# Supplementary material for: Alterations in the proteomes of HepG2 and IHKE cells inflicted by six selected mycotoxins
Source: Arch Toxicol. 2024 Dec 6;99(2):701–15. doi: 10.1007/s00204-024-03905-0 (PMC11775057; doi:10.1007/s00204-024-03905-0)
Supplement: Supplementary file 2 — Supplementary file2 (XLSX 147 KB) [file 204_2024_3905_MOESM2_ESM.xlsx]

## Sheet: Info
Supplementary material
for
Six selected mycotoxins inflict adverse alterations on the proteome of HepG2 and IHKE cells
Lucas Keuter, Marco Fortmann, Matthias Behrens, Hans-Ulrich Humpf * (humpf@uni-muenster.de)
Institute of Food Chemistry, University of Münster, Corrensstraße 45, 48149 Münster, Germany
Journal: Archives of Toxicology
Background proteomes
This supplementary material contains the background proteomes used for the interaction analysis of DAPs in STRING DB.

## Sheet: Sheet1
HepG2	IHKE
A0AV96	A0AV96
A0AVT1	A0AVT1
A0JNW5	A0FGR8
A0MZ66	A0MZ66
A0PJW6	A1L020
A1L020	A1L0T0
A1L0T0	A1X283
A1X283	A2RRP1
A2A2Z9	A2RU67
A2PYH4	A3KMH1
A2RRP1	A3KN83
A2RTX5	A4D1F6
A2RU48	A4D2P6
A2RUR9	A5A3E0
A3KMH1	A5PLK6
A3KN83	A5PLN9
A4D126	A5YKK6
A4D1E1	A6NC98
A4D1E9	A6NCE7
A4D1P6	A6NCM1
A4D1S5	A6NDG6
A4D263	A6NHQ2
A4D2H0	A6NHR9
A4FU28	A6NHT5
A4UGR9	A6NIH7
A5A3E0	A6NKT7
A5D8V6	A6NLU5
A5D8W1	A6NM62
A5YKK6	A6NMY6
A6NC57	A6NNZ2
A6NC98	A6QL64
A6NCM1	A7MCY6
A6NCS6	A8MTJ3
A6NDA9	A8TX70
A6NDG6	B2RTY4
A6NDK9	B3EWF7
A6NDN3	B3KS81
A6NDU8	B3KU38
A6NE01	B7ZAP0
A6NE52	B7ZW38
A6NES4	C4AMC7
A6NFQ2	C9JLW8
A6NFU0	D6REC4
A6NGR9	E9PAV3
A6NH11	E9PRG8
A6NHG4	G2XKQ0
A6NHL2	L0R6Q1
A6NHQ2	O00115
A6NHR9	O00116
A6NHT5	O00139
A6NI56	O00148
A6NIH7	O00154
A6NJ78	O00159
A6NJZ7	O00160
A6NK89	O00161
A6NKB5	O00165
A6NKF1	O00170
A6NKL6	O00178
A6NKT7	O00186
A6NMK8	O00192
A6NMZ7	O00193
A6NNA2	O00203
A6NNM3	O00214
A6NNZ2	O00217
A7E2V4	O00231
A7E2Y1	O00232
A7KAX9	O00233
A7MBM2	O00244
A8CG34	O00264
A8K0R7	O00267
A8K2U0	O00268
A8K979	O00273
A8MPX8	O00291
A8MQ03	O00299
A8MQT2	O00303
A8MTJ3	O00330
A8MYU2	O00410
A8MYZ0	O00422
A8TX70	O00423
A9QM74	O00425
B0I1T2	O00429
B0YJ81	O00442
B1AJZ9	O00443
B1AK53	O00459
B1AL46	O00461
B2CW77	O00463
B2RTY4	O00468
B2RUZ4	O00469
B2RXH8	O00471
B3KU38	O00483
B7ZAQ6	O00487
B7ZC32	O00499
B7ZW38	O00505
C4AMC7	O00506
C9JH25	O00507
C9JLW8	O00512
C9JRZ8	O00533
D6RGH6	O00541
D6RIA3	O00560
E0CX11	O00562
E5RJM6	O00566
E7EW31	O00567
E9PAV3	O00571
E9PQ53	O00584
E9PRG8	O00622
H7BZ55	O00625
L0R819	O00629
M0QZC1	O00743
O00115	O00754
O00116	O00763
O00139	O00764
O00148	O00767
O00151	O14494
O00154	O14497
O00159	O14508
O00160	O14521
O00161	O14525
O00165	O14529
O00170	O14531
O00178	O14548
O00186	O14556
O00193	O14561
O00203	O14562
O00214	O14576
O00217	O14578
O00220	O14579
O00231	O14617
O00232	O14618
O00233	O14639
O00237	O14646
O00244	O14647
O00255	O14653
O00257	O14656
O00264	O14672
O00267	O14686
O00268	O14727
O00270	O14735
O00273	O14737
O00291	O14744
O00299	O14745
O00303	O14772
O00305	O14773
O00308	O14776
O00311	O14777
O00330	O14782
O00399	O14786
O00400	O14787
O00401	O14791
O00408	O14802
O00410	O14818
O00411	O14828
O00418	O14880
O00422	O14893
O00423	O14907
O00425	O14908
O00429	O14910
O00442	O14920
O00443	O14925
O00459	O14929
O00461	O14936
O00462	O14949
O00468	O14950
O00469	O14957
O00471	O14964
O00472	O14966
O00479	O14967
O00483	O14974
O00487	O14976
O00488	O14979
O00505	O14980
O00506	O14983
O00507	O15013
O00512	O15020
O00515	O15027
O00519	O15031
O00534	O15041
O00541	O15042
O00555	O15054
O00560	O15056
O00566	O15066
O00567	O15067
O00584	O15069
O00592	O15078
O00625	O15083
O00629	O15084
O00743	O15091
O00748	O15118
O00754	O15121
O00762	O15126
O00763	O15127
O00764	O15131
O00767	O15143
O14495	O15144
O14497	O15145
O14514	O15160
O14519	O15162
O14530	O15173
O14531	O15212
O14545	O15213
O14548	O15226
O14556	O15228
O14561	O15230
O14562	O15231
O14576	O15235
O14578	O15239
O14579	O15258
O14617	O15260
O14618	O15265
O14639	O15269
O14646	O15270
O14647	O15294
O14653	O15305
O14654	O15344
O14656	O15347
O14657	O15355
O14662	O15357
O14672	O15371
O14686	O15372
O14715	O15382
O14727	O15397
O14732	O15400
O14734	O15427
O14735	O15439
O14737	O15446
O14744	O15460
O14745	O15484
O14746	O15498
O14757	O15511
O14763	O15514
O14773	O15533
O14776	O43143
O14777	O43148
O14782	O43149
O14786	O43156
O14787	O43169
O14788	O43172
O14802	O43175
O14818	O43237
O14827	O43242
O14828	O43251
O14841	O43252
O14874	O43264
O14893	O43272
O14905	O43290
O14907	O43292
O14908	O43301
O14910	O43318
O14920	O43324
O14926	O43353
O14929	O43390
O14936	O43395
O14939	O43396
O14949	O43399
O14950	O43402
O14964	O43423
O14965	O43426
O14966	O43427
O14967	O43432
O14972	O43447
O14974	O43464
O14975	O43488
O14976	O43491
O14979	O43493
O14980	O43504
O14981	O43505
O14983	O43526
O15013	O43583
O15018	O43592
O15020	O43598
O15021	O43615
O15027	O43617
O15031	O43657
O15040	O43660
O15042	O43663
O15047	O43670
O15050	O43674
O15060	O43676
O15066	O43678
O15067	O43681
O15078	O43684
O15083	O43707
O15084	O43708
O15091	O43709
O15105	O43716
O15111	O43719
O15116	O43739
O15118	O43747
O15119	O43760
O15120	O43765
O15121	O43772
O15126	O43776
O15127	O43795
O15131	O43809
O15143	O43813
O15144	O43815
O15145	O43818
O15155	O43837
O15160	O43847
O15164	O43852
O15173	O43865
O15182	O43868
O15194	O43896
O15195	O43913
O15197	O43920
O15212	O43929
O15213	O43933
O15226	O60216
O15228	O60220
O15230	O60229
O15231	O60231
O15232	O60238
O15234	O60244
O15235	O60256
O15254	O60264
O15258	O60271
O15260	O60282
O15264	O60293
O15269	O60299
O15270	O60303
O15294	O60306
O15305	O60307
O15347	O60312
O15355	O60313
O15357	O60341
O15371	O60343
O15372	O60346
O15379	O60361
O15381	O60427
O15391	O60437
O15394	O60443
O15397	O60462
O15399	O60488
O15400	O60493
O15405	O60499
O15427	O60502
O15431	O60506
O15438	O60508
O15439	O60518
O15440	O60524
O15446	O60547
O15455	O60551
O15460	O60568
O15498	O60610
O15504	O60613
O15511	O60641
O15514	O60645
O15522	O60664
O15523	O60678
O15528	O60684
O15530	O60701
O15533	O60716
O15534	O60721
O15541	O60725
O15550	O60739
O43143	O60749
O43148	O60762
O43150	O60763
O43155	O60783
O43156	O60784
O43157	O60812
O43159	O60814
O43166	O60826
O43169	O60828
O43172	O60830
O43175	O60831
O43181	O60832
O43182	O60841
O43196	O60869
O43236	O60870
O43237	O60879
O43242	O60884
O43251	O60885
O43252	O60888
O43264	O60902
O43283	O60925
O43290	O60934
O43292	O60936
O43293	O60942
O43299	O75027
O43301	O75037
O43313	O75038
O43314	O75083
O43318	O75116
O43324	O75122
O43390	O75131
O43395	O75145
O43396	O75146
O43399	O75147
O43402	O75150
O43423	O75151
O43432	O75152
O43447	O75153
O43463	O75155
O43464	O75165
O43488	O75175
O43491	O75179
O43493	O75190
O43497	O75208
O43504	O75223
O43505	O75251
O43566	O75306
O43583	O75312
O43592	O75323
O43598	O75334
O43615	O75335
O43617	O75340
O43660	O75347
O43663	O75348
O43670	O75351
O43674	O75352
O43676	O75367
O43678	O75368
O43681	O75369
O43683	O75376
O43684	O75380
O43707	O75381
O43708	O75382
O43709	O75385
O43715	O75390
O43716	O75391
O43719	O75396
O43747	O75400
O43752	O75410
O43760	O75431
O43761	O75436
O43765	O75438
O43768	O75439
O43772	O75445
O43776	O75475
O43790	O75477
O43795	O75489
O43809	O75494
O43812	O75503
O43813	O75506
O43815	O75521
O43818	O75530
O43819	O75531
O43823	O75533
O43824	O75534
O43826	O75554
O43837	O75569
O43847	O75581
O43852	O75592
O43861	O75607
O43865	O75608
O43896	O75629
O43903	O75643
O43913	O75663
O43920	O75674
O43924	O75688
O43929	O75691
O43933	O75694
O60216	O75695
O60218	O75717
O60220	O75718
O60229	O75746
O60231	O75747
O60232	O75787
O60241	O75792
O60244	O75821
O60256	O75822
O60262	O75828
O60264	O75832
O60271	O75844
O60281	O75874
O60282	O75879
O60287	O75880
O60290	O75886
O60291	O75899
O60292	O75914
O60293	O75915
O60299	O75923
O60306	O75934
O60307	O75935
O60312	O75937
O60313	O75940
O60318	O75943
O60333	O75947
O60341	O75955
O60343	O75962
O60346	O75964
O60359	O75970
O60361	O75976
O60423	O76003
O60427	O76021
O60437	O76031
O60443	O76094
O60447	O94760
O60449	O94776
O60487	O94804
O60488	O94808
O60493	O94822
O60494	O94826
O60499	O94832
O60503	O94855
O60504	O94874
O60506	O94886
O60508	O94888
O60512	O94901
O60513	O94903
O60518	O94905
O60522	O94906
O60524	O94913
O60547	O94916
O60548	O94925
O60551	O94927
O60563	O94953
O60566	O94966
O60568	O94973
O60573	O94979
O60603	O94985
O60610	O94992
O60641	O95049
O60664	O95070
O60673	O95071
O60678	O95084
O60682	O95104
O60684	O95139
O60701	O95140
O60706	O95155
O60716	O95163
O60725	O95168
O60739	O95169
O60749	O95171
O60762	O95182
O60763	O95197
O60783	O95202
O60784	O95218
O60812	O95219
O60814	O95232
O60825	O95239
O60826	O95292
O60828	O95294
O60830	O95297
O60832	O95299
O60840	O95302
O60841	O95336
O60861	O95347
O60869	O95352
O60870	O95359
O60879	O95372
O60884	O95373
O60885	O95379
O60888	O95382
O60902	O95391
O60907	O95394
O60921	O95399
O60925	O95400
O60934	O95405
O75027	O95425
O75037	O95433
O75044	O95453
O75063	O95456
O75081	O95470
O75083	O95477
O75094	O95478
O75096	O95479
O75116	O95486
O75122	O95487
O75127	O95490
O75128	O95563
O75129	O95571
O75131	O95573
O75144	O95602
O75145	O95613
O75146	O95630
O75147	O95639
O75150	O95671
O75151	O95674
O75152	O95678
O75153	O95685
O75154	O95714
O75155	O95716
O75161	O95721
O75165	O95747
O75173	O95754
O75175	O95757
O75179	O95758
O75182	O95772
O75185	O95777
O75190	O95782
O75191	O95789
O75204	O95793
O75208	O95801
O75223	O95810
O75251	O95816
O75306	O95817
O75310	O95822
O75312	O95825
O75319	O95831
O75323	O95837
O75330	O95861
O75334	O95864
O75335	O95865
O75340	O95870
O75343	O95881
O75347	O95905
O75348	O95926
O75351	O95985
O75352	O95999
O75354	O96000
O75356	O96005
O75362	O96008
O75363	O96011
O75364	O96013
O75365	O96019
O75366	P00167
O75367	P00338
O75369	P00352
O75376	P00367
O75380	P00387
O75381	P00390
O75382	P00395
O75385	P00403
O75387	P00441
O75390	P00491
O75391	P00492
O75394	P00505
O75396	P00533
O75400	P00558
O75410	P00846
O75414	P01111
O75427	P01130
O75431	P01889
O75436	P02042
O75438	P02452
O75439	P02462
O75446	P02545
O75448	P02768
O75461	P02786
O75462	P02787
O75469	P02794
O75473	P02795
O75475	P03886
O75477	P03905
O75487	P03915
O75489	P03928
O75494	P04004
O75508	P04035
O75521	P04040
O75525	P04049
O75526	P04062
O75528	P04066
O75529	P04075
O75531	P04080
O75533	P04083
O75534	P04179
O75554	P04181
O75569	P04259
O75570	P04264
O75581	P04275
O75592	P04350
O75600	P04406
O75602	P04424
O75607	P04439
O75608	P04626
O75616	P04632
O75628	P04637
O75643	P04792
O75648	P04843
O75663	P04844
O75674	P04899
O75683	P04908
O75688	P04920
O75691	P04921
O75694	P05023
O75695	P05026
O75717	P05067
O75718	P05091
O75746	P05114
O75764	P05141
O75781	P05165
O75787	P05166
O75792	P05198
O75794	P05204
O75817	P05362
O75818	P05386
O75821	P05387
O75822	P05388
O75843	P05455
O75844	P05556
O75845	P05783
O75874	P05787
O75879	P05997
O75880	P06132
O75882	P06239
O75884	P06241
O75886	P06280
O75891	P06396
O75896	P06400
O75899	P06454
O75907	P06493
O75909	P06576
O75914	P06703
O75915	P06730
O75925	P06733
O75928	P06737
O75934	P06744
O75935	P06748
O75937	P06753
O75940	P06756
O75943	P06865
O75947	P06899
O75953	P07099
O75954	P07108
O75955	P07195
O75964	P07196
O75970	P07197
O75976	P07203
O76003	P07205
O76009	P07237
O76021	P07305
O76024	P07339
O76031	P07355
O76062	P07358
O76071	P07384
O76074	P07437
O76094	P07602
O94760	P07686
O94763	P07711
O94766	P07737
O94776	P07741
O94788	P07814
O94804	P07858
O94808	P07900
O94813	P07910
O94818	P07919
O94822	P07942
O94823	P07947
O94826	P07948
O94829	P07951
O94832	P07954
O94842	P07996
O94850	P08133
O94855	P08134
O94868	P08195
O94874	P08237
O94875	P08238
O94880	P08240
O94885	P08243
O94886	P08397
O94887	P08559
O94888	P08572
O94901	P08574
O94903	P08579
O94905	P08581
O94906	P08590
O94907	P08621
O94913	P08648
O94919	P08651
O94925	P08670
O94927	P08708
O94933	P08727
O94941	P08729
O94956	P08754
O94966	P08758
O94973	P08779
O94979	P08865
O94986	P08962
O94992	P09001
O94993	P09012
O95025	P09038
O95049	P09104
O95070	P09110
O95071	P09211
O95072	P09234
O95081	P09382
O95104	P09417
O95139	P09429
O95140	P09493
O95153	P09496
O95155	P09497
O95159	P09525
O95163	P09543
O95168	P09601
O95169	P09622
O95171	P09651
O95178	P09661
O95182	P09669
O95197	P09874
O95202	P09884
O95206	P09936
O95210	P09960
O95218	P09972
O95219	P0C0L4
O95229	P0C0L5
O95232	P0C0S5
O95235	P0C0S8
O95239	P0C7V4
O95243	P0C874
O95248	P0CG23
O95249	P0CG38
O95251	P0CG39
O95263	P0CG48
O95271	P0DJD0
O95292	P0DJD1
O95295	P0DMR1
O95297	P0DMV8
O95298	P0DMV9
O95299	P0DN76
O95302	P0DP23
O95336	P0DP24
O95340	P0DP25
O95342	P0DPI2
O95347	P10109
O95352	P10114
O95359	P10155
O95365	P10253
O95372	P10301
O95373	P10321
O95376	P10398
O95382	P10412
O95390	P10451
O95391	P10515
O95394	P10586
O95396	P10589
O95399	P10599
O95400	P10606
O95425	P10619
O95429	P10620
O95433	P10644
O95453	P10745
O95456	P10768
O95466	P10809
O95470	P10909
O95476	P11021
O95477	P11047
O95478	P11117
O95479	P11142
O95486	P11166
O95487	P11171
O95490	P11172
O95503	P11177
O95544	P11182
O95551	P11216
O95563	P11217
O95571	P11233
O95573	P11234
O95602	P11274
O95613	P11277
O95619	P11279
O95630	P11310
O95639	P11362
O95674	P11387
O95678	P11388
O95696	P11413
O95714	P11488
O95716	P11532
O95721	P11586
O95741	P11717
O95747	P11766
O95749	P11802
O95757	P11908
O95758	P11940
O95759	P12004
O95777	P12081
O95782	P12109
O95785	P12235
O95793	P12236
O95801	P12268
O95816	P12270
O95817	P12429
O95819	P12694
O95822	P12814
O95825	P12829
O95831	P12882
O95835	P12931
O95837	P12955
O95861	P12956
O95864	P13010
O95865	P13051
O95870	P13073
O95872	P13473
O95881	P13489
O95900	P13535
O95935	P13637
O95954	P13639
O95983	P13640
O95985	P13645
O95989	P13667
O95996	P13674
O95999	P13693
O96000	P13716
O96005	P13797
O96006	P13798
O96008	P13804
O96011	P13807
O96013	P13861
O96017	P13929
O96019	P13984
O96024	P13987
O96028	P13995
O96033	P14136
P00156	P14209
P00167	P14314
P00326	P14324
P00338	P14406
P00352	P14550
P00367	P14616
P00374	P14618
P00387	P14625
P00390	P14649
P00403	P14678
P00439	P14735
P00441	P14854
P00451	P14866
P00491	P14868
P00492	P14923
P00505	P14927
P00519	P15056
P00533	P15121
P00558	P15144
P00568	P15170
P00734	P15311
P00813	P15313
P00846	P15374
P00966	P15509
P01008	P15531
P01009	P15559
P01011	P15586
P01019	P15848
P01023	P15880
P01024	P15924
P01031	P15927
P01034	P15954
P01111	P16070
P01112	P16104
P01116	P16152
P01130	P16157
P01344	P16219
P01893	P16220
P02042	P16278
P02100	P16298
P02452	P16383
P02458	P16401
P02461	P16402
P02489	P16403
P02533	P16422
P02545	P16435
P02549	P16455
P02647	P16615
P02649	P16949
P02652	P16989
P02654	P17035
P02655	P17050
P02656	P17066
P02671	P17096
P02675	P17152
P02679	P17174
P02730	P17252
P02748	P17301
P02749	P17302
P02751	P17342
P02753	P17480
P02760	P17544
P02763	P17568
P02765	P17612
P02766	P17655
P02768	P17661
P02771	P17812
P02786	P17844
P02787	P17858
P02788	P17927
P02792	P17931
P02794	P17936
P02795	P17980
P03886	P17987
P03897	P18031
P03905	P18074
P03915	P18077
P03928	P18084
P04003	P18085
P04004	P18124
P04035	P18206
P04040	P18583
P04062	P18615
P04066	P18621
P04070	P18669
P04075	P18754
P04080	P18846
P04083	P18858
P04114	P18859
P04156	P18887
P04179	P19012
P04181	P19013
P04183	P19022
P04233	P19087
P04259	P19105
P04264	P19174
P04275	P19320
P04350	P19338
P04406	P19367
P04424	P19387
P04439	P19388
P04626	P19404
P04629	P19474
P04632	P19525
P04732	P19623
P04792	P19784
P04818	P19823
P04843	P19838
P04844	P20042
P04899	P20073
P04908	P20226
P04920	P20290
P05023	P20337
P05026	P20338
P05067	P20339
P05091	P20340
P05107	P20585
P05114	P20618
P05129	P20645
P05141	P20648
P05154	P20671
P05156	P20674
P05161	P20700
P05164	P20810
P05165	P20933
P05166	P20936
P05198	P20962
P05204	P21108
P05362	P21127
P05386	P21266
P05387	P21281
P05388	P21283
P05423	P21291
P05455	P21333
P05543	P21399
P05556	P21589
P05771	P21796
P05783	P21817
P05787	P21912
P05981	P21953
P05997	P21964
P06132	P22033
P06213	P22059
P06239	P22061
P06241	P22087
P06280	P22102
P06396	P22234
P06400	P22307
P06454	P22314
P06493	P22392
P06576	P22570
P06681	P22626
P06727	P22670
P06730	P22694
P06733	P22695
P06737	P22830
P06744	P23193
P06746	P23229
P06748	P23246
P06756	P23258
P06865	P23284
P06899	P23368
P07099	P23378
P07108	P23381
P07148	P23396
P07199	P23434
P07203	P23443
P07205	P23458
P07225	P23468
P07237	P23469
P07305	P23497
P07306	P23526
P07307	P23527
P07327	P23528
P07339	P23588
P07355	P23610
P07358	P23634
P07384	P23763
P07437	P23786
P07602	P23919
P07686	P23921
P07711	P24390
P07737	P24534
P07741	P24539
P07814	P24557
P07858	P24666
P07864	P24752
P07900	P24928
P07910	P24941
P07919	P25205
P07942	P25325
P07947	P25398
P07948	P25685
P07951	P25705
P07954	P25786
P07996	P25787
P08034	P25788
P08047	P25789
P08048	P26006
P08069	P26038
P08123	P26196
P08133	P26232
P08134	P26358
P08183	P26368
P08195	P26373
P08237	P26440
P08238	P26447
P08240	P26583
P08243	P26599
P08254	P26639
P08397	P26640
P08559	P26641
P08572	P26885
P08574	P27105
P08575	P27144
P08579	P27348
P08581	P27361
P08582	P27448
P08621	P27449
P08648	P27635
P08670	P27658
P08697	P27694
P08708	P27695
P08727	P27707
P08729	P27708
P08754	P27797
P08758	P27816
P08779	P27824
P08865	P27986
P08962	P28066
P08F94	P28070
P09001	P28072
P09012	P28074
P09104	P28288
P09110	P28290
P09132	P28331
P09234	P28340
P09327	P28356
P09382	P28370
P09417	P28482
P09429	P28715
P09455	P28799
P09493	P28838
P09496	P29084
P09497	P29144
P09525	P29218
P09543	P29317
P09564	P29320
P09601	P29322
P09603	P29353
P09622	P29400
P09651	P29401
P09661	P29474
P09668	P29590
P09669	P29692
P09874	P29966
P09917	P29992
P09960	P30038
P09972	P30040
P0C091	P30041
P0C0L4	P30043
P0C0L5	P30044
P0C0S5	P30048
P0C0S8	P30049
P0C6C1	P30050
P0C7P0	P30084
P0C7P4	P30085
P0C7T5	P30086
P0C7U0	P30101
P0CB38	P30153
P0CG08	P30154
P0CG23	P30260
P0CG33	P30405
P0CG38	P30419
P0CG39	P30519
P0CG41	P30520
P0CG47	P30530
P0CW18	P30533
P0DJD0	P30536
P0DJD1	P30566
P0DMM9	P30622
P0DMN0	P30626
P0DMR1	P30740
P0DMV8	P30825
P0DMV9	P30837
P0DN76	P30876
P0DN79	P31040
P0DP23	P31150
P0DP24	P31153
P0DP25	P31260
P0DPB3	P31327
P0DPH7	P31483
P0DPH8	P31629
P10071	P31689
P10109	P31930
P10155	P31937
P10253	P31939
P10266	P31942
P10276	P31943
P10301	P31946
P10321	P31947
P10398	P31948
P10412	P31949
P10515	P32004
P10586	P32119
P10589	P32321
P10599	P32322
P10606	P32969
P10619	P32970
P10620	P33121
P10632	P33176
P10635	P33240
P10636	P33316
P10644	P33527
P10646	P33778
P10745	P33908
P10768	P33981
P10809	P33991
P10909	P33992
P10911	P33993
P11021	P34059
P11047	P34896
P11055	P34897
P11117	P34931
P11142	P34932
P11150	P34949
P11166	P35080
P11169	P35221
P11171	P35222
P11172	P35232
P11177	P35237
P11182	P35240
P11216	P35241
P11217	P35244
P11230	P35249
P11233	P35250
P11234	P35251
P11277	P35268
P11279	P35269
P11310	P35270
P11362	P35442
P11387	P35556
P11388	P35573
P11413	P35579
P11441	P35580
P11488	P35606
P11498	P35609
P11511	P35610
P11532	P35611
P11586	P35613
P11717	P35637
P11766	P35658
P11802	P35659
P11908	P35749
P11940	P35900
P12004	P35908
P12035	P35914
P12036	P35998
P12081	P36404
P12107	P36405
P12110	P36507
P12111	P36542
P12235	P36543
P12236	P36551
P12259	P36578
P12268	P36639
P12270	P36776
P12277	P36871
P12532	P36873
P12694	P36915
P12814	P36954
P12821	P36957
P12830	P36969
P12882	P37108
P12931	P37198
P12955	P37268
P12956	P37802
P12980	P37837
P13010	P38117
P13051	P38159
P13073	P38405
P13164	P38432
P13196	P38435
P13284	P38571
P13378	P38606
P13473	P38646
P13489	P38919
P13498	P39019
P13533	P39023
P13535	P39060
P13569	P39656
P13611	P39687
P13639	P39748
P13640	P39880
P13645	P40121
P13646	P40123
P13647	P40222
P13667	P40227
P13674	P40238
P13688	P40261
P13693	P40429
P13716	P40616
P13796	P40763
P13797	P40818
P13798	P40925
P13804	P40926
P13807	P40937
P13861	P40938
P13866	P40939
P13928	P41091
P13929	P41208
P13942	P41219
P13984	P41223
P13987	P41226
P13995	P41227
P14136	P41240
P14174	P41250
P14209	P41252
P14314	P41567
P14324	P42025
P14373	P42126
P14384	P42166
P14543	P42167
P14550	P42224
P14555	P42226
P14616	P42285
P14618	P42330
P14625	P42338
P14635	P42345
P14649	P42356
P14678	P42566
P14735	P42574
P14854	P42677
P14866	P42696
P14868	P42704
P14923	P42765
P14927	P42766
P15056	P42785
P15104	P42830
P15121	P42858
P15144	P42892
P15151	P43007
P15153	P43034
P15170	P43155
P15260	P43243
P15289	P43246
P15311	P43304
P15313	P43307
P15336	P43308
P15374	P43487
P15529	P43490
P15531	P43686
P15559	P43897
P15586	P45877
P15735	P45880
P15848	P45954
P15880	P45973
P15907	P45974
P15924	P45985
P15927	P46013
P15941	P46060
P15954	P46063
P16066	P46087
P16083	P46100
P16104	P46108
P16118	P46109
P16144	P46199
P16152	P46379
P16157	P46459
P16219	P46736
P16220	P46776
P16234	P46777
P16260	P46778
P16278	P46779
P16333	P46781
P16383	P46782
P16401	P46783
P16402	P46821
P16403	P46926
P16422	P46937
P16435	P46939
P16444	P46940
P16455	P46977
P16591	P47755
P16615	P47756
P16662	P47813
P16870	P47895
P16930	P47897
P16949	P47914
P16989	P47928
P17028	P47985
P17040	P48047
P17050	P48059
P17066	P48147
P17096	P48163
P17152	P48165
P17174	P48382
P17252	P48444
P17301	P48449
P17480	P48506
P17516	P48507
P17535	P48509
P17540	P48556
P17544	P48634
P17568	P48637
P17612	P48643
P17655	P48651
P17661	P48723
P17676	P48729
P17706	P48730
P17812	P48735
P17844	P48739
P17858	P48741
P17900	P48751
P17927	P49006
P17931	P49023
P17948	P49069
P17980	P49189
P17987	P49207
P18031	P49247
P18074	P49257
P18077	P49281
P18084	P49321
P18085	P49327
P18124	P49336
P18206	P49356
P18283	P49368
P18433	P49406
P18510	P49407
P18583	P49411
P18615	P49419
P18621	P49458
P18669	P49459
P18754	P49588
P18827	P49589
P18846	P49590
P18858	P49591
P18859	P49593
P18887	P49643
P19012	P49674
P19013	P49711
P19086	P49720
P19087	P49721
P19099	P49736
P19105	P49748
P19174	P49750
P19224	P49755
P19320	P49756
P19338	P49757
P19367	P49761
P19387	P49768
P19388	P49770
P19404	P49773
P19419	P49790
P19438	P49792
P19440	P49796
P19447	P49821
P19525	P49848
P19623	P49903
P19784	P49915
P19793	P49916
P19823	P49959
P19838	P50148
P19971	P50213
P20020	P50281
P20042	P50336
P20073	P50395
P20132	P50402
P20142	P50416
P20226	P50454
P20290	P50479
P20337	P50502
P20338	P50542
P20339	P50552
P20340	P50570
P20585	P50579
P20592	P50750
P20618	P50851
P20645	P50895
P20648	P50897
P20671	P50914
P20674	P50990
P20700	P50991
P20711	P50993
P20719	P50995
P20742	P51003
P20823	P51114
P20839	P51116
P20929	P51148
P20933	P51149
P20962	P51153
P21266	P51398
P21281	P51452
P21283	P51532
P21291	P51553
P21333	P51570
P21359	P51571
P21397	P51572
P21399	P51608
P21439	P51610
P21549	P51636
P21589	P51648
P21675	P51649
P21695	P51659
P21709	P51665
P21741	P51668
P21796	P51688
P21802	P51690
P21817	P51788
P21860	P51809
P21912	P51812
P21953	P51858
P21964	P51946
P21980	P51965
P22033	P51970
P22059	P51991
P22087	P52209
P22090	P52272
P22102	P52292
P22234	P52294
P22307	P52306
P22309	P52434
P22314	P52565
P22392	P52594
P22415	P52597
P22455	P52701
P22492	P52732
P22570	P52756
P22607	P52758
P22612	P52788
P22626	P52789
P22670	P52790
P22681	P52815
P22694	P52888
P22695	P52907
P22732	P52926
P22760	P52943
P22792	P52948
P22830	P53004
P23141	P53007
P23142	P53041
P23193	P53367
P23229	P53396
P23246	P53582
P23258	P53597
P23284	P53602
P23297	P53611
P23368	P53618
P23378	P53621
P23381	P53634
P23396	P53675
P23434	P53680
P23458	P53794
P23468	P53814
P23497	P53990
P23511	P53992
P23526	P53999
P23527	P54105
P23528	P54132
P23588	P54136
P23610	P54198
P23634	P54257
P23677	P54277
P23763	P54577
P23786	P54578
P23919	P54619
P23921	P54652
P24298	P54707
P24468	P54709
P24534	P54710
P24539	P54725
P24588	P54727
P24666	P54760
P24723	P54802
P24752	P54819
P24844	P54886
P24928	P54920
P24941	P55010
P25054	P55011
P25098	P55036
P25205	P55039
P25325	P55060
P25398	P55072
P25440	P55081
P25445	P55084
P25685	P55145
P25705	P55160
P25786	P55196
P25787	P55209
P25788	P55263
P25789	P55265
P25815	P55268
P26006	P55291
P26038	P55327
P26045	P55735
P26196	P55769
P26232	P55786
P26358	P55795
P26368	P55809
P26373	P55884
P26378	P55957
P26440	P56134
P26572	P56182
P26583	P56192
P26599	P56199
P26639	P56211
P26640	P56378
P26641	P56381
P26885	P56385
P27105	P56524
P27144	P56537
P27338	P56545
P27348	P56556
P27361	P56589
P27482	P56937
P27487	P56945
P27539	P56962
P27635	P57053
P27694	P57078
P27695	P57081
P27708	P57087
P27797	P57088
P27816	P57105
P27824	P57721
P27986	P57740
P28062	P57764
P28066	P57772
P28070	P58004
P28072	P58005
P28074	P58107
P28288	P58546
P28290	P58876
P28329	P59074
P28331	P59998
P28332	P60033
P28340	P60059
P28347	P60174
P28370	P60228
P28482	P60468
P28676	P60510
P28698	P60604
P28702	P60660
P28749	P60709
P28799	P60842
P28827	P60866
P28838	P60891
P29083	P60900
P29084	P60903
P29122	P60953
P29144	P60981
P29218	P60983
P29279	P61006
P29317	P61009
P29322	P61011
P29323	P61019
P29350	P61020
P29353	P61026
P29372	P61077
P29374	P61081
P29376	P61086
P29400	P61088
P29401	P61106
P29474	P61158
P29475	P61160
P29558	P61163
P29590	P61165
P29597	P61201
P29622	P61204
P29692	P61221
P29803	P61224
P29992	P61225
P30038	P61247
P30040	P61254
P30041	P61289
P30043	P61313
P30044	P61326
P30046	P61353
P30047	P61421
P30048	P61457
P30049	P61513
P30050	P61586
P30084	P61604
P30085	P61619
P30086	P61758
P30101	P61764
P30153	P61769
P30154	P61803
P30260	P61923
P30405	P61956
P30414	P61960
P30419	P61964
P30519	P61970
P30520	P61978
P30530	P61981
P30533	P62070
P30559	P62072
P30566	P62081
P30613	P62136
P30622	P62140
P30711	P62191
P30740	P62195
P30825	P62241
P30837	P62244
P30838	P62249
P30876	P62258
P31040	P62263
P31146	P62266
P31150	P62269
P31153	P62273
P31271	P62277
P31321	P62280
P31323	P62304
P31327	P62306
P31350	P62308
P31431	P62310
P31483	P62312
P31513	P62314
P31629	P62316
P31645	P62318
P31689	P62328
P31751	P62330
P31785	P62333
P31930	P62424
P31937	P62491
P31939	P62495
P31942	P62633
P31943	P62701
P31944	P62750
P31946	P62753
P31947	P62805
P31948	P62807
P31949	P62820
P32119	P62826
P32121	P62829
P32189	P62834
P32321	P62841
P32322	P62847
P32455	P62851
P32519	P62854
P32754	P62857
P32927	P62861
P32929	P62873
P32969	P62875
P33121	P62877
P33176	P62879
P33240	P62888
P33316	P62891
P33527	P62899
P33778	P62906
P33897	P62910
P33908	P62913
P33991	P62917
P33992	P62937
P33993	P62942
P34741	P62979
P34896	P62993
P34897	P62995
P34913	P63000
P34931	P63010
P34932	P63027
P34947	P63092
P34949	P63096
P35052	P63104
P35080	P63151
P35125	P63162
P35218	P63165
P35221	P63167
P35222	P63172
P35232	P63173
P35237	P63208
P35240	P63218
P35241	P63220
P35244	P63241
P35249	P63244
P35250	P63261
P35251	P63272
P35268	P63279
P35269	P63313
P35270	P67775
P35442	P67809
P35453	P67812
P35498	P67870
P35503	P67936
P35504	P68032
P35520	P68036
P35527	P68104
P35558	P68133
P35568	P68363
P35573	P68366
P35579	P68371
P35580	P68400
P35606	P68402
P35609	P68431
P35610	P68871
P35611	P69849
P35612	P69905
P35613	P78310
P35626	P78316
P35637	P78318
P35658	P78324
P35659	P78330
P35670	P78344
P35749	P78346
P35754	P78347
P35790	P78356
P35813	P78357
P35900	P78362
P35908	P78371
P35913	P78406
P35914	P78417
P35998	P78509
P36404	P78527
P36405	P78536
P36507	P78559
P36537	P80297
P36542	P80303
P36543	P80723
P36551	P82650
P36575	P82663
P36578	P82664
P36776	P82673
P36871	P82675
P36873	P82909
P36896	P82912
P36915	P82914
P36955	P82921
P36957	P82930
P36969	P82932
P37059	P82933
P37108	P82970
P37173	P82979
P37198	P83110
P37235	P83111
P37268	P83731
P37837	P83876
P38117	P83881
P38159	P83916
P38398	P84077
P38405	P84085
P38432	P84090
P38435	P84095
P38484	P84098
P38570	P84103
P38571	P84243
P38606	P85037
P38646	P98077
P38919	P98160
P39019	P98161
P39023	P98170
P39060	P98172
P39656	P98175
P39687	P98179
P39748	P99999
P39880	Q00059
P40121	Q00169
P40123	Q00325
P40189	Q00341
P40222	Q00403
P40227	Q00534
P40261	Q00535
P40425	Q00577
P40426	Q00610
P40429	Q00613
P40616	Q00653
P40692	Q00688
P40763	Q00765
P40818	Q00796
P40855	Q00839
P40925	Q00872
P40926	Q01081
P40937	Q01082
P40938	Q01085
P40939	Q01105
P41091	Q01130
P41180	Q01433
P41208	Q01518
P41214	Q01546
P41219	Q01581
P41223	Q01628
P41226	Q01650
P41227	Q01780
P41235	Q01813
P41236	Q01831
P41240	Q01844
P41247	Q01968
P41250	Q01970
P41252	Q01995
P41440	Q02127
P41567	Q02218
P41594	Q02224
P41743	Q02241
P42025	Q02252
P42126	Q02338
P42166	Q02487
P42167	Q02539
P42224	Q02543
P42229	Q02750
P42261	Q02790
P42263	Q02809
P42285	Q02818
P42330	Q02833
P42345	Q02878
P42356	Q02880
P42566	Q02952
P42574	Q02978
P42575	Q03113
P42677	Q03135
P42680	Q03154
P42694	Q03164
P42696	Q03252
P42704	Q03405
P42765	Q03426
P42766	Q03518
P42771	Q03701
P42785	Q03828
P42858	Q04206
P42892	Q04323
P43007	Q04446
P43034	Q04637
P43121	Q04695
P43155	Q04721
P43243	Q04760
P43246	Q04828
P43307	Q04837
P43366	Q04917
P43378	Q04941
P43487	Q05048
P43490	Q05193
P43686	Q05209
P43694	Q05397
P43897	Q05513
P45452	Q05519
P45877	Q05639
P45880	Q05682
P45954	Q05823
P45973	Q06124
P45974	Q06136
P45984	Q06190
P45985	Q06203
P46013	Q06210
P46019	Q06265
P46060	Q06323
P46063	Q06481
P46087	Q06546
P46100	Q06587
P46108	Q06710
P46109	Q06787
P46199	Q06830
P46379	Q07020
P46459	Q07021
P46734	Q07065
P46736	Q07092
P46776	Q07157
P46777	Q07666
P46778	Q07812
P46779	Q07837
P46781	Q07864
P46782	Q07866
P46783	Q07954
P46821	Q07955
P46926	Q07960
P46934	Q08043
P46937	Q08170
P46939	Q08211
P46940	Q08257
P46952	Q08378
P46976	Q08379
P46977	Q08426
P47224	Q08431
P47755	Q08495
P47813	Q08722
P47872	Q08752
P47895	Q08945
P47897	Q08AF3
P47914	Q08AM6
P47985	Q08J23
P48029	Q09013
P48047	Q09028
P48050	Q09161
P48058	Q09472
P48059	Q09666
P48066	Q0D2K0
P48067	Q0VDF9
P48147	Q0VGL1
P48200	Q10471
P48378	Q10567
P48382	Q10570
P48426	Q10571
P48436	Q10713
P48444	Q12756
P48448	Q12765
P48449	Q12768
P48506	Q12769
P48507	Q12788
P48509	Q12789
P48556	Q12792
P48595	Q12797
P48634	Q12800
P48637	Q12816
P48643	Q12830
P48645	Q12840
P48651	Q12846
P48681	Q12849
P48723	Q12851
P48728	Q12860
P48730	Q12872
[truncated: 5,327 more rows]
