# Supplementary material for: Alterations in the proteomes of HepG2 and IHKE cells inflicted by six selected mycotoxins
Source: Arch Toxicol. 2024 Dec 6;99(2):701–15. doi: 10.1007/s00204-024-03905-0 (PMC11775057; doi:10.1007/s00204-024-03905-0)
Supplement: Supplementary file 3 — Supplementary file3 (XLSX 15405 KB) [file 204_2024_3905_MOESM3_ESM.xlsx]

## Sheet: Info
Supplementary material
for
Six selected mycotoxins inflict adverse alterations on the proteome of HepG2 and IHKE cells
Lucas Keuter, Marco Fortmann, Matthias Behrens, Hans-Ulrich Humpf * (humpf@uni-muenster.de)
Institute of Food Chemistry, University of Münster, Corrensstraße 45, 48149 Münster, Germany
Journal: Archives of Toxicology
HepG2 experiments
This supplementary material contains data on abundance (LFQ intensities, log2), log2 fold-changes and -log10 p-values of all proteins in each experiment (proteins).
Additionally, enrichment analysis results from STRING DB are provided for whole datasets (whole enrich) and from differentially abundant proteins each as down- and upregulated proteins (DAPs interact)
Another sheet at the end describes the alterations in the HepG2 proteome induced by β-naphthoflavone resulting from the comparison of the β-NF pre-treated negative control to the non-pretreated negative control: "β-NF proteins"
In the "whole enrich" sheets, the direction "top" describes an enrichment on the downregulated side, while "bottom" describes an enrichment on the upregulated side.

## Sheet: AFB1 proteins
Significant	-lg10 p value	lg2 FC	Protein IDs	Majority protein IDs	Protein names	Gene names	id	Symbol color	Symbol type	Symbol size	Show label	Species	Only identified by site	Reverse	Potential contaminant	Taxonomy IDs	Taxonomy names	GOBP name	GOMF name	GOCC name	GOBP slim name	GOCC slim name	KEGG name	Peptides	Razor + unique peptides	Unique peptides	Sequence coverage [%]	Unique + razor sequence coverage [%]	Unique sequence coverage [%]	Mol. weight [kDa]	Q-value	Score	Intensity	MS/MS count	LFQ intensity AfB1_10uM_1_1	LFQ intensity AfB1_10uM_2_1	LFQ intensity AfB1_10uM_3_1	LFQ intensity AfB1_10uM_1_2	LFQ intensity AfB1_10uM_2_2	LFQ intensity AfB1_10uM_3_2	LFQ intensity NC_1_1	LFQ intensity NC_2_1	LFQ intensity NC_3_1	LFQ intensity NC_1_2	LFQ intensity NC_2_2	LFQ intensity NC_3_2
	0	-1.39699	P20962	P20962	Parathymosin	PTMS	855	Color2 [A=255, R=169, G=169, B=169]	1	4						-1		biological regulation;cellular aromatic compound metabolic process;cellular metabolic process;cellular nitrogen compound metabolic process;cellular process;DNA metabolic process;DNA replication;heterocycle metabolic process;immune system process;macromolecule metabolic process;metabolic process;negative regulation of apoptotic process;negative regulation of biological process;negative regulation …	binding;histone binding;protein binding	cellular anatomical entity;intracellular membrane-bounded organelle;intracellular organelle;membrane-bounded organelle;nucleus;organelle	biological regulation;cellular aromatic compound metabolic process;cellular nitrogen compound metabolic process;cellular process;DNA metabolic process;DNA replication;heterocycle metabolic process;immune system process;macromolecule metabolic process;metabolic process;nitrogen compound metabolic process;nucleobase-containing compound metabolic process;primary metabolic process;regulation of biolo…	cellular anatomical entity;intracellular membrane-bounded organelle;intracellular organelle;nucleus;organelle		1	1	1	10.8	10.8	10.8	11.53	0.0028948	4.1957	106730000	259	17.632	NaN	NaN	NaN	NaN	NaN	NaN	19.033	18.9745	NaN	19.0617	19.047
	0.29382	-1.04609	P0C0S8;Q99878;Q9BTM1;Q96KK5;P20671	P0C0S8;Q99878;Q9BTM1;Q96KK5;P20671	Histone H2A type 1;Histone H2A type 1-J;Histone H2A.J;Histone H2A type 1-H;Histone H2A type 1-D	HIST1H2AG;HIST1H2AJ;H2AFJ;HIST1H2AH;HIST1H2AD	674	Color2 [A=255, R=169, G=169, B=169]	1	4						-1			binding;DNA binding;enzyme binding;nucleic acid binding;organic cyclic compound binding;protein binding;protein dimerization activity;protein heterodimerization activity;structural constituent of chromatin;structural molecule activity	cellular anatomical entity;extracellular exosome;extracellular membrane-bounded organelle;extracellular organelle;extracellular vesicle;intracellular membrane-bounded organelle;intracellular organelle;membrane-bounded organelle;nucleosome;nucleus;organelle;protein-containing complex;protein-DNA complex;vesicle		cellular anatomical entity;extracellular organelle;intracellular membrane-bounded organelle;intracellular organelle;nucleosome;nucleus;organelle;protein-containing complex;protein-DNA complex;vesicle	Systemic lupus erythematosus	10	1	0	63.8	22.3	0	14.091	0	111.31	61916000	368	15.6937	15.1649	16.5018	14.7449	NaN	19.5011	14.7172	NaN	18.7693	NaN	NaN	18.6156
	0.645442	-0.939462	P17066	P17066	Heat shock 70 kDa protein 6	HSPA6	802	Color2 [A=255, R=169, G=169, B=169]	1	4						-1		cellular process;cellular response to heat;cellular response to stimulus;cellular response to stress;chaperone cofactor-dependent protein refolding;chaperone-mediated protein folding;'de novo' post-translational protein folding;'de novo' protein folding;protein folding;protein refolding;response to abiotic stimulus;response to chemical;response to heat;response to organic substance;response to st…	adenyl nucleotide binding;adenyl ribonucleotide binding;anion binding;ATP binding;ATP hydrolysis activity;ATP-dependent activity;ATP-dependent protein folding chaperone;binding;carbohydrate derivative binding;catalytic activity;enzyme binding;heat shock protein binding;heterocyclic compound binding;hydrolase activity;hydrolase activity, acting on acid anhydrides;hydrolase activity, acting on acid…	blood microparticle;cellular anatomical entity;centriole;cytoplasm;cytoplasmic vesicle lumen;cytosol;extracellular exosome;extracellular membrane-bounded organelle;extracellular organelle;extracellular region;extracellular vesicle;ficolin-1-rich granule lumen;intracellular membrane-bounded organelle;intracellular non-membrane-bounded organelle;intracellular organelle;intracellular organelle lumen…	cellular process;protein folding;response to abiotic stimulus;response to chemical;response to heat;response to stimulus;response to stress	cellular anatomical entity;cytoplasm;cytosol;extracellular organelle;extracellular region;intracellular membrane-bounded organelle;intracellular non-membrane-bounded organelle;intracellular organelle;non-membrane-bounded organelle;nucleus;organelle;organelle lumen;vesicle	Antigen processing and presentation;Endocytosis;MAPK signaling pathway;Measles;Protein processing in endoplasmic reticulum;Spliceosome;Toxoplasmosis	15	4	2	24.3	9.6	5.4	71.027	0	29.254	1045700000	747	NaN	22.3674	22.2098	19.1793	NaN	22.377	22.81	22.1818	22.2211	22.8106	22.3407	NaN
	1.73843	-0.86639	Q9Y3C1	Q9Y3C1	Nucleolar protein 16	NOP16	3470	Color2 [A=255, R=169, G=169, B=169]	1	4						-1		cellular component biogenesis;cellular component organization or biogenesis;cellular process;ribonucleoprotein complex biogenesis;ribosomal large subunit biogenesis	binding;nucleic acid binding;organic cyclic compound binding;RNA binding	cellular anatomical entity;intracellular membrane-bounded organelle;intracellular non-membrane-bounded organelle;intracellular organelle;membrane-bounded organelle;non-membrane-bounded organelle;nucleolus;nucleoplasm;organelle	cellular component biogenesis;cellular component organization or biogenesis;cellular process;ribosomal large subunit biogenesis	cellular anatomical entity;intracellular membrane-bounded organelle;intracellular non-membrane-bounded organelle;intracellular organelle;non-membrane-bounded organelle;nucleolus;nucleoplasm;organelle		7	7	7	39.3	39.3	39.3	21.188	0	23.304	62834000	134	16.5179	16.0323	16.4223	16.1216	14.8262	16.2663	16.5992	16.6198	16.9199	NaN	17.1935	17.1549
	1.65115	-0.794225	Q96IU4	Q96IU4	Alpha/beta hydrolase domain-containing protein 14B	ABHD14B	2669	Color2 [A=255, R=169, G=169, B=169]	1	4						-1		3'-phosphoadenosine 5'-phosphosulfate metabolic process;biological regulation;carbohydrate derivative metabolic process;cellular aromatic compound metabolic process;cellular metabolic process;cellular nitrogen compound metabolic process;cellular process;heterocycle metabolic process;metabolic process;nitrogen compound metabolic process;nucleobase-containing compound metabolic process;nucleobase-c…	acetyltransferase activity;acyltransferase activity;acyltransferase activity, transferring groups other than amino-acyl groups;catalytic activity;catalytic activity, acting on a protein;hydrolase activity;N-acetyltransferase activity;N-acyltransferase activity;peptide N-acetyltransferase activity;peptide-lysine-N-acetyltransferase activity;transferase activity	cellular anatomical entity;cytoplasm;cytosol;extracellular exosome;extracellular membrane-bounded organelle;extracellular organelle;extracellular vesicle;intracellular membrane-bounded organelle;intracellular non-membrane-bounded organelle;intracellular organelle;membrane-bounded organelle;non-membrane-bounded organelle;nucleolus;nucleoplasm;nucleus;organelle;vesicle	biological regulation;carbohydrate derivative metabolic process;cellular aromatic compound metabolic process;cellular nitrogen compound metabolic process;cellular process;heterocycle metabolic process;metabolic process;nitrogen compound metabolic process;nucleobase-containing compound metabolic process;nucleobase-containing small molecule metabolic process;nucleotide metabolic process;organic aci…	cellular anatomical entity;cytoplasm;cytosol;extracellular organelle;intracellular membrane-bounded organelle;intracellular non-membrane-bounded organelle;intracellular organelle;non-membrane-bounded organelle;nucleolus;nucleoplasm;nucleus;organelle;vesicle		6	6	6	47.1	47.1	47.1	22.345	0	15.977	47719000	82	15.9094	16.5397	16.8992	16.3813	NaN	15.6562	17.0562	NaN	17.4204	16.4903	17.4222	16.9679
	0.726745	-0.752522	P41440	P41440	Folate transporter 1	SLC19A1	1128	Color2 [A=255, R=169, G=169, B=169]	1	4						-1		adenine nucleotide transport;amide metabolic process;amide transport;carbohydrate derivative transport;carboxylic acid metabolic process;carboxylic acid transmembrane transport;carboxylic acid transport;cellular aromatic compound metabolic process;cellular metabolic process;cellular modified amino acid metabolic process;cellular process;circulatory system process;cyclic nucleotide transport;cycli…	2',3'-cyclic GMP-AMP binding;active monoatomic ion transmembrane transporter activity;active transmembrane transporter activity;adenine nucleotide transmembrane transporter activity;adenyl nucleotide binding;adenyl ribonucleotide binding;amide binding;amide transmembrane transporter activity;anion binding;antiporter activity;binding;carbohydrate derivative binding;carbohydrate derivative transmem…	apical plasma membrane;basolateral plasma membrane;brush border membrane;cell projection membrane;cellular anatomical entity;membrane;plasma membrane;plasma membrane region	amide metabolic process;amide transport;cellular aromatic compound metabolic process;cellular modified amino acid metabolic process;cellular process;circulatory system process;establishment of localization;female pregnancy;heterocycle metabolic process;localization;metabolic process;multicellular organismal process;multi-organism reproductive process;nitrogen compound metabolic process;nucleobase…	cellular anatomical entity;membrane;plasma membrane	Vitamin digestion and absorption	4	4	4	14.2	14.2	14.2	64.868	0.00074934	7.7992	24472000	39	NaN	16.3554	14.6168	NaN	16.6096	15.3068	NaN	16.6171	16.3034	NaN	16.9586	16.0197
	1.22452	-0.705101	P53990	P53990	IST1 homolog	IST1	1335	Color2 [A=255, R=169, G=169, B=169]	1	4						-1		abscission;biological process involved in interaction with host;biological process involved in interspecies interaction between organisms;biological process involved in symbiotic interaction;biological regulation;cell cycle process;cell division;cell growth;cellular component assembly;cellular component disassembly;cellular component organization;cellular component organization or biogenesis;cell…	binding;cadherin binding;cell adhesion molecule binding;identical protein binding;MIT domain binding;protein binding;protein domain specific binding;protein-containing complex binding	azurophil granule lumen;cellular anatomical entity;centrosome;cytoplasmic vesicle lumen;cytosol;endoplasmic reticulum-Golgi intermediate compartment;envelope;extracellular exosome;extracellular membrane-bounded organelle;extracellular organelle;extracellular region;extracellular vesicle;Flemming body;intracellular membrane-bounded organelle;intracellular organelle;intracellular organelle lumen;me…	abscission;biological process involved in interspecies interaction between organisms;biological process involved in symbiotic interaction;biological regulation;cell division;cell growth;cellular component assembly;cellular component disassembly;cellular component organization;cellular component organization or biogenesis;cellular localization;cellular process;cytokinesis;developmental process;end…	cellular anatomical entity;centrosome;cytosol;extracellular organelle;extracellular region;intracellular membrane-bounded organelle;intracellular organelle;microtubule organizing center;midbody;nuclear envelope;organelle;organelle envelope;organelle lumen;vesicle		7	7	7	27.5	27.5	27.5	39.75	0.00044053	13.516	34432000	69	15.474	16.0639	17.0272	15.6556	16.2829	NaN	NaN	16.764	16.8175	NaN	16.976	16.6658
+	4.65989	-0.688783	O95478	O95478	Ribosome biogenesis protein NSA2 homolog	NSA2	456	Color2 [A=255, R=169, G=169, B=169]	1	4						-1		cellular aromatic compound metabolic process;cellular metabolic process;cellular nitrogen compound metabolic process;cellular process;heterocycle metabolic process;macromolecule metabolic process;maturation of 5.8S rRNA;maturation of LSU-rRNA;metabolic process;ncRNA metabolic process;ncRNA processing;nitrogen compound metabolic process;nucleic acid metabolic process;nucleobase-containing compound…	binding;nucleic acid binding;organic cyclic compound binding;RNA binding	cellular anatomical entity;intracellular non-membrane-bounded organelle;intracellular organelle;non-membrane-bounded organelle;nucleolus;organelle;preribosome;preribosome, large subunit precursor;protein-containing complex;ribonucleoprotein complex	cellular aromatic compound metabolic process;cellular nitrogen compound metabolic process;cellular process;heterocycle metabolic process;macromolecule metabolic process;metabolic process;nitrogen compound metabolic process;nucleobase-containing compound metabolic process;primary metabolic process;RNA metabolic process;RNA processing;rRNA metabolic process;rRNA processing	cellular anatomical entity;intracellular non-membrane-bounded organelle;intracellular organelle;non-membrane-bounded organelle;nucleolus;organelle;preribosome;protein-containing complex;ribonucleoprotein complex		11	11	11	46.2	46.2	46.2	30.065	0.00038462	8.688	73432000	167	16.4779	16.4338	16.1245	16.488	16.4592	16.1642	17.1358	16.9401	16.9901	17.1755	16.992	NaN
	0	-0.664028	P06213	P06213	Insulin receptor;Insulin receptor subunit alpha;Insulin receptor subunit beta	INSR	586	Color2 [A=255, R=169, G=169, B=169]	1	4						-1		activation of protein kinase activity;activation of protein kinase B activity;adrenal gland development;amyloid-beta clearance;anatomical structure development;anatomical structure morphogenesis;animal organ development;animal organ morphogenesis;behavior;biological process involved in interaction with host;biological process involved in interspecies interaction between organisms;biological proce…	adenyl nucleotide binding;adenyl ribonucleotide binding;amide binding;amyloid-beta binding;anion binding;ATP binding;binding;carbohydrate derivative binding;cargo receptor activity;catalytic activity;catalytic activity, acting on a protein;growth factor binding;GTP binding;guanyl nucleotide binding;guanyl ribonucleotide binding;heterocyclic compound binding;hormone binding;identical protein bindi…	axon;bounding membrane of organelle;catalytic complex;caveola;cell body membrane;cell projection;cell projection membrane;cellular anatomical entity;cytoplasmic vesicle;cytoplasmic vesicle membrane;dendrite membrane;endosome;endosome membrane;external side of plasma membrane;extracellular exosome;extracellular membrane-bounded organelle;extracellular organelle;extracellular vesicle;insulin recept…	anatomical structure development;behavior;biological process involved in interspecies interaction between organisms;biological process involved in symbiotic interaction;biological regulation;carbohydrate metabolic process;cell surface receptor signaling pathway;cellular component organization;cellular component organization or biogenesis;cellular process;chemical homeostasis;circulatory system pr…	catalytic complex;cell projection;cellular anatomical entity;cytoplasmic vesicle;endosome;extracellular organelle;intracellular membrane-bounded organelle;intracellular organelle;lysosome;membrane;membrane protein complex;neuron projection;organelle;plasma membrane;protein-containing complex;receptor complex;vacuole;vesicle	Adherens junction;Aldosterone-regulated sodium reabsorption;Insulin signaling pathway;Type II diabetes mellitus	7	7	6	7	7	6.2	156.33	0.00072228	6.78	20246000	35	15.8339	16.1335	15.7485	15.5394	16.5601	15.9573	NaN	16.6261	NaN	NaN	NaN	NaN
	1.21325	-0.663704	O95406	O95406	Protein cornichon homolog 1	CNIH1	450	Color2 [A=255, R=169, G=169, B=169]	1	4						-1		biological regulation;cellular process;establishment of localization;immune response;immune system process;localization;regulation of biological process;regulation of cellular process;response to stimulus;signal transduction;transport;vesicle-mediated transport		bounding membrane of organelle;cellular anatomical entity;coated vesicle membrane;cytoplasmic vesicle membrane;endoplasmic reticulum membrane;endoplasmic reticulum-Golgi intermediate compartment membrane;ER to Golgi transport vesicle membrane;Golgi membrane;membrane;organelle membrane;transport vesicle membrane;vesicle membrane	biological regulation;cellular process;establishment of localization;immune response;immune system process;localization;regulation of biological process;response to stimulus;signal transduction;transport;vesicle-mediated transport	cellular anatomical entity;membrane		1	1	1	20.1	20.1	20.1	16.699	0	14.699	37020000	70	17.5623	17.3611	16.8505	17.6835	17.3685	16.7233	17.8918	NaN	NaN	17.952	NaN	NaN
+	4.60786	-0.65659	Q9NY93	Q9NY93	Probable ATP-dependent RNA helicase DDX56	DDX56	3210	Color2 [A=255, R=169, G=169, B=169]	1	4						-1		biological process involved in interaction with symbiont;biological process involved in interspecies interaction between organisms;biological process involved in symbiotic interaction;biological regulation;cellular aromatic compound metabolic process;cellular metabolic process;cellular nitrogen compound metabolic process;cellular process;defense response;defense response to other organism;defense…	adenyl nucleotide binding;adenyl ribonucleotide binding;anion binding;ATP binding;ATP hydrolysis activity;ATP-dependent activity;ATP-dependent activity, acting on RNA;binding;carbohydrate derivative binding;catalytic activity;catalytic activity, acting on a nucleic acid;catalytic activity, acting on RNA;helicase activity;heterocyclic compound binding;hydrolase activity;hydrolase activity, acting …	cellular anatomical entity;cytosol;intracellular membrane-bounded organelle;intracellular non-membrane-bounded organelle;intracellular organelle;membrane;membrane-bounded organelle;non-membrane-bounded organelle;nucleolus;nucleus;organelle	biological process involved in interspecies interaction between organisms;biological process involved in symbiotic interaction;biological regulation;cellular aromatic compound metabolic process;cellular nitrogen compound metabolic process;cellular process;defense response to other organism;heterocycle metabolic process;macromolecule metabolic process;metabolic process;nitrogen compound metabolic …	cellular anatomical entity;cytosol;intracellular membrane-bounded organelle;intracellular non-membrane-bounded organelle;intracellular organelle;membrane;non-membrane-bounded organelle;nucleolus;nucleus;organelle		19	19	19	47.3	47.3	47.3	61.589	0	59.349	170890000	397	16.7138	17.0127	16.6081	16.9347	16.944	16.7357	17.4712	17.6095	17.6163	17.4362	17.5399	17.2154
	2.04004	-0.656495	Q92530	Q92530	Proteasome inhibitor PI31 subunit	PSMF1	2506	Color2 [A=255, R=169, G=169, B=169]	1	4						-1		biological regulation;catabolic process;macromolecule catabolic process;macromolecule metabolic process;metabolic process;modification-dependent macromolecule catabolic process;modification-dependent protein catabolic process;negative regulation of biological process;negative regulation of catabolic process;negative regulation of macromolecule metabolic process;negative regulation of metabolic pr…	binding;endopeptidase inhibitor activity;endopeptidase regulator activity;enzyme inhibitor activity;enzyme regulator activity;identical protein binding;molecular function inhibitor activity;molecular function regulator activity;peptidase inhibitor activity;peptidase regulator activity;proteasome binding;protein binding;protein dimerization activity;protein heterodimerization activity;protein homo…	catalytic complex;cellular anatomical entity;cytosol;endoplasmic reticulum;intracellular membrane-bounded organelle;intracellular organelle;intracellular protein-containing complex;membrane;membrane-bounded organelle;nucleoplasm;organelle;perinuclear region of cytoplasm;proteasome core complex;protein-containing complex	biological regulation;catabolic process;macromolecule catabolic process;macromolecule metabolic process;metabolic process;nitrogen compound metabolic process;primary metabolic process;protein catabolic process;protein metabolic process;proteolysis;proteolysis involved in protein catabolic process;regulation of biological process;regulation of metabolic process	catalytic complex;cellular anatomical entity;cytosol;endoplasmic reticulum;intracellular membrane-bounded organelle;intracellular organelle;membrane;nucleoplasm;organelle;proteasome core complex;protein-containing complex	Proteasome	5	5	5	31.7	31.7	31.7	29.816	0	23.472	50180000	127	16.229	16.7173	NaN	17.059	NaN	NaN	17.5951	17.2537	17.3469	17.1141	17.3578	17.282
	0.627114	-0.628615	Q9UBP6	Q9UBP6	tRNA (guanine-N(7)-)-methyltransferase	METTL1	3272	Color2 [A=255, R=169, G=169, B=169]	1	4						-1		biological regulation;cellular aromatic compound metabolic process;cellular metabolic process;cellular nitrogen compound metabolic process;cellular process;heterocycle metabolic process;macromolecule metabolic process;macromolecule methylation;macromolecule modification;metabolic process;methylation;ncRNA metabolic process;ncRNA processing;negative regulation of biological process;negative regula…	binding;catalytic activity;catalytic activity, acting on a nucleic acid;catalytic activity, acting on a tRNA;catalytic activity, acting on RNA;methyltransferase activity;nucleic acid binding;organic cyclic compound binding;RNA binding;RNA methyltransferase activity;S-adenosylmethionine-dependent methyltransferase activity;transferase activity;transferase activity, transferring one-carbon groups;t…	catalytic complex;cellular anatomical entity;cytosol;intracellular membrane-bounded organelle;intracellular non-membrane-bounded organelle;intracellular organelle;membrane-bounded organelle;methyltransferase complex;non-membrane-bounded organelle;nucleolus;nucleoplasm;nucleus;organelle;protein-containing complex;transferase complex;tRNA (m7G46) methyltransferase complex;tRNA methyltransferase com…	biological regulation;cellular aromatic compound metabolic process;cellular nitrogen compound metabolic process;cellular process;heterocycle metabolic process;macromolecule metabolic process;macromolecule modification;metabolic process;methylation;nitrogen compound metabolic process;nucleobase-containing compound metabolic process;primary metabolic process;regulation of biological process;regulat…	catalytic complex;cellular anatomical entity;cytosol;intracellular membrane-bounded organelle;intracellular non-membrane-bounded organelle;intracellular organelle;non-membrane-bounded organelle;nucleolus;nucleoplasm;nucleus;organelle;protein-containing complex;tRNA methyltransferase complex		2	2	2	9.4	9.4	9.4	31.471	0.0056497	2.9911	6872800	23	NaN	14.2561	NaN	13.014	14.601	14.5232	NaN	14.5954	14.4703	NaN	15.1159	NaN
	0	-0.602261	P50613;Q9C098	P50613	Cyclin-dependent kinase 7	CDK7	1265	Color2 [A=255, R=169, G=169, B=169]	1	4						-1		aromatic compound biosynthetic process;biological regulation;biosynthetic process;cell cycle;cell division;cellular aromatic compound metabolic process;cellular biosynthetic process;cellular metabolic process;cellular nitrogen compound biosynthetic process;cellular nitrogen compound metabolic process;cellular process;cellular response to stimulus;cellular response to stress;DNA damage response;DN…	adenyl nucleotide binding;adenyl ribonucleotide binding;anion binding;ATP binding;ATP-dependent activity;ATP-dependent activity, acting on DNA;binding;carbohydrate derivative binding;catalytic activity;catalytic activity, acting on a nucleic acid;catalytic activity, acting on a protein;catalytic activity, acting on DNA;cyclin-dependent protein kinase activity;cyclin-dependent protein serine/threo…	CAK-ERCC2 complex;carboxy-terminal domain protein kinase complex;catalytic complex;cellular anatomical entity;cyclin-dependent protein kinase activating kinase holoenzyme complex;cyclin-dependent protein kinase holoenzyme complex;cytoplasm;cytosol;enzyme activator complex;fibrillar center;germ cell nucleus;intracellular membrane-bounded organelle;intracellular organelle;male germ cell nucleus;mem…	biological regulation;biosynthetic process;cell cycle;cell division;cellular aromatic compound metabolic process;cellular nitrogen compound metabolic process;cellular process;DNA damage response;DNA metabolic process;DNA repair;DNA-templated transcription;DNA-templated transcription initiation;heterocycle metabolic process;macromolecule biosynthetic process;macromolecule metabolic process;metabol…	catalytic complex;cellular anatomical entity;cyclin-dependent protein kinase holoenzyme complex;cytoplasm;cytosol;intracellular membrane-bounded organelle;intracellular organelle;membrane;nucleoplasm;nucleus;organelle;plasma membrane;protein-containing complex;transcription factor TFIIH core complex;transcription regulator complex	Basal transcription factors;Cell cycle;Nucleotide excision repair	4	4	4	19.7	19.7	19.7	39.038	0.0026333	4.6518	26085000	35	NaN	16.9295	NaN	NaN	18.3176	NaN	NaN	NaN	18.2258	NaN	NaN	NaN
	0.774608	-0.588989	P62633	P62633	Cellular nucleic acid-binding protein	CNBP	1487	Color2 [A=255, R=169, G=169, B=169]	1	4						-1		biological regulation;cellular aromatic compound metabolic process;cellular metabolic process;cellular nitrogen compound metabolic process;cellular process;chemical homeostasis;cholesterol homeostasis;DNA metabolic process;G-quadruplex DNA formation;heterocycle metabolic process;homeostatic process;lipid homeostasis;macromolecule metabolic process;metabolic process;negative regulation of biologic…	binding;cation binding;DNA binding;G-quadruplex DNA binding;ion binding;metal ion binding;mRNA binding;nucleic acid binding;organic cyclic compound binding;RNA binding;single-stranded RNA binding;transition metal ion binding;translation regulator activity;zinc ion binding	cellular anatomical entity;cytoplasm;cytosol;endoplasmic reticulum;intracellular membrane-bounded organelle;intracellular organelle;membrane-bounded organelle;organelle	biological regulation;cellular aromatic compound metabolic process;cellular nitrogen compound metabolic process;cellular process;chemical homeostasis;DNA metabolic process;heterocycle metabolic process;homeostatic process;macromolecule metabolic process;metabolic process;nitrogen compound metabolic process;nucleobase-containing compound metabolic process;primary metabolic process;regulation of bi…	cellular anatomical entity;cytoplasm;cytosol;endoplasmic reticulum;intracellular membrane-bounded organelle;intracellular organelle;organelle		6	6	6	39.5	39.5	39.5	19.463	0.00039557	9.4591	61379000	84	17.3602	16.928	15.093	17.3435	16.9961	17.0273	17.3695	17.2975	16.7985	18.0105	17.8145	16.9916
	0	-0.585806	O60739	O60739	Eukaryotic translation initiation factor 1b	EIF1B	292	Color2 [A=255, R=169, G=169, B=169]	1	4						-1		biological regulation;post-transcriptional regulation of gene expression;regulation of amide metabolic process;regulation of biological process;regulation of biosynthetic process;regulation of cellular biosynthetic process;regulation of cellular metabolic process;regulation of cellular process;regulation of gene expression;regulation of macromolecule biosynthetic process;regulation of macromolecu…	binding;nucleic acid binding;organic cyclic compound binding;protein-containing complex binding;ribonucleoprotein complex binding;ribosomal small subunit binding;ribosome binding;RNA binding;translation factor activity, RNA binding;translation initiation factor activity;translation regulator activity;translation regulator activity, nucleic acid binding	eukaryotic 43S preinitiation complex;protein-containing complex;ribonucleoprotein complex;translation preinitiation complex	biological regulation;regulation of biological process;regulation of metabolic process;regulation of translation	protein-containing complex;ribonucleoprotein complex	RNA transport	8	2	2	81.4	45.1	45.1	12.823	0.0010345	5.5965	5834300	7	NaN	NaN	NaN	NaN	15.8138	NaN	NaN	NaN	NaN	NaN	NaN	16.3996
	0	-0.583005	Q9BRT6	Q9BRT6	Protein LLP homolog	LLPH	2828	Color2 [A=255, R=169, G=169, B=169]	1	4						-1		biological regulation;cell growth;cellular process;dendrite extension;developmental cell growth;developmental growth;developmental growth involved in morphogenesis;growth;neuron projection extension;positive regulation of biological process;positive regulation of dendritic spine development;positive regulation of developmental process;regulation of biological process;regulation of dendritic spine…	basal RNA polymerase II transcription machinery binding;basal transcription machinery binding;binding;nucleic acid binding;organic cyclic compound binding;protein binding;RNA binding	cellular anatomical entity;chromosome;intracellular non-membrane-bounded organelle;intracellular organelle;non-membrane-bounded organelle;nucleolus;organelle	biological regulation;cell growth;cellular process;growth;regulation of biological process	cellular anatomical entity;chromosome;intracellular non-membrane-bounded organelle;intracellular organelle;non-membrane-bounded organelle;nucleolus;organelle		3	3	3	29.5	29.5	29.5	15.225	0	41.873	40047000	105	NaN	NaN	NaN	16.7237	NaN	NaN	16.9846	17.4465	NaN	NaN	17.4892	NaN
	0.692684	-0.579993	P02656	P02656	Apolipoprotein C-III	APOC3	523	Color2 [A=255, R=169, G=169, B=169]	1	4						-1		acylglycerol catabolic process;acylglycerol homeostasis;acylglycerol metabolic process;biological regulation;catabolic process;cellular catabolic process;cellular component assembly;cellular component organization;cellular component organization or biogenesis;cellular lipid catabolic process;cellular lipid metabolic process;cellular metabolic process;cellular process;chemical homeostasis;choleste…	alcohol binding;binding;cholesterol binding;enzyme inhibitor activity;enzyme regulator activity;high-density lipoprotein particle receptor binding;lipase inhibitor activity;lipid binding;lipoprotein particle receptor binding;molecular function inhibitor activity;molecular function regulator activity;organic cyclic compound binding;phospholipid binding;protein binding;signaling receptor binding;sm…	cellular anatomical entity;chylomicron;collagen-containing extracellular matrix;cytoplasmic vesicle;early endosome;endosome;external encapsulating structure;extracellular exosome;extracellular matrix;extracellular membrane-bounded organelle;extracellular organelle;extracellular region;extracellular space;extracellular vesicle;high-density lipoprotein particle;intermediate-density lipoprotein part…	biological regulation;catabolic process;cellular component assembly;cellular component organization;cellular component organization or biogenesis;cellular lipid metabolic process;cellular process;chemical homeostasis;establishment of localization;G protein-coupled receptor signaling pathway;homeostatic process;lipid metabolic process;lipid transport;localization;macromolecule metabolic process;me…	cellular anatomical entity;cytoplasmic vesicle;endosome;external encapsulating structure;extracellular matrix;extracellular organelle;extracellular region;extracellular space;intracellular membrane-bounded organelle;intracellular organelle;organelle;protein-containing complex;vesicle	PPAR signaling pathway	2	2	2	27.3	27.3	27.3	10.852	0.00072046	6.7296	34026000	65	NaN	16.6626	NaN	17.7713	17.2755	NaN	18.5135	17.5302	17.2051	18.6127	17.6117	17.4255
	1.94322	-0.577462	Q15843	Q15843	NEDD8	NEDD8	1967	Color2 [A=255, R=169, G=169, B=169]	1	4						-1		anatomical structure morphogenesis;biological regulation;catabolic process;cellular localization;cellular macromolecule localization;cellular process;developmental process;localization;macromolecule catabolic process;macromolecule localization;macromolecule metabolic process;macromolecule modification;metabolic process;modification-dependent macromolecule catabolic process;modification-dependent …	binding;enzyme binding;molecular tag activity;protein binding;protein tag activity;ubiquitin protein ligase binding;ubiquitin-like protein ligase binding	cellular anatomical entity;cytosol;extracellular exosome;extracellular membrane-bounded organelle;extracellular organelle;extracellular vesicle;intracellular membrane-bounded organelle;intracellular organelle;membrane-bounded organelle;nucleoplasm;nucleus;organelle;vesicle	biological regulation;catabolic process;cellular localization;cellular process;developmental process;localization;macromolecule catabolic process;macromolecule localization;macromolecule metabolic process;macromolecule modification;metabolic process;nitrogen compound metabolic process;primary metabolic process;protein localization;protein metabolic process;protein modification by small protein co…	cellular anatomical entity;cytosol;extracellular organelle;intracellular membrane-bounded organelle;intracellular organelle;nucleoplasm;nucleus;organelle;vesicle		2	2	2	17.3	17.3	17.3	9.0714	0	29.028	37902000	81	17.4441	17.7553	NaN	17.8629	17.5052	NaN	17.9929	18.1923	18.1163	NaN	NaN	18.5757
	1.65249	-0.563982	Q8WZA0	Q8WZA0	Protein LZIC	LZIC	2497	Color2 [A=255, R=169, G=169, B=169]	1	4						-1		biological regulation;negative regulation of biological process;negative regulation of cell communication;negative regulation of cellular process;negative regulation of response to stimulus;negative regulation of signal transduction;negative regulation of signaling;negative regulation of Wnt signaling pathway;regulation of biological process;regulation of cell communication;regulation of cellular…	beta-catenin binding;binding;protein binding		biological regulation;regulation of biological process			5	5	5	42.1	42.1	42.1	21.494	0.00038417	8.623	42312000	113	15.3504	15.8266	16.4374	15.4902	15.5565	16.2894	16.2951	16.537	16.5602	15.9711	16.3208	16.65
	0.81242	-0.563595	Q9Y4Y9	Q9Y4Y9	U6 snRNA-associated Sm-like protein LSm5	LSM5	3500	Color2 [A=255, R=169, G=169, B=169]	1	4						-1		aromatic compound catabolic process;biological process involved in interspecies interaction between organisms;biological regulation;catabolic process;cellular aromatic compound metabolic process;cellular catabolic process;cellular metabolic process;cellular nitrogen compound catabolic process;cellular nitrogen compound metabolic process;cellular process;heterocycle catabolic process;heterocycle m…	binding;nucleic acid binding;organic cyclic compound binding;protein binding;protein dimerization activity;protein heterodimerization activity;RNA binding	cellular anatomical entity;cytoplasm;cytosol;intracellular membrane-bounded organelle;intracellular organelle;Lsm1-7-Pat1 complex;Lsm2-8 complex;membrane-bounded organelle;nuclear protein-containing complex;nucleoplasm;nucleus;organelle;precatalytic spliceosome;protein-containing complex;ribonucleoprotein complex;small nuclear ribonucleoprotein complex;Sm-like protein family complex;spliceosomal …	biological process involved in interspecies interaction between organisms;biological regulation;catabolic process;cellular aromatic compound metabolic process;cellular nitrogen compound metabolic process;cellular process;heterocycle metabolic process;macromolecule catabolic process;macromolecule metabolic process;metabolic process;mRNA metabolic process;mRNA processing;nitrogen compound metabolic…	cellular anatomical entity;cytoplasm;cytosol;intracellular membrane-bounded organelle;intracellular organelle;nucleoplasm;nucleus;organelle;protein-containing complex;ribonucleoprotein complex;small nuclear ribonucleoprotein complex;spliceosomal complex	RNA degradation;Spliceosome	3	3	3	49.5	49.5	49.5	9.9374	0	23.345	88569000	225	16.422	17.8815	17.6455	16.7702	17.0756	18.145	NaN	17.8537	17.5792	17.2714	18.2759	18.4543
	3.09801	-0.547477	P51570	P51570	Galactokinase	GALK1	1281	Color2 [A=255, R=169, G=169, B=169]	1	4						-1		ADP catabolic process;ADP metabolic process;alcohol metabolic process;alditol metabolic process;aromatic compound catabolic process;ATP metabolic process;carbohydrate catabolic process;carbohydrate derivative catabolic process;carbohydrate derivative metabolic process;carbohydrate metabolic process;carboxylic acid metabolic process;catabolic process;cellular aromatic compound metabolic process;ce…	adenyl nucleotide binding;adenyl ribonucleotide binding;anion binding;ATP binding;binding;carbohydrate binding;carbohydrate derivative binding;carbohydrate kinase activity;catalytic activity;galactokinase activity;galactose binding;heterocyclic compound binding;ion binding;kinase activity;monosaccharide binding;nucleoside phosphate binding;nucleotide binding;organic cyclic compound binding;phosph…	cellular anatomical entity;cytoplasm;cytosol;extracellular exosome;extracellular membrane-bounded organelle;extracellular organelle;extracellular vesicle;membrane;membrane-bounded organelle;organelle;vesicle	alcohol metabolic process;carbohydrate derivative metabolic process;carbohydrate metabolic process;catabolic process;cellular aromatic compound metabolic process;cellular nitrogen compound metabolic process;cellular process;generation of precursor metabolites and energy;heterocycle metabolic process;metabolic process;monocarboxylic acid metabolic process;nitrogen compound metabolic process;nucleo…	cellular anatomical entity;cytoplasm;cytosol;extracellular organelle;membrane;organelle;vesicle	Amino sugar and nucleotide sugar metabolism;Galactose metabolism	10	10	10	38.3	38.3	38.3	42.272	0	24.386	76783000	120	16.7791	17.0161	17.1666	16.6814	17.0089	16.6907	17.3346	17.188	17.7886	17.4397	17.476	17.4006
+	4.27167	-0.545131	P04114	P04114	Apolipoprotein B-100;Apolipoprotein B-48	APOB	547	Color2 [A=255, R=169, G=169, B=169]	1	4						-1		acylglycerol catabolic process;acylglycerol metabolic process;alcohol metabolic process;anatomical structure development;anatomical structure morphogenesis;artery morphogenesis;biological process involved in interspecies interaction between organisms;biological regulation;biosynthetic process;blood vessel morphogenesis;catabolic process;cell motility;cellular biosynthetic process;cellular catabol…	binding;carbohydrate derivative binding;cholesterol transfer activity;enzyme binding;glycosaminoglycan binding;heparin binding;lipase binding;lipid binding;lipid transfer activity;lipid transporter activity;lipoprotein particle receptor binding;low-density lipoprotein particle receptor binding;phospholipid binding;protein binding;signaling receptor binding;sterol transfer activity;sterol transpor…	bounding membrane of organelle;cell body;cellular anatomical entity;chylomicron;chylomicron remnant;clathrin-coated endocytic vesicle membrane;clathrin-coated vesicle membrane;coated vesicle membrane;cytoplasm;cytoplasmic vesicle;cytoplasmic vesicle membrane;cytosol;early endosome;endocytic vesicle lumen;endocytic vesicle membrane;endoplasmic reticulum;endoplasmic reticulum exit site;endoplasmic …	alcohol metabolic process;anatomical structure development;biological process involved in interspecies interaction between organisms;biological regulation;biosynthetic process;catabolic process;cell motility;cellular component assembly;cellular component organization;cellular component organization or biogenesis;cellular lipid metabolic process;cellular localization;cellular process;chemical home…	cellular anatomical entity;cytoplasm;cytoplasmic vesicle;cytosol;endoplasmic reticulum;endosome;extracellular organelle;extracellular region;extracellular space;intracellular membrane-bounded organelle;intracellular non-membrane-bounded organelle;intracellular organelle;lipid droplet;membrane;neuronal cell body;non-membrane-bounded organelle;organelle;organelle lumen;plasma membrane;protein-conta…	Fat digestion and absorption;Vitamin digestion and absorption	92	92	90	29.1	29.1	28.6	515.6	0	166.41	586540000	1175	17.9219	17.6475	17.7355	17.9218	18.0559	17.735	18.4373	18.3753	18.2288	18.5905	18.3712	18.2852
	0.512139	-0.540637	Q99598	Q99598	Translin-associated protein X	TSNAX	2763	Color2 [A=255, R=169, G=169, B=169]	1	4						-1		biological regulation;cell differentiation;cellular aromatic compound metabolic process;cellular developmental process;cellular metabolic process;cellular nitrogen compound metabolic process;cellular process;developmental process;developmental process involved in reproduction;gamete generation;heterocycle metabolic process;macromolecule metabolic process;male gamete generation;metabolic process;m…	A2A adenosine receptor binding;adenosine receptor binding;binding;catalytic activity;catalytic activity, acting on a nucleic acid;catalytic activity, acting on RNA;cation binding;DNA binding;endonuclease activity;G protein-coupled receptor binding;hydrolase activity;hydrolase activity, acting on ester bonds;ion binding;metal ion binding;nuclease activity;nucleic acid binding;organic cyclic compou…	catalytic complex;cellular anatomical entity;cytoplasm;cytosol;endonuclease complex;endoribonuclease complex;Golgi apparatus;intracellular membrane-bounded organelle;intracellular organelle;intracellular protein-containing complex;membrane-bounded organelle;nucleoplasm;nucleus;organelle;perinuclear region of cytoplasm;protein-containing complex	biological regulation;cell differentiation;cellular aromatic compound metabolic process;cellular nitrogen compound metabolic process;cellular process;developmental process;heterocycle metabolic process;macromolecule metabolic process;metabolic process;nitrogen compound metabolic process;nucleobase-containing compound metabolic process;primary metabolic process;regulation of biological process;reg…	catalytic complex;cellular anatomical entity;cytoplasm;cytosol;Golgi apparatus;intracellular membrane-bounded organelle;intracellular organelle;nucleoplasm;nucleus;organelle;protein-containing complex		3	3	3	16.6	16.6	16.6	33.112	0.00043309	12.857	30085000	93	14.4892	NaN	15.9603	14.677	14.5855	16.1606	14.9476	16.8244	15.5559	14.6456	15.9407	16.3768
	0.478454	-0.540476	Q9UK45	Q9UK45	U6 snRNA-associated Sm-like protein LSm7	LSM7	3343	Color2 [A=255, R=169, G=169, B=169]	1	4						-1		aromatic compound catabolic process;biological regulation;catabolic process;cellular aromatic compound metabolic process;cellular catabolic process;cellular metabolic process;cellular nitrogen compound catabolic process;cellular nitrogen compound metabolic process;cellular process;heterocycle catabolic process;heterocycle metabolic process;macromolecule catabolic process;macromolecule metabolic p…	binding;nucleic acid binding;organic cyclic compound binding;RNA binding;snRNA binding;U6 snRNA binding	catalytic complex;catalytic step 2 spliceosome;cellular anatomical entity;cytosol;intracellular membrane-bounded organelle;intracellular organelle;Lsm1-7-Pat1 complex;Lsm2-8 complex;membrane-bounded organelle;nuclear protein-containing complex;nucleoplasm;nucleus;organelle;precatalytic spliceosome;prespliceosome;protein-containing complex;ribonucleoprotein complex;small nuclear ribonucleoprotein …	biological regulation;catabolic process;cellular aromatic compound metabolic process;cellular nitrogen compound metabolic process;cellular process;heterocycle metabolic process;macromolecule catabolic process;macromolecule metabolic process;metabolic process;mRNA metabolic process;mRNA processing;nitrogen compound metabolic process;nucleobase-containing compound catabolic process;nucleobase-conta…	catalytic complex;cellular anatomical entity;cytosol;intracellular membrane-bounded organelle;intracellular organelle;nucleoplasm;nucleus;organelle;protein-containing complex;ribonucleoprotein complex;small nuclear ribonucleoprotein complex;spliceosomal complex	RNA degradation;Spliceosome	3	3	2	39.8	39.8	33	11.602	0.00073448	7.2425	282150000	223	NaN	20.3683	20.3319	19.9332	19.5914	20.2116	20.0126	20.2558	22.9144	19.9408	20.3444	20.2984
	1.23355	-0.535722	O15270	O15270	Serine palmitoyltransferase 2	SPTLC2	184	Color2 [A=255, R=169, G=169, B=169]	1	4						-1		adipose tissue development;alcohol biosynthetic process;alcohol metabolic process;amide biosynthetic process;amide metabolic process;anatomical structure development;biological regulation;biosynthetic process;cellular biosynthetic process;cellular lipid metabolic process;cellular metabolic process;cellular nitrogen compound biosynthetic process;cellular nitrogen compound metabolic process;cellula…	acyltransferase activity;acyltransferase activity, transferring groups other than amino-acyl groups;anion binding;binding;C-acyltransferase activity;catalytic activity;C-palmitoyltransferase activity;heterocyclic compound binding;ion binding;organic cyclic compound binding;palmitoyltransferase activity;pyridoxal phosphate binding;serine C-palmitoyltransferase activity;small molecule binding;trans…	catalytic complex;cellular anatomical entity;endoplasmic reticulum membrane;endoplasmic reticulum palmitoyltransferase complex;endoplasmic reticulum protein-containing complex;membrane;organelle membrane;palmitoyltransferase complex;protein-containing complex;serine C-palmitoyltransferase complex;transferase complex	alcohol metabolic process;amide metabolic process;anatomical structure development;biological regulation;biosynthetic process;cellular lipid metabolic process;cellular nitrogen compound metabolic process;cellular process;developmental process;lipid metabolic process;metabolic process;nitrogen compound metabolic process;phosphorus metabolic process;primary metabolic process;regulation of biologica…	catalytic complex;cellular anatomical entity;membrane;protein-containing complex	Sphingolipid metabolism	9	9	9	27	27	27	62.924	0	28.644	78052000	119	17.4896	17.6867	17.6139	17.7976	17.6781	17.4441	17.1549	18.6953	18.1949	17.7485	18.6076	18.5232
	0.5497	-0.524775	Q9Y241	Q9Y241	HIG1 domain family member 1A, mitochondrial	HIGD1A	3412	Color2 [A=255, R=169, G=169, B=169]	1	4						-1		biological regulation;cellular component assembly;cellular component organization;cellular component organization or biogenesis;cellular process;mitochondrial respirasome assembly;mitochondrion organization;negative regulation of apoptotic process;negative regulation of biological process;negative regulation of cellular process;negative regulation of programmed cell death;organelle organization;p…		cellular anatomical entity;intracellular membrane-bounded organelle;intracellular organelle;membrane;membrane-bounded organelle;mitochondrial inner membrane;mitochondrial membrane;mitochondrion;nucleoplasm;organelle;organelle inner membrane;organelle membrane;protein-containing complex;respirasome	biological regulation;cellular component assembly;cellular component organization;cellular component organization or biogenesis;cellular process;mitochondrion organization;organelle organization;protein-containing complex assembly;regulation of biological process	cellular anatomical entity;intracellular membrane-bounded organelle;intracellular organelle;membrane;mitochondrion;nucleoplasm;organelle;protein-containing complex		2	2	2	43	43	43	10.143	0	51.174	67752000	216	17.3265	NaN	NaN	NaN	NaN	18.2636	NaN	18.2023	18.6231	NaN	18.1341	NaN
	2.80267	-0.513068	P51654	P51654	Glypican-3;Secreted glypican-3	GPC3	1287	Color2 [A=255, R=169, G=169, B=169]	1	4						-1		ameboidal-type cell migration;anatomical structure development;anatomical structure morphogenesis;animal organ development;anterior/posterior axis specification;appendage morphogenesis;axis specification;biological process involved in interspecies interaction between organisms;biological regulation;biomineral tissue development;blood vessel development;body morphogenesis;bone mineralization;branc…	enzyme inhibitor activity;enzyme regulator activity;molecular function inhibitor activity;molecular function regulator activity;peptidase inhibitor activity;peptidase regulator activity;peptidyl-dipeptidase inhibitor activity	cell surface;cellular anatomical entity;collagen-containing extracellular matrix;endoplasmic reticulum lumen;external encapsulating structure;extracellular matrix;Golgi lumen;intracellular organelle lumen;lysosomal lumen;membrane;membrane-enclosed lumen;organelle lumen;plasma membrane;side of membrane;vacuolar lumen	anatomical structure development;biological process involved in interspecies interaction between organisms;biological regulation;cell differentiation;cell motility;cell population proliferation;cell surface receptor signaling pathway;cellular process;developmental process;multicellular organismal process;pattern specification process;regulation of biological process;regulation of metabolic proces…	cell surface;cellular anatomical entity;external encapsulating structure;extracellular matrix;membrane;organelle lumen;plasma membrane		9	9	9	23.6	23.6	23.6	65.562	0	40.069	277630000	538	18.4993	18.5258	18.206	18.4106	18.526	17.9028	18.9376	18.8306	18.636	18.9942	19.0241	18.7263
	3.39923	-0.510869	Q01581;P54868	Q01581	Hydroxymethylglutaryl-CoA synthase, cytoplasmic	HMGCS1	1616	Color2 [A=255, R=169, G=169, B=169]	1	4						-1		acetyl-CoA metabolic process;acyl-CoA metabolic process;alcohol biosynthetic process;alcohol metabolic process;amide metabolic process;biosynthetic process;carbohydrate derivative metabolic process;cellular aromatic compound metabolic process;cellular biosynthetic process;cellular lipid metabolic process;cellular metabolic process;cellular nitrogen compound metabolic process;cellular process;chol…	acyltransferase activity;acyltransferase activity, acyl groups converted into alkyl on transfer;binding;catalytic activity;hydroxymethylglutaryl-CoA synthase activity;identical protein binding;protein binding;protein dimerization activity;protein homodimerization activity;transferase activity	cellular anatomical entity;cytoplasm;cytosol	alcohol metabolic process;amide metabolic process;biosynthetic process;carbohydrate derivative metabolic process;cellular aromatic compound metabolic process;cellular lipid metabolic process;cellular nitrogen compound metabolic process;cellular process;heterocycle metabolic process;lipid metabolic process;metabolic process;nitrogen compound metabolic process;nucleobase-containing compound metabol…	cellular anatomical entity;cytoplasm;cytosol	Butanoate metabolism;Synthesis and degradation of ketone bodies;Terpenoid backbone biosynthesis;Valine, leucine and isoleucine degradation	20	20	20	61	61	61	57.293	0	72.896	330380000	697	17.7223	17.6967	17.8562	17.7119	17.6604	17.694	18.4504	18.2282	17.9884	18.463	18.3479	17.9289
	2.36497	-0.502778	Q9HCS2;Q08477;P78329	Q9HCS2	Cytochrome P450 4F12	CYP4F12	3066	Color2 [A=255, R=169, G=169, B=169]	1	4						-1		arachidonic acid metabolic process;biological regulation;carboxylic acid catabolic process;carboxylic acid metabolic process;catabolic process;cellular catabolic process;cellular ketone metabolic process;cellular lipid catabolic process;cellular lipid metabolic process;cellular metabolic process;cellular process;chemical homeostasis;epoxygenase P450 pathway;fat-soluble vitamin catabolic process;f…	alkane 1-monooxygenase activity;arachidonic acid epoxygenase activity;arachidonic acid monooxygenase activity;aromatase activity;binding;catalytic activity;cation binding;heme binding;ion binding;iron ion binding;leukotriene-B4 20-monooxygenase activity;metal ion binding;monooxygenase activity;organic cyclic compound binding;oxidoreductase activity;oxidoreductase activity, acting on paired donors…	apical plasma membrane;cellular anatomical entity;cytoplasm;endoplasmic reticulum membrane;intracellular membrane-bounded organelle;intracellular organelle;membrane;membrane-bounded organelle;organelle;organelle membrane;plasma membrane region	biological regulation;catabolic process;cellular ketone metabolic process;cellular lipid metabolic process;cellular process;chemical homeostasis;heterocycle metabolic process;homeostatic process;inorganic ion homeostasis;lipid metabolic process;metabolic process;monocarboxylic acid metabolic process;multicellular organismal process;organic acid metabolic process;primary metabolic process;regulati…	cellular anatomical entity;cytoplasm;intracellular membrane-bounded organelle;intracellular organelle;membrane;organelle		9	9	5	19.8	19.8	10.9	60.308	0	14.768	40055000	140	16.4818	17.0334	16.4278	16.343	16.2629	16.5225	17.0233	17.0425	16.7017	17.0409	16.9643	17.3153
	1.02065	-0.498966	Q9UBT2	Q9UBT2	SUMO-activating enzyme subunit 2	UBA2	3277	Color2 [A=255, R=169, G=169, B=169]	1	4						-1		biological regulation;macromolecule metabolic process;macromolecule modification;metabolic process;nitrogen compound metabolic process;organic substance metabolic process;organonitrogen compound metabolic process;peptidyl-amino acid modification;peptidyl-lysine modification;positive regulation of biological process;positive regulation of macromolecule metabolic process;positive regulation of meta…	adenyl nucleotide binding;adenyl ribonucleotide binding;anion binding;ATP binding;ATP-dependent activity;binding;carbohydrate derivative binding;catalytic activity;catalytic activity, acting on a protein;cation binding;enzyme binding;heterocyclic compound binding;ion binding;ligase activity;ligase activity, forming carbon-sulfur bonds;magnesium ion binding;metal ion binding;nucleoside phosphate b…	catalytic complex;cellular anatomical entity;cytoplasm;nuclear protein-containing complex;nucleoplasm;protein-containing complex;SUMO activating enzyme complex	biological regulation;macromolecule metabolic process;macromolecule modification;metabolic process;nitrogen compound metabolic process;peptidyl-amino acid modification;primary metabolic process;protein metabolic process;protein modification by small protein conjugation or removal;protein modification process;regulation of biological process;regulation of metabolic process;regulation of protein mo…	catalytic complex;cellular anatomical entity;cytoplasm;nucleoplasm;protein-containing complex	Ubiquitin mediated proteolysis	13	13	13	33.3	33.3	33.3	71.223	0	39.177	89420000	347	16.3651	16.7589	17.6474	16.1427	17.1446	16.7709	16.9231	17.5052	17.4764	16.7366	17.4496	17.7325
	0.579616	-0.492874	O95865	O95865	N(G),N(G)-dimethylarginine dimethylaminohydrolase 2	DDAH2	479	Color2 [A=255, R=169, G=169, B=169]	1	4						-1		alpha-amino acid catabolic process;alpha-amino acid metabolic process;amino acid catabolic process;amino acid metabolic process;arginine catabolic process;arginine metabolic process;biological regulation;biosynthetic process;carboxylic acid catabolic process;carboxylic acid metabolic process;catabolic process;cellular biosynthetic process;cellular catabolic process;cellular metabolic process;cell…	amino acid binding;anion binding;binding;carboxylic acid binding;catalytic activity;dimethylargininase activity;hydrolase activity;hydrolase activity, acting on carbon-nitrogen (but not peptide) bonds;hydrolase activity, acting on carbon-nitrogen (but not peptide) bonds, in linear amidines;ion binding;organic acid binding;small molecule binding	cellular anatomical entity;cytosol;extracellular exosome;extracellular membrane-bounded organelle;extracellular organelle;extracellular vesicle;intracellular membrane-bounded organelle;intracellular organelle;membrane-bounded organelle;mitochondrion;organelle;vesicle	amino acid metabolic process;biological regulation;biosynthetic process;catabolic process;cellular nitrogen compound metabolic process;cellular process;intracellular signal transduction;metabolic process;nitrogen compound metabolic process;organic acid metabolic process;primary metabolic process;regulation of biological process;regulation of metabolic process;signal transduction;small molecule me…	cellular anatomical entity;cytosol;extracellular organelle;intracellular membrane-bounded organelle;intracellular organelle;mitochondrion;organelle;vesicle		6	6	5	30.5	30.5	27.7	29.644	0.00040112	10.099	41264000	105	14.2827	16.2449	16.728	15.7028	16.0588	16.6266	15.9266	16.5832	16.8294	15.7942	16.4521	17.0155
	0.829698	-0.492759	O15514	O15514	DNA-directed RNA polymerase II subunit RPB4	POLR2D	199	Color2 [A=255, R=169, G=169, B=169]	1	4						-1		aromatic compound biosynthetic process;biosynthetic process;cellular aromatic compound metabolic process;cellular biosynthetic process;cellular component assembly;cellular component organization;cellular component organization or biogenesis;cellular metabolic process;cellular nitrogen compound biosynthetic process;cellular nitrogen compound metabolic process;cellular process;DNA-templated transcr…	binding;heterocyclic compound binding;nucleoside phosphate binding;nucleotide binding;organic cyclic compound binding;protein binding;small molecule binding;translation initiation factor binding	catalytic complex;cellular anatomical entity;cytosol;DNA-directed RNA polymerase complex;intracellular membrane-bounded organelle;intracellular organelle;intracellular protein-containing complex;membrane-bounded organelle;nuclear body;nuclear DNA-directed RNA polymerase complex;nuclear protein-containing complex;nuclear speck;nucleoplasm;nucleus;organelle;protein-containing complex;RNA polymerase…	biosynthetic process;cellular aromatic compound metabolic process;cellular component assembly;cellular component organization;cellular component organization or biogenesis;cellular nitrogen compound metabolic process;cellular process;DNA-templated transcription;DNA-templated transcription initiation;heterocycle metabolic process;macromolecule biosynthetic process;macromolecule metabolic process;m…	catalytic complex;cellular anatomical entity;cytosol;intracellular membrane-bounded organelle;intracellular organelle;nucleoplasm;nucleus;organelle;protein-containing complex;RNA polymerase complex	Huntington's disease;Purine metabolism;Pyrimidine metabolism;RNA polymerase	4	4	4	48.6	48.6	48.6	16.311	0.00041946	11.568	21621000	85	15.0556	NaN	16.3399	NaN	15.8937	16.1923	NaN	16.4093	16.4108	NaN	16.1426	16.4898
	0.380469	-0.470594	Q9Y342	Q9Y342	Plasmolipin	PLLP	3455	Color2 [A=255, R=169, G=169, B=169]	1	4						-1		axon ensheathment;cellular process;ensheathment of neurons;establishment of localization;localization;monoatomic ion transport;myelination;transport	structural constituent of myelin sheath;structural molecule activity	cellular anatomical entity;compact myelin;membrane	cellular process;establishment of localization;localization;monoatomic ion transport;transport	cellular anatomical entity;membrane		2	2	2	21.4	21.4	21.4	19.986	0	20.617	57163000	179	18.6831	15.738	18.244	18.5855	17.9396	NaN	18.4717	18.1194	18.0521	18.5034	NaN	18.3966
	0.493134	-0.470069	P63279	P63279	SUMO-conjugating enzyme UBC9	UBE2I	1537	Color2 [A=255, R=169, G=169, B=169]	1	4						-1		biological regulation;catabolic process;cell cycle process;cell division;cellular component assembly;cellular component organization;cellular component organization or biogenesis;cellular localization;cellular process;chromosome segregation;establishment of localization;establishment of localization in cell;intracellular transport;localization;macromolecule catabolic process;macromolecule metabol…	acyltransferase activity;adenyl nucleotide binding;adenyl ribonucleotide binding;aminoacyltransferase activity;anion binding;ATP binding;binding;carbohydrate derivative binding;catalytic activity;catalytic activity, acting on a protein;enzyme binding;heterocyclic compound binding;HLH domain binding;ion binding;nucleic acid binding;nucleoside phosphate binding;nucleotide binding;organic cyclic com…	catalytic complex;cellular anatomical entity;cytoplasm;cytosol;envelope;intracellular membrane-bounded organelle;intracellular organelle;membrane-bounded organelle;nuclear body;nuclear envelope;nuclear pore;nuclear protein-containing complex;nucleoplasm;nucleus;organelle;organelle envelope;perinuclear region of cytoplasm;PML body;protein-containing complex;SUMO ligase complex;synaptonemal complex…	biological regulation;catabolic process;cell division;cellular component assembly;cellular component organization;cellular component organization or biogenesis;cellular localization;cellular process;chromosome segregation;establishment of localization;localization;macromolecule catabolic process;macromolecule metabolic process;macromolecule modification;membrane organization;metabolic process;nit…	catalytic complex;cellular anatomical entity;cytoplasm;cytosol;intracellular membrane-bounded organelle;intracellular organelle;nuclear envelope;nuclear pore;nucleoplasm;nucleus;organelle;organelle envelope;protein-containing complex	RNA transport;Ubiquitin mediated proteolysis	9	9	9	62	62	62	18.007	0	42.041	171380000	357	15.9892	18.0978	18.6762	17.8113	17.2145	18.5586	17.5627	18.4155	18.3044	17.7847	18.245	18.8555
	0	-0.466868	P02655	P02655	Apolipoprotein C-II;Proapolipoprotein C-II	APOC2	522	Color2 [A=255, R=169, G=169, B=169]	1	4						-1		acylglycerol homeostasis;biological regulation;catabolic process;cellular component organization;cellular component organization or biogenesis;cellular process;chemical homeostasis;cholesterol efflux;cholesterol homeostasis;cholesterol transport;chylomicron remnant clearance;chylomicron remodeling;establishment of localization;high-density lipoprotein particle clearance;homeostatic process;lipid …	binding;enzyme activator activity;enzyme binding;enzyme inhibitor activity;enzyme regulator activity;lipase activator activity;lipase inhibitor activity;lipid binding;lipoprotein lipase activator activity;molecular function activator activity;molecular function inhibitor activity;molecular function regulator activity;phospholipase activator activity;phospholipase binding;protein binding	cellular anatomical entity;chylomicron;cytoplasmic vesicle;early endosome;endosome;extracellular region;extracellular space;high-density lipoprotein particle;intermediate-density lipoprotein particle;intracellular membrane-bounded organelle;intracellular organelle;intracellular vesicle;lipoprotein particle;low-density lipoprotein particle;membrane-bounded organelle;organelle;plasma lipoprotein pa…	biological regulation;catabolic process;cellular component organization;cellular component organization or biogenesis;cellular process;chemical homeostasis;establishment of localization;homeostatic process;lipid metabolic process;lipid transport;localization;metabolic process;multicellular organismal process;positive regulation of catalytic activity;primary metabolic process;regulation of biologi…	cellular anatomical entity;cytoplasmic vesicle;endosome;extracellular region;extracellular space;intracellular membrane-bounded organelle;intracellular organelle;organelle;protein-containing complex;vesicle		3	3	3	28.7	28.7	28.7	11.284	0.0099772	2.3534	18047000	45	16.3647	17.1209	NaN	NaN	16.9421	NaN	NaN	NaN	NaN	NaN	17.2761	NaN
	2.84804	-0.465823	Q13823	Q13823	Nucleolar GTP-binding protein 2	GNL2	1808	Color2 [A=255, R=169, G=169, B=169]	1	4						-1		cellular component biogenesis;cellular component organization or biogenesis;cellular process;ribonucleoprotein complex biogenesis;ribosome biogenesis	anion binding;binding;carbohydrate derivative binding;catalytic activity;GTP binding;GTPase activity;guanyl nucleotide binding;guanyl ribonucleotide binding;heterocyclic compound binding;hydrolase activity;hydrolase activity, acting on acid anhydrides;hydrolase activity, acting on acid anhydrides, in phosphorus-containing anhydrides;ion binding;nucleic acid binding;nucleoside phosphate binding;nu…	cellular anatomical entity;intracellular membrane-bounded organelle;intracellular non-membrane-bounded organelle;intracellular organelle;membrane;membrane-bounded organelle;non-membrane-bounded organelle;nucleolus;nucleus;organelle	cellular component biogenesis;cellular component organization or biogenesis;cellular process;ribosome biogenesis	cellular anatomical entity;intracellular membrane-bounded organelle;intracellular non-membrane-bounded organelle;intracellular organelle;membrane;non-membrane-bounded organelle;nucleolus;nucleus;organelle	Ribosome biogenesis in eukaryotes	11	11	11	18.2	18.2	18.2	83.654	0	26.304	64983000	138	16.1476	16.0419	16.1154	16.1195	16.1666	15.991	16.1707	16.5202	16.4969	16.9384	16.6995	16.5513
	1.84283	-0.464281	Q6PK04	Q6PK04	Coiled-coil domain-containing protein 137	CCDC137	2165	Color2 [A=255, R=169, G=169, B=169]	1	4						-1			binding;nucleic acid binding;organic cyclic compound binding;RNA binding	cellular anatomical entity;chromosome;fibrillar center;intracellular membrane-bounded organelle;intracellular non-membrane-bounded organelle;intracellular organelle;membrane-bounded organelle;non-membrane-bounded organelle;nucleolus;nucleus;organelle		cellular anatomical entity;chromosome;intracellular membrane-bounded organelle;intracellular non-membrane-bounded organelle;intracellular organelle;non-membrane-bounded organelle;nucleolus;nucleus;organelle		4	4	4	19.4	19.4	19.4	33.231	0.00039604	9.4827	28903000	53	15.6382	16.1876	NaN	15.9963	NaN	NaN	NaN	16.2883	16.4527	16.4776	16.5298	16.2766
	1.09865	-0.462532	Q00796	Q00796	Sorbitol dehydrogenase	SORD	1607	Color2 [A=255, R=169, G=169, B=169]	1	4						-1		alcohol catabolic process;alcohol metabolic process;alditol catabolic process;alditol metabolic process;biosynthetic process;carbohydrate biosynthetic process;carbohydrate catabolic process;carbohydrate derivative biosynthetic process;carbohydrate derivative metabolic process;carbohydrate metabolic process;carboxylic acid catabolic process;carboxylic acid metabolic process;catabolic process;cell …	(R,R)-butanediol dehydrogenase activity;adenyl nucleotide binding;binding;carbohydrate binding;catalytic activity;cation binding;D-sorbitol dehydrogenase (acceptor) activity;D-xylulose reductase activity;heterocyclic compound binding;hexitol dehydrogenase activity;identical protein binding;ion binding;L-iditol 2-dehydrogenase activity;metal ion binding;NAD binding;nucleoside phosphate binding;nuc…	cell projection;cellular anatomical entity;cilium;cytosol;extracellular exosome;extracellular membrane-bounded organelle;extracellular organelle;extracellular space;extracellular vesicle;membrane;membrane-bounded organelle;mitochondrial membrane;motile cilium;organelle;organelle membrane;plasma membrane bounded cell projection;vesicle	alcohol metabolic process;biosynthetic process;carbohydrate derivative metabolic process;carbohydrate metabolic process;catabolic process;cell motility;cellular process;metabolic process;microtubule-based movement;microtubule-based process;monocarboxylic acid metabolic process;organic acid metabolic process;phosphorus metabolic process;primary metabolic process;reproductive process;small molecule…	cell projection;cellular anatomical entity;cilium;cytosol;extracellular organelle;extracellular space;membrane;organelle;vesicle	Fructose and mannose metabolism	12	12	12	54.6	54.6	54.6	38.324	0	46.732	146700000	284	16.4887	17.36	17.7236	16.4666	17.3346	17.541	17.4237	17.6729	17.6209	17.3221	17.7599	17.8901
	0.661994	-0.455852	Q9Y4C8	Q9Y4C8	Probable RNA-binding protein 19	RBM19	3492	Color2 [A=255, R=169, G=169, B=169]	1	4						-1		biological regulation;cellular aromatic compound metabolic process;cellular metabolic process;cellular nitrogen compound metabolic process;cellular process;heterocycle metabolic process;macromolecule metabolic process;metabolic process;mRNA metabolic process;mRNA processing;mRNA splicing, via spliceosome;nitrogen compound metabolic process;nucleic acid metabolic process;nucleobase-containing comp…	binding;nucleic acid binding;organic cyclic compound binding;RNA binding	cellular anatomical entity;chromosome;cytoplasm;intracellular non-membrane-bounded organelle;intracellular organelle;membrane;non-membrane-bounded organelle;nuclear body;nuclear speck;nucleolus;nucleoplasm;organelle	biological regulation;cellular aromatic compound metabolic process;cellular nitrogen compound metabolic process;cellular process;heterocycle metabolic process;macromolecule metabolic process;metabolic process;mRNA metabolic process;mRNA processing;nitrogen compound metabolic process;nucleobase-containing compound metabolic process;primary metabolic process;regulation of biological process;RNA met…	cellular anatomical entity;chromosome;cytoplasm;intracellular non-membrane-bounded organelle;intracellular organelle;membrane;non-membrane-bounded organelle;nucleolus;nucleoplasm;organelle		9	9	9	12.5	12.5	12.5	107.33	0.00039078	9.1134	26023000	40	NaN	NaN	15.2238	NaN	15.1776	15.7094	NaN	15.2037	15.6746	NaN	16.1317	16.2944
	4.05613	-0.4545	P42696	P42696	RNA-binding protein 34	RBM34	1141	Color2 [A=255, R=169, G=169, B=169]	1	4						-1		cellular aromatic compound metabolic process;cellular metabolic process;cellular nitrogen compound metabolic process;cellular process;heterocycle metabolic process;macromolecule metabolic process;maturation of LSU-rRNA;maturation of LSU-rRNA from tricistronic rRNA transcript (SSU-rRNA, 5.8S rRNA, LSU-rRNA);metabolic process;ncRNA metabolic process;ncRNA processing;nitrogen compound metabolic proc…	binding;nucleic acid binding;organic cyclic compound binding;RNA binding;rRNA binding	cellular anatomical entity;chromosome;intracellular non-membrane-bounded organelle;intracellular organelle;non-membrane-bounded organelle;nucleolus;nucleoplasm;organelle	cellular aromatic compound metabolic process;cellular nitrogen compound metabolic process;cellular process;heterocycle metabolic process;macromolecule metabolic process;metabolic process;nitrogen compound metabolic process;nucleobase-containing compound metabolic process;primary metabolic process;RNA metabolic process;RNA processing;rRNA metabolic process;rRNA processing	cellular anatomical entity;chromosome;intracellular non-membrane-bounded organelle;intracellular organelle;non-membrane-bounded organelle;nucleolus;nucleoplasm;organelle		11	11	11	30.2	30.2	30.2	48.564	0	17.346	98765000	147	16.7313	16.8628	16.6727	16.5767	16.8411	16.7504	16.993	17.324	17.1957	17.0648	17.3454	17.2392
	0.728752	-0.452024	P30566	P30566	Adenylosuccinate lyase	ADSL	1000	Color2 [A=255, R=169, G=169, B=169]	1	4						-1		aerobic respiration;AMP biosynthetic process;AMP metabolic process;AMP salvage;aromatic compound biosynthetic process;biosynthetic process;carbohydrate derivative biosynthetic process;carbohydrate derivative metabolic process;cellular aromatic compound metabolic process;cellular biosynthetic process;cellular metabolic compound salvage;cellular metabolic process;cellular nitrogen compound biosynth…	(S)-2-(5-amino-1-(5-phospho-D-ribosyl)imidazole-4-carboxamido) succinate lyase (fumarate-forming) activity;amidine-lyase activity;binding;carbon-nitrogen lyase activity;catalytic activity;identical protein binding;lyase activity;N6-(1,2-dicarboxyethyl)AMP AMP-lyase (fumarate-forming) activity;protein binding	cellular anatomical entity;cytosol;protein-containing complex	biosynthetic process;carbohydrate derivative metabolic process;cellular aromatic compound metabolic process;cellular metabolic compound salvage;cellular nitrogen compound metabolic process;cellular process;cellular respiration;generation of precursor metabolites and energy;heterocycle metabolic process;metabolic process;nitrogen compound metabolic process;nucleobase-containing compound metabolic …	cellular anatomical entity;cytosol;protein-containing complex	Alanine, aspartate and glutamate metabolism;Purine metabolism	13	13	13	46.3	46.3	46.3	54.889	0	40.953	131670000	258	15.9004	16.7035	17.856	16.4029	17.0032	17.013	16.93	17.2969	17.8276	16.6718	17.298	17.567
	0.758916	-0.4471	P39687;O95626	P39687	Acidic leucine-rich nuclear phosphoprotein 32 family member A	ANP32A	1107	Color2 [A=255, R=169, G=169, B=169]	1	4						-1		biological regulation;cellular localization;cellular process;establishment of localization;establishment of localization in cell;intracellular signal transduction;intracellular transport;localization;nuclear transport;nucleocytoplasmic transport;regulation of apoptotic process;regulation of biological process;regulation of cellular process;regulation of programmed cell death;signal transduction;t…	binding;histone binding;nucleic acid binding;organic cyclic compound binding;protein binding;RNA binding	cellular anatomical entity;cytoplasm;endoplasmic reticulum;intracellular membrane-bounded organelle;intracellular organelle;membrane-bounded organelle;nucleoplasm;nucleus;organelle;perinuclear region of cytoplasm	biological regulation;cellular localization;cellular process;establishment of localization;intracellular signal transduction;localization;nuclear transport;nucleocytoplasmic transport;regulation of biological process;signal transduction;transport	cellular anatomical entity;cytoplasm;endoplasmic reticulum;intracellular membrane-bounded organelle;intracellular organelle;nucleoplasm;nucleus;organelle		9	6	4	36.1	28.1	20.1	28.585	0	76.581	349640000	683	18.023	18.9997	19.3534	17.5543	18.9525	19.2051	18.9416	19.1907	19.1351	18.8471	19.333	19.3232
	0.998967	-0.444269	Q15397	Q15397	Pumilio domain-containing protein KIAA0020	KIAA0020	1937	Color2 [A=255, R=169, G=169, B=169]	1	4						-1		biological regulation;post-transcriptional regulation of gene expression;regulation of amide metabolic process;regulation of biological process;regulation of biosynthetic process;regulation of catalytic activity;regulation of cellular biosynthetic process;regulation of cellular metabolic process;regulation of cellular process;regulation of gene expression;regulation of macromolecule biosynthetic …	binding;DNA binding;mRNA binding;nucleic acid binding;organic cyclic compound binding;RNA binding	cellular anatomical entity;chromosome;endoplasmic reticulum;intracellular membrane-bounded organelle;intracellular non-membrane-bounded organelle;intracellular organelle;membrane-bounded organelle;non-membrane-bounded organelle;nucleolus;nucleoplasm;organelle	biological regulation;regulation of biological process;regulation of catalytic activity;regulation of metabolic process;regulation of molecular function;regulation of translation	cellular anatomical entity;chromosome;endoplasmic reticulum;intracellular membrane-bounded organelle;intracellular non-membrane-bounded organelle;intracellular organelle;non-membrane-bounded organelle;nucleolus;nucleoplasm;organelle		21	21	21	38.9	38.9	38.9	73.584	0	69.487	254800000	399	16.5911	17.3343	17.1066	16.5258	17.206	17.1863	16.7735	17.7829	17.8264	16.8382	17.7606	17.634
	0.883901	-0.44422	O14495	O14495	Lipid phosphate phosphohydrolase 3	PPAP2B	120	Color2 [A=255, R=169, G=169, B=169]	1	4						-1		alcohol metabolic process;amide metabolic process;anatomical structure development;anatomical structure morphogenesis;astrocyte differentiation;Bergmann glial cell differentiation;biological regulation;biosynthetic process;blood vessel development;cell adhesion;cell adhesion mediated by integrin;cell differentiation;cell surface receptor signaling pathway;cell-cell adhesion;cell-cell adhesion med…	binding;catalytic activity;cell adhesion molecule binding;ceramide-1-phosphate phosphatase activity;hydrolase activity;hydrolase activity, acting on ester bonds;integrin binding;lipid phosphatase activity;phosphatase activity;phosphatidate phosphatase activity;phosphoric ester hydrolase activity;protein binding;protein-containing complex binding;signaling receptor binding;sphingosine-1-phosphate …	adherens junction;anchoring junction;basolateral plasma membrane;bounding membrane of organelle;cell junction;cell-cell junction;cellular anatomical entity;endoplasmic reticulum exit site;endoplasmic reticulum membrane;endoplasmic reticulum-Golgi intermediate compartment membrane;Golgi apparatus;Golgi apparatus subcompartment;Golgi membrane;intracellular membrane-bounded organelle;intracellular o…	alcohol metabolic process;amide metabolic process;anatomical structure development;biological regulation;biosynthetic process;cell adhesion;cell differentiation;cell surface receptor signaling pathway;cellular lipid metabolic process;cellular process;developmental process;establishment of localization;gastrulation;Golgi vesicle transport;lipid metabolic process;localization;metabolic process;nitr…	cell junction;cellular anatomical entity;Golgi apparatus;intracellular membrane-bounded organelle;intracellular organelle;membrane;organelle;plasma membrane	Ether lipid metabolism;Fat digestion and absorption;Fc gamma R-mediated phagocytosis;Glycerolipid metabolism;Glycerophospholipid metabolism;Sphingolipid metabolism	5	5	5	22.2	22.2	22.2	35.116	0.00038536	8.7259	41487000	81	16.4566	NaN	17.0871	17.1474	17.2053	16.4233	16.5763	17.5081	17.4732	16.874	17.8355	17.582
	0.584546	-0.442826	O75381	O75381	Peroxisomal membrane protein PEX14	PEX14	335	Color2 [A=255, R=169, G=169, B=169]	1	4						-1		biological regulation;cellular component assembly;cellular component disassembly;cellular component organization;cellular component organization or biogenesis;cellular localization;cellular macromolecule localization;cellular process;cellular response to chemical stimulus;cellular response to chemical stress;cellular response to oxidative stress;cellular response to oxygen-containing compound;cel…	beta-tubulin binding;binding;cytoskeletal protein binding;identical protein binding;macromolecule transmembrane transporter activity;microtubule binding;molecular adaptor activity;protein binding;protein transmembrane transporter activity;protein transporter activity;protein-macromolecule adaptor activity;signaling receptor binding;transcription coregulator activity;transcription corepressor acti…	bounding membrane of organelle;cellular anatomical entity;cytosol;fibrillar center;intracellular membrane-bounded organelle;intracellular organelle;membrane;membrane-bounded organelle;microbody;microbody membrane;nucleus;organelle;organelle membrane;peroxisomal importomer complex;peroxisomal membrane;peroxisome;protein-containing complex;transporter complex	biological regulation;cellular component assembly;cellular component disassembly;cellular component organization;cellular component organization or biogenesis;cellular localization;cellular process;cytoskeleton organization;cytoskeleton-dependent intracellular transport;establishment of localization;intracellular protein transport;localization;macromolecule localization;microtubule cytoskeleton o…	cellular anatomical entity;cytosol;intracellular membrane-bounded organelle;intracellular organelle;membrane;microbody;nucleus;organelle;peroxisome;protein-containing complex	Peroxisome	7	7	7	39.8	39.8	39.8	41.236	0	52.692	96574000	166	16.1848	17.1615	17.7186	15.6742	17.2388	17.4547	17.0231	17.888	17.4329	16.6598	17.5078	17.5779
	1.02198	-0.436762	Q08752	Q08752	Peptidyl-prolyl cis-trans isomerase D	PPID	1686	Color2 [A=255, R=169, G=169, B=169]	1	4						-1		apoptotic process;biological process involved in interaction with host;biological process involved in interspecies interaction between organisms;biological process involved in symbiotic interaction;biological regulation;cell death;cellular component assembly;cellular component organization;cellular component organization or biogenesis;cellular localization;cellular macromolecule localization;cell…	amide binding;binding;catalytic activity;catalytic activity, acting on a protein;cis-trans isomerase activity;cyclosporin A binding;DNA-binding transcription factor binding;heat shock protein binding;Hsp70 protein binding;Hsp90 protein binding;isomerase activity;nuclear estrogen receptor binding;nuclear receptor binding;peptide binding;peptidyl-prolyl cis-trans isomerase activity;protein binding;…	cellular anatomical entity;cytoplasm;cytosol;intracellular membrane-bounded organelle;intracellular non-membrane-bounded organelle;intracellular organelle;membrane-bounded organelle;non-membrane-bounded organelle;nucleolus;nucleoplasm;nucleus;organelle	biological process involved in interspecies interaction between organisms;biological process involved in symbiotic interaction;biological regulation;cellular component assembly;cellular component organization;cellular component organization or biogenesis;cellular localization;cellular process;establishment of localization;localization;macromolecule localization;macromolecule metabolic process;mac…	cellular anatomical entity;cytoplasm;cytosol;intracellular membrane-bounded organelle;intracellular non-membrane-bounded organelle;intracellular organelle;non-membrane-bounded organelle;nucleolus;nucleoplasm;nucleus;organelle	Calcium signaling pathway;Huntington's disease;Parkinson's disease	10	9	9	37.3	35.4	35.4	40.763	0.00043085	12.514	51716000	130	15.611	15.9504	NaN	NaN	15.9423	16.7305	16.2013	16.501	16.9556	16.3812	16.3388	16.5939
	3.95241	-0.434298	Q9BVP2	Q9BVP2	Guanine nucleotide-binding protein-like 3	GNL3	2880	Color2 [A=255, R=169, G=169, B=169]	1	4						-1		biological regulation;cell division;cellular process;developmental process;maintenance of cell number;multicellular organismal process;positive regulation of biological process;positive regulation of biosynthetic process;positive regulation of cellular biosynthetic process;positive regulation of cellular component organization;positive regulation of cellular metabolic process;positive regulation …	anion binding;binding;carbohydrate derivative binding;GTP binding;guanyl nucleotide binding;guanyl ribonucleotide binding;heterocyclic compound binding;ion binding;mRNA 5'-UTR binding;mRNA binding;nucleic acid binding;nucleoside phosphate binding;nucleotide binding;organic cyclic compound binding;purine nucleotide binding;purine ribonucleoside triphosphate binding;purine ribonucleotide binding;ri…	cellular anatomical entity;chromosome;extracellular space;intracellular membrane-bounded organelle;intracellular non-membrane-bounded organelle;intracellular organelle;membrane;membrane-bounded organelle;midbody;non-membrane-bounded organelle;nuclear body;nucleolus;nucleus;organelle	biological regulation;cell division;cellular process;developmental process;multicellular organismal process;regulation of biological process;regulation of DNA metabolic process;regulation of DNA-templated transcription;regulation of metabolic process;regulation of organelle organization;regulation of protein localization;regulation of protein modification process	cellular anatomical entity;chromosome;extracellular space;intracellular membrane-bounded organelle;intracellular non-membrane-bounded organelle;intracellular organelle;membrane;midbody;non-membrane-bounded organelle;nucleolus;nucleus;organelle	Ribosome biogenesis in eukaryotes	23	23	23	48.3	48.3	48.3	61.992	0	164.85	394880000	1224	17.5465	17.7789	17.6501	17.5828	17.8982	17.5517	17.9357	18.1004	18.1566	18.0432	18.1765	18.2016
	1.68772	-0.43279	Q9BRF8	Q9BRF8	Serine/threonine-protein phosphatase CPPED1	CPPED1	2818	Color2 [A=255, R=169, G=169, B=169]	1	4						-1			binding;catalytic activity;catalytic activity, acting on a protein;cation binding;hydrolase activity;hydrolase activity, acting on ester bonds;ion binding;metal ion binding;myosin phosphatase activity;phosphatase activity;phosphoprotein phosphatase activity;phosphoric ester hydrolase activity;protein serine/threonine phosphatase activity	azurophil granule lumen;cellular anatomical entity;cytoplasmic vesicle lumen;cytosol;extracellular region;intracellular organelle lumen;membrane;membrane-enclosed lumen;organelle lumen;plasma membrane;secretory granule lumen;vacuolar lumen;vesicle lumen		cellular anatomical entity;cytosol;extracellular region;membrane;organelle lumen;plasma membrane		8	8	8	36.6	36.6	36.6	35.548	0	18.17	76044000	91	16.2665	16.8647	17.0351	16.333	16.6604	17.028	17.0379	17.1369	17.3961	16.8516	17.1084	17.2535
	1.18405	-0.430013	P22413	P22413	Ectonucleotide pyrophosphatase/phosphodiesterase family member 1;Alkaline phosphodiesterase I;Nucleotide pyrophosphatase	ENPP1	883	Color2 [A=255, R=169, G=169, B=169]	1	4						-1		3'-phosphoadenosine 5'-phosphosulfate metabolic process;anatomical structure development;aromatic compound catabolic process;ATP metabolic process;biological regulation;biomineral tissue development;biosynthetic process;bone mineralization;carbohydrate derivative metabolic process;catabolic process;cell differentiation;cellular aromatic compound metabolic process;cellular biosynthetic process;cel…	3',5'-cyclic-AMP phosphodiesterase activity;3',5'-cyclic-nucleotide phosphodiesterase activity;3'-phosphoadenosine 5'-phosphosulfate binding;adenyl nucleotide binding;adenyl ribonucleotide binding;anion binding;ATP binding;ATP diphosphatase activity;binding;calcium ion binding;carbohydrate binding;carbohydrate derivative binding;cargo receptor activity;catalytic activity;cation binding;cyclic-GMP…	basolateral plasma membrane;bounding membrane of organelle;cell surface;cellular anatomical entity;extracellular space;lysosomal membrane;lytic vacuole membrane;membrane;organelle membrane;plasma membrane;plasma membrane region;vacuolar membrane	anatomical structure development;biological regulation;biosynthetic process;carbohydrate derivative metabolic process;catabolic process;cell differentiation;cellular aromatic compound metabolic process;cellular homeostasis;cellular nitrogen compound metabolic process;cellular process;chemical homeostasis;developmental process;establishment of localization;gene expression;generation of precursor m…	cell surface;cellular anatomical entity;extracellular space;membrane;plasma membrane	Nicotinate and nicotinamide metabolism;Pantothenate and CoA biosynthesis;Purine metabolism;Riboflavin metabolism;Starch and sucrose metabolism	5	5	5	11.1	11.1	11.1	104.92	0.00040209	10.204	19763000	30	15.5148	16.0694	NaN	15.5235	16.0934	15.9302	NaN	16.3708	NaN	NaN	16.0239	16.3741
	1.10267	-0.429237	Q9Y6V7	Q9Y6V7	Probable ATP-dependent RNA helicase DDX49	DDX49	3559	Color2 [A=255, R=169, G=169, B=169]	1	4						-1		biological regulation;cellular aromatic compound metabolic process;cellular metabolic process;cellular nitrogen compound metabolic process;cellular process;heterocycle metabolic process;macromolecule metabolic process;metabolic process;ncRNA metabolic process;ncRNA processing;nitrogen compound metabolic process;nucleic acid metabolic process;nucleobase-containing compound metabolic process;organi…	adenyl nucleotide binding;adenyl ribonucleotide binding;anion binding;ATP binding;ATP hydrolysis activity;ATP-dependent activity;ATP-dependent activity, acting on RNA;binding;carbohydrate derivative binding;catalytic activity;catalytic activity, acting on a nucleic acid;catalytic activity, acting on RNA;helicase activity;heterocyclic compound binding;hydrolase activity;hydrolase activity, acting …	cellular anatomical entity;intracellular membrane-bounded organelle;intracellular organelle;membrane-bounded organelle;nucleoplasm;nucleus;organelle	biological regulation;cellular aromatic compound metabolic process;cellular nitrogen compound metabolic process;cellular process;heterocycle metabolic process;macromolecule metabolic process;metabolic process;nitrogen compound metabolic process;nucleobase-containing compound metabolic process;primary metabolic process;regulation of biological process;regulation of biological quality;regulation of…	cellular anatomical entity;intracellular membrane-bounded organelle;intracellular organelle;nucleoplasm;nucleus;organelle		10	10	10	32.3	32.3	32.3	54.226	0	14.465	47622000	101	15.284	16.1024	15.6156	15.4268	16.0946	16.005	16.0032	16.603	16.4118	15.474	16.267	16.3448
	0.558471	-0.423599	P61077;P62837	P61077;P62837	Ubiquitin-conjugating enzyme E2 D3;Ubiquitin-conjugating enzyme E2 D2	UBE2D3;UBE2D2	1417	Color2 [A=255, R=169, G=169, B=169]	1	4						-1		apoptotic process;biological regulation;catabolic process;cell death;cellular aromatic compound metabolic process;cellular metabolic process;cellular nitrogen compound metabolic process;cellular process;cellular response to stimulus;cellular response to stress;DNA damage response;DNA metabolic process;DNA repair;heterocycle metabolic process;macromolecule catabolic process;macromolecule metabolic…	acyltransferase activity;adenyl nucleotide binding;adenyl ribonucleotide binding;aminoacyltransferase activity;anion binding;ATP binding;binding;carbohydrate derivative binding;catalytic activity;catalytic activity, acting on a protein;enzyme binding;heterocyclic compound binding;ion binding;nucleoside phosphate binding;nucleotide binding;organic cyclic compound binding;protein binding;purine nuc…	bounding membrane of organelle;catalytic complex;cellular anatomical entity;cytoplasmic vesicle membrane;cytosol;endosome membrane;extracellular exosome;extracellular membrane-bounded organelle;extracellular organelle;extracellular vesicle;intracellular membrane-bounded organelle;intracellular organelle;intracellular protein-containing complex;membrane;membrane-bounded organelle;nucleoplasm;nucle…	biological regulation;catabolic process;cellular aromatic compound metabolic process;cellular nitrogen compound metabolic process;cellular process;DNA damage response;DNA metabolic process;DNA repair;heterocycle metabolic process;macromolecule catabolic process;macromolecule metabolic process;macromolecule modification;metabolic process;nitrogen compound metabolic process;nucleobase-containing co…	catalytic complex;cellular anatomical entity;cytosol;extracellular organelle;intracellular membrane-bounded organelle;intracellular organelle;membrane;nucleoplasm;nucleus;organelle;plasma membrane;protein-containing complex;ubiquitin ligase complex;vesicle	Protein processing in endoplasmic reticulum;Ubiquitin mediated proteolysis	2	2	1	28.6	28.6	16.3	16.687	0	69.652	91963000	143	NaN	NaN	18.479	17.2267	17.8065	NaN	17.575	18.4924	18.4007	NaN	18.2967	18.5401
	0.819785	-0.421878	P19623	P19623	Spermidine synthase	SRM	836	Color2 [A=255, R=169, G=169, B=169]	1	4						-1		amine biosynthetic process;amine metabolic process;biogenic amine biosynthetic process;biogenic amine metabolic process;biosynthetic process;cellular biosynthetic process;cellular metabolic process;cellular nitrogen compound biosynthetic process;cellular nitrogen compound metabolic process;cellular process;cellular response to chemical stimulus;cellular response to cytokine stimulus;cellular resp…	binding;catalytic activity;identical protein binding;methyltransferase activity;protein binding;protein dimerization activity;protein homodimerization activity;S-adenosylmethionine-dependent methyltransferase activity;spermidine synthase activity;transferase activity;transferase activity, transferring alkyl or aryl (other than methyl) groups;transferase activity, transferring one-carbon groups	cellular anatomical entity;cytosol	amine metabolic process;biosynthetic process;cellular nitrogen compound metabolic process;cellular process;metabolic process;nitrogen compound metabolic process;polyamine metabolic process;response to chemical;response to stimulus	cellular anatomical entity;cytosol	Arginine and proline metabolism;beta-Alanine metabolism;Cysteine and methionine metabolism;Glutathione metabolism	10	10	10	50.3	50.3	50.3	33.824	0	28.725	65592000	175	15.8476	15.2526	16.9534	15.901	16.6281	16.0911	16.0803	16.6381	16.6273	16.3895	16.9061	16.5641
	3.00939	-0.419811	Q6DKI1	Q6DKI1	60S ribosomal protein L7-like 1	RPL7L1	2120	Color2 [A=255, R=169, G=169, B=169]	1	4						-1		anatomical structure formation involved in morphogenesis;blastocyst formation;cellular aromatic compound metabolic process;cellular metabolic process;cellular nitrogen compound metabolic process;cellular process;developmental process;heterocycle metabolic process;macromolecule metabolic process;maturation of LSU-rRNA;maturation of LSU-rRNA from tricistronic rRNA transcript (SSU-rRNA, 5.8S rRNA, L…	binding;nucleic acid binding;organic cyclic compound binding;RNA binding;structural constituent of ribosome;structural molecule activity	cellular anatomical entity;cytosolic large ribosomal subunit;intracellular non-membrane-bounded organelle;intracellular organelle;large ribosomal subunit;non-membrane-bounded organelle;nucleolus;organelle;protein-containing complex;ribonucleoprotein complex;ribosomal subunit	anatomical structure formation involved in morphogenesis;cellular aromatic compound metabolic process;cellular nitrogen compound metabolic process;cellular process;developmental process;heterocycle metabolic process;macromolecule metabolic process;metabolic process;nitrogen compound metabolic process;nucleobase-containing compound metabolic process;primary metabolic process;RNA metabolic process;…	cellular anatomical entity;intracellular non-membrane-bounded organelle;intracellular organelle;non-membrane-bounded organelle;nucleolus;organelle;protein-containing complex;ribonucleoprotein complex		6	6	6	30.2	30.2	30.2	29.669	0	50.436	209800000	437	18.299	18.6951	18.2451	18.265	18.3762	18.1256	18.6235	18.8057	18.8881	18.6609	18.8545	18.6921
	1.10022	-0.418601	Q93052	Q93052	Lipoma-preferred partner	LPP	2559	Color2 [A=255, R=169, G=169, B=169]	1	4						-1		cell adhesion;cell-cell adhesion;cellular process	binding;cation binding;ion binding;metal ion binding	actin filament bundle;actomyosin;anchoring junction;cell junction;cell-substrate junction;cellular anatomical entity;contractile actin filament bundle;cytosol;focal adhesion;intracellular membrane-bounded organelle;intracellular organelle;membrane;membrane-bounded organelle;nucleus;organelle;plasma membrane;stress fiber	cell adhesion;cellular process	cell junction;cellular anatomical entity;cytosol;intracellular membrane-bounded organelle;intracellular organelle;membrane;nucleus;organelle;plasma membrane		3	3	3	8.2	8.2	8.2	65.746	0.002623	4.554	12487000	12	NaN	15.3509	NaN	14.6539	15.1962	15.2835	NaN	15.5495	15.5978	NaN	15.4718	NaN
	0.533747	-0.4178	O00767	O00767	Acyl-CoA desaturase	SCD	117	Color2 [A=255, R=169, G=169, B=169]	1	4						-1		biological regulation;biosynthetic process;carboxylic acid biosynthetic process;carboxylic acid metabolic process;cellular biosynthetic process;cellular lipid metabolic process;cellular metabolic process;cellular process;fatty acid biosynthetic process;fatty acid metabolic process;lipid biosynthetic process;lipid metabolic process;metabolic process;monocarboxylic acid biosynthetic process;monocar…	acyl-CoA desaturase activity;binding;catalytic activity;cation binding;ion binding;iron ion binding;metal ion binding;oxidoreductase activity;oxidoreductase activity, acting on paired donors, with incorporation or reduction of molecular oxygen;oxidoreductase activity, acting on paired donors, with oxidation of a pair of donors resulting in the reduction of molecular oxygen to two molecules of wat…	cellular anatomical entity;endoplasmic reticulum;endoplasmic reticulum membrane;intracellular membrane-bounded organelle;intracellular non-membrane-bounded organelle;intracellular organelle;membrane;membrane-bounded organelle;non-membrane-bounded organelle;nucleolus;organelle;organelle membrane	biological regulation;biosynthetic process;cellular lipid metabolic process;cellular process;lipid metabolic process;metabolic process;monocarboxylic acid metabolic process;organic acid metabolic process;primary metabolic process;regulation of biological process;regulation of metabolic process;response to chemical;response to stimulus;small molecule metabolic process	cellular anatomical entity;endoplasmic reticulum;intracellular membrane-bounded organelle;intracellular non-membrane-bounded organelle;intracellular organelle;membrane;non-membrane-bounded organelle;nucleolus;organelle	Biosynthesis of unsaturated fatty acids;PPAR signaling pathway	5	5	5	16.2	16.2	16.2	41.522	0	170.12	361420000	696	18.9245	19.9542	19.7303	18.9049	20.3136	20.2489	19.4726	20.6283	20.3702	19.0665	20.7433	20.3024
	1.41119	-0.417473	Q14232	Q14232	Translation initiation factor eIF-2B subunit alpha	EIF2B1	1839	Color2 [A=255, R=169, G=169, B=169]	1	4						-1		activation of immune response;anatomical structure development;antigen receptor-mediated signaling pathway;biological regulation;cell development;cell surface receptor signaling pathway;cellular developmental process;cellular metabolic process;cellular process;developmental process;glial cell development;immune response-activating cell surface receptor signaling pathway;immune response-activating…	binding;identical protein binding;nucleic acid binding;organic cyclic compound binding;protein binding;translation factor activity, RNA binding;translation initiation factor activity;translation regulator activity;translation regulator activity, nucleic acid binding	cellular anatomical entity;cytoplasm;cytosol;eukaryotic translation initiation factor 2B complex;membrane;plasma membrane;protein-containing complex	anatomical structure development;biological regulation;cell development;cell surface receptor signaling pathway;cellular process;developmental process;immune system process;metabolic process;regulation of biological process;response to abiotic stimulus;response to chemical;response to endogenous stimulus;response to heat;response to stimulus;response to stress;signal transduction;translational in…	cellular anatomical entity;cytoplasm;cytosol;membrane;plasma membrane;protein-containing complex	RNA transport	9	9	9	39.7	39.7	39.7	33.712	0.00039683	9.677	41708000	54	15.1981	15.9809	15.8057	NaN	15.9999	15.9777	16.1773	16.0313	16.1244	15.9536	16.5459	16.427
	0.870238	-0.41487	Q14353	Q14353	Guanidinoacetate N-methyltransferase	GAMT	1850	Color2 [A=255, R=169, G=169, B=169]	1	4						-1		anatomical structure morphogenesis;animal organ morphogenesis;biological regulation;biosynthetic process;carboxylic acid biosynthetic process;carboxylic acid metabolic process;cellular biosynthetic process;cellular metabolic process;cellular modified amino acid biosynthetic process;cellular modified amino acid metabolic process;cellular process;creatine biosynthetic process;creatine metabolic pro…	catalytic activity;guanidinoacetate N-methyltransferase activity;methyltransferase activity;S-adenosylmethionine-dependent methyltransferase activity;transferase activity;transferase activity, transferring one-carbon groups	cellular anatomical entity;cytoplasm;cytosol;intracellular membrane-bounded organelle;intracellular organelle;membrane-bounded organelle;nucleus;organelle	biological regulation;biosynthetic process;cellular modified amino acid metabolic process;cellular process;developmental process;metabolic process;methylation;monocarboxylic acid metabolic process;multicellular organismal process;muscle contraction;muscle system process;nitrogen compound metabolic process;organic acid metabolic process;regulation of biological process;reproductive process;small m…	cellular anatomical entity;cytoplasm;cytosol;intracellular membrane-bounded organelle;intracellular organelle;nucleus;organelle	Arginine and proline metabolism;Glycine, serine and threonine metabolism	8	8	8	60.2	60.2	60.2	26.318	0	20.421	94879000	114	15.9737	17.3615	17.3506	17.0343	17.5892	17.1054	17.4106	17.5363	17.4874	17.2837	17.9403	17.2457
	1.80586	-0.413824	O95486	O95486	Protein transport protein Sec24A	SEC24A	458	Color2 [A=255, R=169, G=169, B=169]	1	4						-1		biological regulation;cellular localization;cellular macromolecule localization;cellular process;chemical homeostasis;cholesterol homeostasis;COPII-coated vesicle cargo loading;endoplasmic reticulum to Golgi vesicle-mediated transport;establishment of localization;establishment of localization in cell;establishment of protein localization;Golgi vesicle transport;homeostatic process;intracellular …	binding;cation binding;ion binding;metal ion binding;protein binding;SNARE binding;transition metal ion binding;zinc ion binding	bounding membrane of organelle;cellular anatomical entity;coated vesicle membrane;COPII vesicle coat;cytoplasmic vesicle membrane;cytosol;endoplasmic reticulum exit site;endoplasmic reticulum membrane;ER to Golgi transport vesicle membrane;membrane;membrane coat;membrane protein complex;organelle membrane;protein-containing complex;transport vesicle membrane;vesicle coat;vesicle membrane	biological regulation;cellular localization;cellular process;chemical homeostasis;establishment of localization;Golgi vesicle transport;homeostatic process;intracellular protein transport;localization;macromolecule localization;protein localization;protein transport;regulation of biological process;regulation of protein localization;regulation of transport;transport;vesicle-mediated transport	cellular anatomical entity;cytosol;membrane;membrane protein complex;protein-containing complex	Protein processing in endoplasmic reticulum	2	2	2	2.1	2.1	2.1	119.75	0.0049095	3.4146	10786000	66	NaN	15.0323	15.3507	15.0821	14.937	15.1212	NaN	15.5212	NaN	NaN	NaN	15.5158
	1.14518	-0.407044	Q5R3I4	Q5R3I4	Tetratricopeptide repeat protein 38	TTC38	2071	Color2 [A=255, R=169, G=169, B=169]	1	4						-1				cellular anatomical entity;extracellular exosome;extracellular membrane-bounded organelle;extracellular organelle;extracellular vesicle;membrane-bounded organelle;organelle;vesicle		cellular anatomical entity;extracellular organelle;organelle;vesicle		12	12	12	39.4	39.4	39.4	52.787	0	21.141	105890000	308	16.015	16.6206	17.0897	15.9599	16.4115	16.8287	16.6446	16.9318	16.9586	16.6384	17.0506	17.1437
	0.388618	-0.405492	P07148	P07148	Fatty acid-binding protein, liver	FABP1	603	Color2 [A=255, R=169, G=169, B=169]	1	4						-1		biological regulation;carboxylic acid transport;cellular process;cellular response to chemical stimulus;cellular response to chemical stress;cellular response to decreased oxygen levels;cellular response to hydrogen peroxide;cellular response to hypoxia;cellular response to oxidative stress;cellular response to oxygen levels;cellular response to oxygen-containing compound;cellular response to rea…	anion binding;antioxidant activity;bile acid binding;binding;carboxylic acid binding;chromatin binding;fatty acid binding;heterocyclic compound binding;ion binding;lipid binding;lipid transporter activity;long-chain fatty acid binding;long-chain fatty acid transporter activity;monocarboxylic acid binding;oleic acid binding;organic acid binding;phospholipid binding;protein-containing complex bindi…	apical cortex;cell cortex;cell cortex region;cellular anatomical entity;cytoplasm;cytoplasmic region;cytosol;extracellular exosome;extracellular membrane-bounded organelle;extracellular organelle;extracellular vesicle;intracellular membrane-bounded organelle;intracellular organelle;intracellular organelle lumen;membrane-bounded organelle;membrane-enclosed lumen;microbody lumen;nucleoplasm;nucleus…	biological regulation;cellular process;digestive system process;establishment of localization;lipid transport;localization;multicellular organismal process;negative regulation of endopeptidase activity;organic acid transport;regulation of biological process;regulation of catalytic activity;regulation of metabolic process;regulation of molecular function;response to abiotic stimulus;response to ch…	cell cortex;cellular anatomical entity;cytoplasm;cytosol;extracellular organelle;intracellular membrane-bounded organelle;intracellular organelle;nucleoplasm;nucleus;organelle;organelle lumen;protein-containing complex;vesicle	Fat digestion and absorption;PPAR signaling pathway	10	10	10	82.7	82.7	82.7	14.208	0	201.56	766040000	1492	20.1717	18.8431	19.5752	20.3769	19.0818	19.2221	21.13	19.4429	19.1658	21.2624	19.4767	19.2259
	0.494467	-0.403524	Q9BUM1	Q9BUM1	Glucose-6-phosphatase 3	G6PC3	2864	Color2 [A=255, R=169, G=169, B=169]	1	4						-1		biosynthetic process;carbohydrate biosynthetic process;carbohydrate derivative metabolic process;carbohydrate derivative transport;carbohydrate metabolic process;cellular metabolic process;cellular process;establishment of localization;gluconeogenesis;glucose 6-phosphate metabolic process;glucose metabolic process;glucose-6-phosphate transport;hexose biosynthetic process;hexose metabolic process;…	carbohydrate phosphatase activity;catalytic activity;glucose-6-phosphatase activity;hydrolase activity;hydrolase activity, acting on ester bonds;phosphatase activity;phosphoric ester hydrolase activity;sugar-phosphatase activity;sugar-terminal-phosphatase activity	cellular anatomical entity;endoplasmic reticulum;endoplasmic reticulum membrane;intracellular membrane-bounded organelle;intracellular organelle;membrane;membrane-bounded organelle;organelle;organelle membrane	biosynthetic process;carbohydrate derivative metabolic process;carbohydrate metabolic process;cellular process;establishment of localization;localization;metabolic process;phosphorus metabolic process;primary metabolic process;small molecule metabolic process;transport	cellular anatomical entity;endoplasmic reticulum;intracellular membrane-bounded organelle;intracellular organelle;membrane;organelle		1	1	1	6.1	6.1	6.1	38.734	0	50.344	78964000	207	18.2765	16.4031	18.4341	18.4793	18.6486	NaN	18.2339	18.6273	18.5176	18.2901	18.6631	18.3789
	0.847822	-0.402176	Q99439	Q99439	Calponin-2	CNN2	2745	Color2 [A=255, R=169, G=169, B=169]	1	4						-1		actin cytoskeleton organization;actin filament organization;actin filament-based process;actomyosin structure organization;anatomical structure development;biological regulation;cell development;cell migration;cell motility;cellular component organization;cellular component organization or biogenesis;cellular developmental process;cellular process;cellular response to abiotic stimulus;cellular re…	actin binding;actin filament binding;binding;cadherin binding;calmodulin binding;cell adhesion molecule binding;cytoskeletal protein binding;protein binding;protein-containing complex binding	actin cytoskeleton;actin filament bundle;actomyosin;anchoring junction;cell junction;cell-cell junction;cell-substrate junction;cellular anatomical entity;contractile actin filament bundle;cytoplasmic vesicle lumen;cytoskeleton;extracellular region;focal adhesion;intracellular non-membrane-bounded organelle;intracellular organelle;intracellular organelle lumen;membrane;membrane-enclosed lumen;non…	actin cytoskeleton organization;anatomical structure development;biological regulation;cell development;cell motility;cellular component organization;cellular component organization or biogenesis;cellular process;cytoskeleton organization;developmental process;endocytosis;establishment of localization;immune system process;localization;organelle organization;regulation of biological process;regul…	cell junction;cellular anatomical entity;cytoskeleton;extracellular region;intracellular non-membrane-bounded organelle;intracellular organelle;membrane;non-membrane-bounded organelle;organelle;organelle lumen		8	7	7	34.3	30.7	30.7	33.697	0	16.067	58217000	124	15.6365	16.7445	16.7788	15.799	16.5446	16.4001	16.3179	16.9835	17.1201	16.2443	17.0295	16.6213
	0	-0.400718	Q9GZZ9	Q9GZZ9	Ubiquitin-like modifier-activating enzyme 5	UBA5	2950	Color2 [A=255, R=169, G=169, B=169]	1	4						-1		autophagy;biological regulation;catabolic process;cell differentiation;cellular catabolic process;cellular component disassembly;cellular component organization;cellular component organization or biogenesis;cellular developmental process;cellular metabolic process;cellular process;cellular response to stimulus;cellular response to stress;developmental process;erythrocyte differentiation;localizat…	adenyl nucleotide binding;adenyl ribonucleotide binding;anion binding;ATP binding;ATP-dependent activity;binding;carbohydrate derivative binding;catalytic activity;catalytic activity, acting on a protein;cation binding;heterocyclic compound binding;identical protein binding;ion binding;ligase activity;ligase activity, forming carbon-sulfur bonds;metal ion binding;nucleoside phosphate binding;nucl…	cellular anatomical entity;cytoplasm;cytosol;endoplasmic reticulum membrane;Golgi apparatus;intracellular membrane-bounded organelle;intracellular organelle;membrane;membrane-bounded organelle;nucleus;organelle;organelle membrane	autophagy;biological regulation;catabolic process;cell differentiation;cellular component disassembly;cellular component organization;cellular component organization or biogenesis;cellular process;developmental process;localization;macromolecule metabolic process;macromolecule modification;metabolic process;multicellular organismal process;nervous system process;nitrogen compound metabolic proces…	cellular anatomical entity;cytoplasm;cytosol;Golgi apparatus;intracellular membrane-bounded organelle;intracellular organelle;membrane;nucleus;organelle		4	4	4	20	20	20	44.863	0.0010316	5.5002	13971000	10	NaN	15.2881	NaN	NaN	NaN	NaN	NaN	15.8065	15.6434	NaN	15.4677	15.8378
	0.757655	-0.398952	Q96AC1	Q96AC1	Fermitin family homolog 2	FERMT2	2582	Color2 [A=255, R=169, G=169, B=169]	1	4						-1		adherens junction maintenance;adherens junction organization;anatomical structure development;appendage development;biological regulation;cell adhesion;cell junction assembly;cell junction maintenance;cell junction organization;cell surface receptor signaling pathway;cell-cell junction maintenance;cell-cell junction organization;cell-matrix adhesion;cell-substrate adhesion;cell-substrate junction…	actin binding;actin filament binding;anion binding;binding;cell adhesion molecule binding;cytokine receptor binding;cytoskeletal protein binding;enzyme binding;integrin binding;ion binding;kinase binding;lipid binding;phosphatidylinositol binding;phosphatidylinositol phosphate binding;phosphatidylinositol-3,4,5-trisphosphate binding;phospholipid binding;protein binding;protein kinase binding;prot…	actin filament bundle;actomyosin;adherens junction;anchoring junction;cell cortex;cell junction;cell projection membrane;cell surface;cell-cell junction;cell-substrate junction;cellular anatomical entity;contractile actin filament bundle;cytoplasm;cytoplasmic side of membrane;cytoplasmic side of plasma membrane;cytosol;extrinsic component of cytoplasmic side of plasma membrane;extrinsic component…	anatomical structure development;biological regulation;cell adhesion;cell junction organization;cell surface receptor signaling pathway;cellular component assembly;cellular component organization;cellular component organization or biogenesis;cellular localization;cellular process;circulatory system process;developmental process;localization;macromolecule localization;multicellular organismal proc…	cell cortex;cell junction;cell surface;cellular anatomical entity;cytoplasm;cytosol;extrinsic component of membrane;intracellular membrane-bounded organelle;intracellular organelle;membrane;nucleoplasm;nucleus;organelle;plasma membrane		6	6	5	15.4	15.4	14	77.86	0	21.08	49545000	122	15.9207	16.724	17.1131	16.0641	16.9886	16.1572	16.2755	17.1246	17.0347	NaN	16.961	17.072
	0	-0.398912	P21291	P21291	Cysteine and glycine-rich protein 1	CSRP1	860	Color2 [A=255, R=169, G=169, B=169]	1	4						-1		actin cytoskeleton organization;actin filament-based process;actomyosin structure organization;anatomical structure development;cell adhesion;cell-cell adhesion;cellular component organization;cellular component organization or biogenesis;cellular process;cytoskeleton organization;developmental process;homotypic cell-cell adhesion;muscle tissue development;organelle organization;platelet aggregat…	actinin binding;binding;cation binding;cytoskeletal protein binding;ion binding;metal ion binding;nucleic acid binding;organic cyclic compound binding;protein binding;RNA binding;structural constituent of muscle;structural molecule activity;transition metal ion binding;zinc ion binding	anchoring junction;cell junction;cell-substrate junction;cellular anatomical entity;cytoplasm;extracellular exosome;extracellular membrane-bounded organelle;extracellular organelle;extracellular vesicle;focal adhesion;intracellular membrane-bounded organelle;intracellular organelle;membrane-bounded organelle;nucleus;organelle;vesicle;Z disc	actin cytoskeleton organization;anatomical structure development;cell adhesion;cellular component organization;cellular component organization or biogenesis;cellular process;cytoskeleton organization;developmental process;organelle organization	cell junction;cellular anatomical entity;cytoplasm;extracellular organelle;intracellular membrane-bounded organelle;intracellular organelle;nucleus;organelle;vesicle		4	4	4	36.8	36.8	36.8	20.567	0.00038153	8.3399	28338000	49	NaN	NaN	NaN	NaN	16.2117	NaN	16.7816	NaN	16.6084	16.6206	NaN	16.4317
	0.979533	-0.398266	P16930	P16930	Fumarylacetoacetase	FAH	798	Color2 [A=255, R=169, G=169, B=169]	1	4						-1		alpha-amino acid catabolic process;alpha-amino acid metabolic process;amino acid catabolic process;amino acid metabolic process;arginine catabolic process;arginine metabolic process;aromatic amino acid family catabolic process;aromatic amino acid metabolic process;aromatic compound catabolic process;benzene-containing compound metabolic process;carboxylic acid catabolic process;carboxylic acid me…	binding;catalytic activity;cation binding;fumarylacetoacetase activity;hydrolase activity;hydrolase activity, acting on acid carbon-carbon bonds;hydrolase activity, acting on acid carbon-carbon bonds, in ketonic substances;ion binding;metal ion binding	cellular anatomical entity;cytosol;extracellular exosome;extracellular membrane-bounded organelle;extracellular organelle;extracellular vesicle;membrane-bounded organelle;organelle;vesicle	amino acid metabolic process;catabolic process;cellular aromatic compound metabolic process;cellular process;lipid metabolic process;metabolic process;monocarboxylic acid metabolic process;nitrogen compound metabolic process;organic acid metabolic process;primary metabolic process;small molecule metabolic process	cellular anatomical entity;cytosol;extracellular organelle;organelle;vesicle	Styrene degradation;Tyrosine metabolism	12	12	11	42.7	42.7	37	46.374	0	29.652	145820000	233	17.0987	18.0197	17.6814	17.4058	17.9403	18.4164	17.7457	18.2645	18.4527	17.9327	18.1226	18.4336
	2.4116	-0.395586	Q9H9Y2	Q9H9Y2	Ribosome production factor 1	RPF1	3042	Color2 [A=255, R=169, G=169, B=169]	1	4						-1		cellular aromatic compound metabolic process;cellular metabolic process;cellular nitrogen compound metabolic process;cellular process;heterocycle metabolic process;macromolecule metabolic process;maturation of 5.8S rRNA;maturation of LSU-rRNA;metabolic process;ncRNA metabolic process;ncRNA processing;nitrogen compound metabolic process;nucleic acid metabolic process;nucleobase-containing compound…	binding;nucleic acid binding;organic cyclic compound binding;RNA binding;rRNA binding;rRNA primary transcript binding	cellular anatomical entity;intracellular non-membrane-bounded organelle;intracellular organelle;non-membrane-bounded organelle;nucleolus;organelle;preribosome;preribosome, large subunit precursor;protein-containing complex;ribonucleoprotein complex	cellular aromatic compound metabolic process;cellular nitrogen compound metabolic process;cellular process;heterocycle metabolic process;macromolecule metabolic process;metabolic process;nitrogen compound metabolic process;nucleobase-containing compound metabolic process;primary metabolic process;RNA metabolic process;RNA processing;rRNA metabolic process;rRNA processing	cellular anatomical entity;intracellular non-membrane-bounded organelle;intracellular organelle;non-membrane-bounded organelle;nucleolus;organelle;preribosome;protein-containing complex;ribonucleoprotein complex		7	7	7	33.2	33.2	33.2	40.11	0	19.306	50239000	81	16.0455	16.2528	NaN	16.0709	16.1771	16.2477	16.4498	16.5729	16.554	16.3315	16.8638	NaN
	1.70657	-0.393798	Q15050	Q15050	Ribosome biogenesis regulatory protein homolog	RRS1	1905	Color2 [A=255, R=169, G=169, B=169]	1	4						-1		biological regulation;cell cycle process;cell differentiation;cellular aromatic compound metabolic process;cellular component assembly;cellular component biogenesis;cellular component organization;cellular component organization or biogenesis;cellular developmental process;cellular localization;cellular macromolecule localization;cellular metabolic process;cellular nitrogen compound metabolic pro…	5S rRNA binding;binding;nucleic acid binding;organic cyclic compound binding;RNA binding;rRNA binding	cellular anatomical entity;chromosome;condensed chromosome;condensed nuclear chromosome;endoplasmic reticulum;intracellular membrane-bounded organelle;intracellular non-membrane-bounded organelle;intracellular organelle;membrane-bounded organelle;non-membrane-bounded organelle;nuclear chromosome;nucleolus;nucleoplasm;organelle;preribosome;preribosome, large subunit precursor;protein-containing co…	biological regulation;cell differentiation;cellular aromatic compound metabolic process;cellular component assembly;cellular component biogenesis;cellular component organization;cellular component organization or biogenesis;cellular localization;cellular nitrogen compound metabolic process;cellular process;developmental process;establishment of localization;heterocycle metabolic process;localizat…	cellular anatomical entity;chromosome;endoplasmic reticulum;intracellular membrane-bounded organelle;intracellular non-membrane-bounded organelle;intracellular organelle;non-membrane-bounded organelle;nuclear chromosome;nucleolus;nucleoplasm;organelle;preribosome;protein-containing complex;ribonucleoprotein complex		14	14	14	44.9	44.9	44.9	41.193	0	62.554	178820000	523	16.9895	16.9716	17.2938	17.0207	17.1792	16.4643	17.1946	17.4853	17.4925	17.1332	17.3202	17.6562
	2.2131	-0.389196	O75683	O75683	Surfeit locus protein 6	SURF6	367	Color2 [A=255, R=169, G=169, B=169]	1	4						-1		cellular component biogenesis;cellular component organization or biogenesis;cellular process;ribonucleoprotein complex biogenesis;ribosomal large subunit biogenesis;ribosomal small subunit biogenesis	binding;DNA binding;nucleic acid binding;organic cyclic compound binding;RNA binding	cellular anatomical entity;chromosome;granular component;intracellular non-membrane-bounded organelle;intracellular organelle;non-membrane-bounded organelle;nucleolus;nucleoplasm;organelle	cellular component biogenesis;cellular component organization or biogenesis;cellular process;ribosomal large subunit biogenesis;ribosomal small subunit biogenesis	cellular anatomical entity;chromosome;intracellular non-membrane-bounded organelle;intracellular organelle;non-membrane-bounded organelle;nucleolus;nucleoplasm;organelle		6	6	6	24.9	24.9	24.9	41.45	0.0007171	6.5873	43631000	39	16.1237	16.1032	16.3062	16.0663	16.352	15.8091	16.3573	16.8658	16.5848	16.324	16.4764	16.4874
	1.52331	-0.38893	Q9Y276	Q9Y276	Mitochondrial chaperone BCS1	BCS1L	3417	Color2 [A=255, R=169, G=169, B=169]	1	4						-1		cellular component assembly;cellular component organization;cellular component organization or biogenesis;cellular localization;cellular macromolecule localization;cellular process;cytochrome complex assembly;establishment of localization;establishment of localization in cell;establishment of protein localization;establishment of protein localization to membrane;establishment of protein localizat…	adenyl nucleotide binding;adenyl ribonucleotide binding;anion binding;ATP binding;ATP hydrolysis activity;binding;carbohydrate derivative binding;catalytic activity;heterocyclic compound binding;hydrolase activity;hydrolase activity, acting on acid anhydrides;hydrolase activity, acting on acid anhydrides, in phosphorus-containing anhydrides;ion binding;nucleoside phosphate binding;nucleotide bind…	catalytic complex;cellular anatomical entity;cytochrome complex;inner mitochondrial membrane protein complex;intracellular membrane-bounded organelle;intracellular organelle;membrane;membrane protein complex;membrane-bounded organelle;mitochondrial inner membrane;mitochondrial membrane;mitochondrial protein-containing complex;mitochondrial respiratory chain complex III;mitochondrion;organelle;org…	cellular component assembly;cellular component organization;cellular component organization or biogenesis;cellular localization;cellular process;cytochrome complex assembly;establishment of localization;localization;macromolecule localization;membrane organization;mitochondrion organization;organelle organization;protein localization;protein-containing complex assembly	catalytic complex;cellular anatomical entity;intracellular membrane-bounded organelle;intracellular organelle;membrane;membrane protein complex;mitochondrion;organelle;oxidoreductase complex;protein-containing complex;respiratory chain complex III		10	10	10	32.5	32.5	32.5	47.534	0.00041649	11.31	59274000	61	16.3105	16.356	16.385	16.8089	17.0331	16.7621	16.8062	16.9036	17.4522	16.9753	16.9087	16.9431
	0.674073	-0.380808	O95954	O95954	Formimidoyltransferase-cyclodeaminase;Glutamate formimidoyltransferase;Formimidoyltetrahydrofolate cyclodeaminase	FTCD	483	Color2 [A=255, R=169, G=169, B=169]	1	4						-1		alpha-amino acid metabolic process;amide catabolic process;amide metabolic process;amino acid catabolic process;amino acid metabolic process;carboxylic acid catabolic process;carboxylic acid metabolic process;catabolic process;cellular aromatic compound metabolic process;cellular catabolic process;cellular component organization;cellular component organization or biogenesis;cellular metabolic pro…	amide binding;ammonia-lyase activity;anion binding;binding;carbon-nitrogen lyase activity;carboxylic acid binding;catalytic activity;cytoskeletal protein binding;folic acid binding;formimidoyltetrahydrofolate cyclodeaminase activity;glutamate formimidoyltransferase activity;heterocyclic compound binding;hydroxymethyl-, formyl- and related transferase activity;ion binding;lyase activity;microtubul…	bounding membrane of organelle;cellular anatomical entity;centriole;cytoplasm;cytosol;endoplasmic reticulum;endoplasmic reticulum membrane;endoplasmic reticulum-Golgi intermediate compartment;extracellular exosome;extracellular membrane-bounded organelle;extracellular organelle;extracellular vesicle;Golgi apparatus;Golgi membrane;intracellular membrane-bounded organelle;intracellular non-membrane…	amide metabolic process;amino acid metabolic process;catabolic process;cellular aromatic compound metabolic process;cellular component organization;cellular component organization or biogenesis;cellular modified amino acid metabolic process;cellular process;cytoskeleton organization;heterocycle metabolic process;metabolic process;monocarboxylic acid metabolic process;nitrogen compound metabolic p…	cellular anatomical entity;cytoplasm;cytosol;endoplasmic reticulum;extracellular organelle;Golgi apparatus;intracellular membrane-bounded organelle;intracellular non-membrane-bounded organelle;intracellular organelle;membrane;non-membrane-bounded organelle;organelle;plasma membrane;vesicle	Histidine metabolism;One carbon pool by folate	12	12	12	38.4	38.4	38.4	58.926	0	36.068	94389000	175	17.0394	16.7336	17.7785	16.5292	16.3013	17.3682	17.1822	17.4707	17.3455	16.8792	17.0481	18.1093
	3.56371	-0.380639	Q9NVX2	Q9NVX2	Notchless protein homolog 1	NLE1	3179	Color2 [A=255, R=169, G=169, B=169]	1	4						-1		anatomical structure development;anatomical structure formation involved in morphogenesis;anatomical structure morphogenesis;animal organ development;animal organ morphogenesis;anterior/posterior pattern specification;biological regulation;cell cycle;cell differentiation;cell surface receptor signaling pathway;cellular component assembly;cellular component organization;cellular component organiza…		cellular anatomical entity;intracellular non-membrane-bounded organelle;intracellular organelle;non-membrane-bounded organelle;nucleolus;nucleoplasm;organelle	anatomical structure development;anatomical structure formation involved in morphogenesis;biological regulation;cell cycle;cell differentiation;cell surface receptor signaling pathway;cellular component assembly;cellular component organization;cellular component organization or biogenesis;cellular process;developmental process;homeostatic process;mitotic cell cycle;multicellular organismal proces…	cellular anatomical entity;intracellular non-membrane-bounded organelle;intracellular organelle;non-membrane-bounded organelle;nucleolus;nucleoplasm;organelle		9	9	9	29.5	29.5	29.5	53.32	0.0004384	13.331	50781000	88	15.9318	16.1992	16.2515	16.1327	16.2902	16.0465	16.5079	16.3705	16.4483	16.5817	16.5602	16.6671
	1.57788	-0.380534	Q9Y5L0	Q9Y5L0	Transportin-3	TNPO3	3516	Color2 [A=255, R=169, G=169, B=169]	1	4						-1		cellular localization;cellular macromolecule localization;cellular process;establishment of localization;establishment of localization in cell;establishment of protein localization;establishment of protein localization to organelle;import into nucleus;intracellular protein transport;intracellular transport;localization;macromolecule localization;nitrogen compound transport;nuclear transport;nucle…	binding;enzyme binding;GTPase binding;identical protein binding;molecular carrier activity;nuclear import signal receptor activity;nucleocytoplasmic carrier activity;protein binding;small GTPase binding	annulate lamellae;cellular anatomical entity;cytoplasm;envelope;intracellular membrane-bounded organelle;intracellular organelle;membrane;membrane-bounded organelle;nuclear envelope;organelle;organelle envelope	cellular localization;cellular process;establishment of localization;intracellular protein transport;localization;macromolecule localization;nuclear transport;nucleocytoplasmic transport;protein localization;protein transport;transport	cellular anatomical entity;cytoplasm;intracellular membrane-bounded organelle;intracellular organelle;membrane;nuclear envelope;organelle;organelle envelope		6	6	6	9.3	9.3	9.3	104.2	0.0017047	5.3304	23964000	30	15.6582	15.9591	15.9929	15.587	15.6086	15.8589	NaN	NaN	NaN	15.9115	16.2497	16.3127
	1.59154	-0.380218	Q9UMY1	Q9UMY1	Nucleolar protein 7	NOL7	3385	Color2 [A=255, R=169, G=169, B=169]	1	4						-1		cellular component biogenesis;cellular component organization or biogenesis;cellular process;ribonucleoprotein complex biogenesis;ribosomal small subunit biogenesis	binding;nucleic acid binding;organic cyclic compound binding;RNA binding	cellular anatomical entity;chromosome;intracellular membrane-bounded organelle;intracellular non-membrane-bounded organelle;intracellular organelle;membrane-bounded organelle;mitochondrion;non-membrane-bounded organelle;nucleolus;organelle;preribosome;protein-containing complex;ribonucleoprotein complex;small-subunit processome	cellular component biogenesis;cellular component organization or biogenesis;cellular process;ribosomal small subunit biogenesis	cellular anatomical entity;chromosome;intracellular membrane-bounded organelle;intracellular non-membrane-bounded organelle;intracellular organelle;mitochondrion;non-membrane-bounded organelle;nucleolus;organelle;preribosome;protein-containing complex;ribonucleoprotein complex		6	6	6	26.1	26.1	26.1	29.426	0.00043783	13.261	93048000	155	17.501	17.454	17.3688	17.4181	17.5883	16.9194	17.2954	18.0137	17.7259	17.7153	18.0277	17.7528
	1.41526	-0.379879	P28482;P27361	P28482	Mitogen-activated protein kinase 1	MAPK1	966	Color2 [A=255, R=169, G=169, B=169]	1	4						-1		activation of immune response;anatomical structure development;anatomical structure formation involved in morphogenesis;anatomical structure morphogenesis;androgen receptor signaling pathway;animal organ development;animal organ formation;animal organ morphogenesis;anterograde trans-synaptic signaling;antigen receptor-mediated signaling pathway;apoptotic process;astrocyte differentiation;B cell r…	adenyl nucleotide binding;adenyl ribonucleotide binding;anion binding;ATP binding;binding;carbohydrate derivative binding;catalytic activity;catalytic activity, acting on a protein;DNA binding;enzyme binding;heterocyclic compound binding;identical protein binding;ion binding;kinase activity;MAP kinase activity;MAP kinase kinase activity;nucleic acid binding;nucleoside phosphate binding;nucleotide…	anchoring junction;azurophil granule lumen;caveola;cell junction;cell projection;cell-substrate junction;cellular anatomical entity;cytoplasm;cytoplasmic vesicle;cytoplasmic vesicle lumen;cytoskeleton;cytosol;early endosome;endoplasmic reticulum lumen;endosome;extracellular region;ficolin-1-rich granule lumen;focal adhesion;Golgi apparatus;intracellular membrane-bounded organelle;intracellular no…	anatomical structure development;anatomical structure formation involved in morphogenesis;behavior;biological regulation;cell communication;cell cycle;cell development;cell differentiation;cell population proliferation;cell surface receptor signaling pathway;cell-cell signaling;cellular aromatic compound metabolic process;cellular homeostasis;cellular nitrogen compound metabolic process;cellular …	cell junction;cell projection;cellular anatomical entity;cytoplasm;cytoplasmic vesicle;cytoskeleton;cytosol;endosome;extracellular region;Golgi apparatus;intracellular membrane-bounded organelle;intracellular non-membrane-bounded organelle;intracellular organelle;membrane;microtubule organizing center;mitochondrion;non-membrane-bounded organelle;nucleoplasm;nucleus;organelle;organelle lumen;plasm…	Acute myeloid leukemia;Adherens junction;Aldosterone-regulated sodium reabsorption;Alzheimer's disease;Axon guidance;B cell receptor signaling pathway;Bladder cancer;Chagas disease (American trypanosomiasis);Chemokine signaling pathway;Chronic myeloid leukemia;Colorectal cancer;Dorso-ventral axis formation;Endometrial cancer;ErbB signaling pathway;Fc epsilon RI signaling pathway;Fc gamma R-mediat…	12	12	11	41.4	41.4	38.6	41.389	0	39.188	146840000	290	16.773	17.3972	17.1064	16.9423	17.2884	17.5289	17.0861	17.8071	17.5615	17.4473	17.789	17.6246
	0	-0.379875	Q53F19	Q53F19	Uncharacterized protein C17orf85	C17orf85	2037	Color2 [A=255, R=169, G=169, B=169]	1	4						-1		7-methylguanosine mRNA capping;7-methylguanosine RNA capping;aromatic compound biosynthetic process;biological process involved in interspecies interaction between organisms;biological regulation;biosynthetic process;cellular aromatic compound metabolic process;cellular biosynthetic process;cellular localization;cellular metabolic process;cellular nitrogen compound biosynthetic process;cellular n…	binding;mRNA binding;nucleic acid binding;organic cyclic compound binding;RNA 7-methylguanosine cap binding;RNA binding;RNA cap binding	cellular anatomical entity;cytoplasm;intracellular membrane-bounded organelle;intracellular organelle;intracellular protein-containing complex;membrane-bounded organelle;mRNA cap binding complex;nuclear body;nuclear cap binding complex;nuclear speck;nucleus;organelle;protein-containing complex;RNA cap binding complex	biological process involved in interspecies interaction between organisms;biological regulation;biosynthetic process;cellular aromatic compound metabolic process;cellular localization;cellular nitrogen compound metabolic process;cellular process;defense response to other organism;DNA-templated transcription;establishment of localization;heterocycle metabolic process;localization;macromolecule bio…	cellular anatomical entity;cytoplasm;intracellular membrane-bounded organelle;intracellular organelle;nucleus;organelle;protein-containing complex		4	4	4	7.4	7.4	7.4	70.592	0.0026247	4.5816	23075000	32	16.9147	NaN	16.2653	NaN	16.401	16.6155	NaN	NaN	NaN	NaN	16.929	NaN
	0.275187	-0.376935	P11169;Q8TDB8	P11169;Q8TDB8	Solute carrier family 2, facilitated glucose transporter member 3;Solute carrier family 2, facilitated glucose transporter member 14	SLC2A3;SLC2A14	701	Color2 [A=255, R=169, G=169, B=169]	1	4						-1		carbohydrate import across plasma membrane;carbohydrate metabolic process;carbohydrate transmembrane transport;carbohydrate transport;carboxylic acid metabolic process;cell differentiation;cellular developmental process;cellular metabolic process;cellular process;circulatory system process;dehydroascorbic acid transport;developmental process;developmental process involved in reproduction;establis…	binding;carbohydrate binding;carbohydrate transmembrane transporter activity;dehydroascorbic acid transmembrane transporter activity;D-glucose transmembrane transporter activity;galactose transmembrane transporter activity;glucose binding;glucose transmembrane transporter activity;hexose transmembrane transporter activity;monosaccharide binding;monosaccharide transmembrane transporter activity;or…	aggresome;bounding membrane of organelle;cell projection;cellular anatomical entity;cytoplasmic vesicle membrane;extracellular exosome;extracellular membrane-bounded organelle;extracellular organelle;extracellular vesicle;ficolin-1-rich granule membrane;inclusion body;intracellular anatomical structure;intracellular membrane-bounded organelle;intracellular organelle;membrane;membrane-bounded orga…	carbohydrate metabolic process;carbohydrate transport;cell differentiation;cellular process;circulatory system process;developmental process;establishment of localization;heterocycle metabolic process;localization;metabolic process;multicellular organismal process;organic acid metabolic process;primary metabolic process;reproductive process;small molecule metabolic process;transmembrane transport…	cell projection;cellular anatomical entity;extracellular organelle;intracellular anatomical structure;intracellular membrane-bounded organelle;intracellular organelle;membrane;nucleus;organelle;plasma membrane;vesicle		7	7	7	13.9	13.9	13.9	53.924	0	145.68	483200000	794	18.1766	19.9959	20.6364	18.6329	20.2424	20.0765	18.5884	20.6972	20.748	18.8143	20.3198	20.8546
	1.46831	-0.373612	Q9GZR7	Q9GZR7	ATP-dependent RNA helicase DDX24	DDX24	2942	Color2 [A=255, R=169, G=169, B=169]	1	4						-1		cellular aromatic compound metabolic process;cellular metabolic process;cellular nitrogen compound metabolic process;cellular process;heterocycle metabolic process;macromolecule metabolic process;metabolic process;nitrogen compound metabolic process;nucleic acid metabolic process;nucleobase-containing compound metabolic process;organic cyclic compound metabolic process;organic substance metabolic…	adenyl nucleotide binding;adenyl ribonucleotide binding;anion binding;ATP binding;ATP hydrolysis activity;ATP-dependent activity;ATP-dependent activity, acting on RNA;binding;carbohydrate derivative binding;catalytic activity;catalytic activity, acting on a nucleic acid;catalytic activity, acting on RNA;helicase activity;heterocyclic compound binding;hydrolase activity;hydrolase activity, acting …	cellular anatomical entity;intracellular non-membrane-bounded organelle;intracellular organelle;membrane;non-membrane-bounded organelle;nucleolus;organelle	cellular aromatic compound metabolic process;cellular nitrogen compound metabolic process;cellular process;heterocycle metabolic process;macromolecule metabolic process;metabolic process;nitrogen compound metabolic process;nucleobase-containing compound metabolic process;primary metabolic process;RNA metabolic process	cellular anatomical entity;intracellular non-membrane-bounded organelle;intracellular organelle;membrane;non-membrane-bounded organelle;nucleolus;organelle		23	23	23	38	38	38	96.331	0	33.024	161690000	191	16.9775	16.7449	16.9094	16.9415	17.2872	16.4394	17.2026	17.4331	17.0853	17.4608	17.4848	16.8747
	0.576205	-0.371819	P21953	P21953	2-oxoisovalerate dehydrogenase subunit beta, mitochondrial	BCKDHB	869	Color2 [A=255, R=169, G=169, B=169]	1	4						-1		amino acid catabolic process;amino acid metabolic process;branched-chain amino acid catabolic process;branched-chain amino acid metabolic process;carboxylic acid catabolic process;carboxylic acid metabolic process;catabolic process;cellular catabolic process;cellular metabolic process;cellular process;lipid metabolic process;metabolic process;nitrogen compound metabolic process;organic acid catab…	3-methyl-2-oxobutanoate dehydrogenase (2-methylpropanoyl-transferring) activity;binding;catalytic activity;oxidoreductase activity;oxidoreductase activity, acting on the aldehyde or oxo group of donors;oxidoreductase activity, acting on the aldehyde or oxo group of donors, disulfide as acceptor;protein-containing complex binding	catalytic complex;cellular anatomical entity;dihydrolipoyl dehydrogenase complex;intracellular membrane-bounded organelle;intracellular non-membrane-bounded organelle;intracellular organelle;intracellular organelle lumen;membrane-bounded organelle;membrane-enclosed lumen;mitochondrial alpha-ketoglutarate dehydrogenase complex;mitochondrial matrix;mitochondrial protein-containing complex;mitochond…	amino acid metabolic process;catabolic process;cellular process;lipid metabolic process;metabolic process;nitrogen compound metabolic process;organic acid metabolic process;primary metabolic process;response to chemical;response to endogenous stimulus;response to external stimulus;response to stimulus;small molecule metabolic process	catalytic complex;cellular anatomical entity;intracellular membrane-bounded organelle;intracellular non-membrane-bounded organelle;intracellular organelle;mitochondrion;non-membrane-bounded organelle;nucleolus;nucleoplasm;organelle;organelle lumen;oxidoreductase complex;protein-containing complex;tricarboxylic acid cycle enzyme complex	Valine, leucine and isoleucine degradation	5	5	5	24	24	24	43.122	0.00073611	7.3302	19422000	55	NaN	16.3441	16.482	15.8659	NaN	NaN	NaN	16.7722	NaN	NaN	16.4327	NaN
	1.40184	-0.36985	O95861	O95861	3(2),5-bisphosphate nucleotidase 1	BPNT1	477	Color2 [A=255, R=169, G=169, B=169]	1	4						-1		3'-phosphoadenosine 5'-phosphosulfate metabolic process;anatomical structure development;biosynthetic process;carbohydrate derivative metabolic process;cellular aromatic compound metabolic process;cellular biosynthetic process;cellular lipid metabolic process;cellular metabolic process;cellular nitrogen compound metabolic process;cellular process;developmental process;glycerolipid biosynthetic pr…	3'(2'),5'-bisphosphate nucleotidase activity;binding;catalytic activity;cation binding;hydrolase activity;hydrolase activity, acting on ester bonds;ion binding;metal ion binding;nucleotidase activity;phosphatase activity;phosphoric ester hydrolase activity	cellular anatomical entity;cytosol	anatomical structure development;biosynthetic process;carbohydrate derivative metabolic process;cellular aromatic compound metabolic process;cellular lipid metabolic process;cellular nitrogen compound metabolic process;cellular process;developmental process;heterocycle metabolic process;lipid metabolic process;metabolic process;nervous system development;nitrogen compound metabolic process;nucleo…	cellular anatomical entity;cytosol	Sulfur metabolism	9	9	9	44.8	44.8	44.8	33.392	0.00074102	7.5112	69440000	117	16.377	17.2129	17.2556	16.7483	17.0554	17.338	17.4196	17.2141	17.3158	17.3103	17.4663	17.48
	3.79089	-0.367051	Q13268	Q13268	Dehydrogenase/reductase SDR family member 2, mitochondrial	DHRS2	1750	Color2 [A=255, R=169, G=169, B=169]	1	4						-1		biological regulation;C21-steroid hormone metabolic process;cell activation;cell differentiation;cellular developmental process;cellular metabolic process;cellular process;cellular response to chemical stimulus;cellular response to chemical stress;cellular response to oxidative stress;cellular response to stimulus;cellular response to stress;dendritic cell differentiation;developmental process;el…	carbonyl reductase (NADPH) activity;catalytic activity;oxidoreductase activity;oxidoreductase activity, acting on CH-OH group of donors;oxidoreductase activity, acting on the CH-OH group of donors, NAD or NADP as acceptor	cellular anatomical entity;cytoplasm;envelope;intracellular membrane-bounded organelle;intracellular organelle;intracellular organelle lumen;membrane-bounded organelle;membrane-enclosed lumen;mitochondrial matrix;mitochondrion;nuclear envelope;nucleoplasm;nucleus;organelle;organelle envelope;organelle lumen	biological regulation;cell activation;cell differentiation;cellular process;developmental process;electron transport chain;generation of precursor metabolites and energy;hormone metabolic process;immune system process;lipid metabolic process;metabolic process;multicellular organismal process;primary metabolic process;regulation of biological process;regulation of biological quality;response to ch…	cellular anatomical entity;cytoplasm;intracellular membrane-bounded organelle;intracellular organelle;mitochondrion;nuclear envelope;nucleoplasm;nucleus;organelle;organelle envelope;organelle lumen		11	11	11	61.4	61.4	61.4	29.926	0	42.729	188010000	319	17.733	17.6434	17.6919	17.7523	17.8356	17.7235	17.8688	18.1416	18.2674	18.029	18.0808	18.1944
	0.520083	-0.364437	Q96EY4	Q96EY4	Translation machinery-associated protein 16	TMA16	2628	Color2 [A=255, R=169, G=169, B=169]	1	4						-1		cellular component biogenesis;cellular component organization or biogenesis;cellular process;ribonucleoprotein complex biogenesis;ribosomal large subunit biogenesis	binding;preribosome binding;protein-containing complex binding;ribonucleoprotein complex binding	cellular anatomical entity;intracellular membrane-bounded organelle;intracellular non-membrane-bounded organelle;intracellular organelle;membrane-bounded organelle;non-membrane-bounded organelle;nucleolus;nucleoplasm;nucleus;organelle	cellular component biogenesis;cellular component organization or biogenesis;cellular process;ribosomal large subunit biogenesis	cellular anatomical entity;intracellular membrane-bounded organelle;intracellular non-membrane-bounded organelle;intracellular organelle;non-membrane-bounded organelle;nucleolus;nucleoplasm;nucleus;organelle		3	3	3	21.2	21.2	21.2	23.864	0.00074738	7.6928	27901000	50	15.9359	NaN	NaN	NaN	16.5927	16.9903	NaN	16.8533	16.9002	NaN	16.8587	NaN
	0.688751	-0.359195	Q96T76	Q96T76	MMS19 nucleotide excision repair protein homolog	MMS19	2737	Color2 [A=255, R=169, G=169, B=169]	1	4						-1		aromatic compound biosynthetic process;biological regulation;biosynthetic process;cell cycle process;cellular aromatic compound metabolic process;cellular biosynthetic process;cellular component assembly;cellular component organization;cellular component organization or biogenesis;cellular metabolic process;cellular nitrogen compound biosynthetic process;cellular nitrogen compound metabolic proce…	binding;DNA-binding transcription factor binding;enzyme binding;molecular adaptor activity;nuclear estrogen receptor binding;nuclear receptor binding;protein binding;protein-macromolecule adaptor activity;RNA polymerase II-specific DNA-binding transcription factor binding;signaling adaptor activity;signaling receptor complex adaptor activity;transcription coactivator activity;transcription coregu…	carboxy-terminal domain protein kinase complex;catalytic complex;cellular anatomical entity;CIA complex;cytoplasm;cytosol;intracellular membrane-bounded organelle;intracellular non-membrane-bounded organelle;intracellular organelle;intracellular protein-containing complex;membrane;membrane-bounded organelle;microtubule organizing center;MMXD complex;non-membrane-bounded organelle;nuclear protein-…	biological regulation;biosynthetic process;cellular aromatic compound metabolic process;cellular component assembly;cellular component organization;cellular component organization or biogenesis;cellular nitrogen compound metabolic process;cellular process;chromosome segregation;DNA damage response;DNA metabolic process;DNA repair;DNA-templated transcription;heterocycle metabolic process;intracell…	catalytic complex;cellular anatomical entity;cytoplasm;cytosol;intracellular membrane-bounded organelle;intracellular non-membrane-bounded organelle;intracellular organelle;membrane;microtubule organizing center;non-membrane-bounded organelle;nucleoplasm;nucleus;organelle;protein-containing complex;transcription regulator complex		12	12	12	21.6	21.6	21.6	113.29	0	25.971	56115000	84	14.9138	16.1761	16.4625	16.1165	16.3595	16.5752	16.171	16.5876	16.7275	16.2305	16.6517	16.3905
	0.62153	-0.359161	Q9C0C9	Q9C0C9	E2/E3 hybrid ubiquitin-protein ligase UBE2O	UBE2O	2932	Color2 [A=255, R=169, G=169, B=169]	1	4						-1		biological regulation;cellular localization;cellular process;cytosolic transport;endosomal transport;establishment of localization;establishment of localization in cell;intracellular transport;localization;macromolecule metabolic process;macromolecule modification;metabolic process;nitrogen compound metabolic process;organic substance metabolic process;organonitrogen compound metabolic process;po…	acyltransferase activity;adenyl nucleotide binding;adenyl ribonucleotide binding;aminoacyltransferase activity;anion binding;ATP binding;binding;carbohydrate derivative binding;catalytic activity;catalytic activity, acting on a protein;heterocyclic compound binding;ion binding;nucleic acid binding;nucleoside phosphate binding;nucleotide binding;organic cyclic compound binding;purine nucleotide bi…	cellular anatomical entity;cytoplasm;cytosol;intracellular membrane-bounded organelle;intracellular organelle;membrane-bounded organelle;nuclear body;nucleoplasm;nucleus;organelle	biological regulation;cellular localization;cellular process;endosomal transport;establishment of localization;localization;macromolecule metabolic process;macromolecule modification;metabolic process;nitrogen compound metabolic process;primary metabolic process;protein metabolic process;protein modification by small protein conjugation or removal;protein modification process;regulation of biolog…	cellular anatomical entity;cytoplasm;cytosol;intracellular membrane-bounded organelle;intracellular organelle;nucleoplasm;nucleus;organelle	Ubiquitin mediated proteolysis	16	16	16	20.3	20.3	20.3	141.29	0	26.989	63012000	94	16.6254	17.0297	17.9473	NaN	16.7137	17.1388	17.9743	17.1714	17.5447	16.7755	17.5164	17.7186
	0.27405	-0.358522	P04792	P04792	Heat shock protein beta-1	HSPB1	558	Color2 [A=255, R=169, G=169, B=169]	1	4						-1		anatomical structure homeostasis;anterograde axonal protein transport;anterograde axonal transport;axo-dendritic protein transport;axo-dendritic transport;axonal transport;biological process involved in interspecies interaction between organisms;biological regulation;cell adhesion;cell surface receptor signaling pathway;cell-cell adhesion;cellular localization;cellular macromolecule localization;…	binding;DNA-binding transcription factor binding;enzyme binding;enzyme inhibitor activity;enzyme regulator activity;identical protein binding;kinase binding;kinase inhibitor activity;kinase regulator activity;molecular function inhibitor activity;molecular function regulator activity;nucleic acid binding;organic cyclic compound binding;protein binding;protein dimerization activity;protein folding…	anchoring junction;axon cytoplasm;catalytic complex;cell junction;cell-substrate junction;cellular anatomical entity;cornified envelope;cytoplasm;cytoplasmic region;cytoskeleton;cytosol;endopeptidase complex;extracellular exosome;extracellular membrane-bounded organelle;extracellular organelle;extracellular space;extracellular vesicle;focal adhesion;intracellular membrane-bounded organelle;intrac…	anterograde axonal protein transport;anterograde axonal transport;axo-dendritic protein transport;axo-dendritic transport;axonal transport;biological process involved in interspecies interaction between organisms;biological regulation;cell adhesion;cell surface receptor signaling pathway;cellular localization;cellular process;cytoskeleton-dependent intracellular transport;establishment of localiz…	catalytic complex;cell junction;cellular anatomical entity;cytoplasm;cytoskeleton;cytosol;extracellular organelle;extracellular space;intracellular membrane-bounded organelle;intracellular non-membrane-bounded organelle;intracellular organelle;membrane;non-membrane-bounded organelle;nucleus;organelle;plasma membrane;proteasome complex;protein-containing complex;vesicle	Amoebiasis;MAPK signaling pathway;VEGF signaling pathway	12	12	12	81.5	81.5	81.5	22.782	0	56.107	132020000	399	14.9732	17.1577	17.3666	14.725	17.139	17.1308	16.0102	17.0074	17.3379	16.0412	17.2634	16.9833
	1.2536	-0.356757	P49588	P49588	Alanine--tRNA ligase, cytoplasmic	AARS	1226	Color2 [A=255, R=169, G=169, B=169]	1	4						-1		alanyl-tRNA aminoacylation;amino acid activation;amino acid metabolic process;anatomical structure development;apoptotic process;biological regulation;carboxylic acid metabolic process;cell death;cellular aromatic compound metabolic process;cellular metabolic process;cellular nitrogen compound metabolic process;cellular process;cerebellar Purkinje cell layer development;developmental process;hete…	adenyl nucleotide binding;adenyl ribonucleotide binding;alanine-tRNA ligase activity;amino acid binding;aminoacyl-tRNA editing activity;aminoacyl-tRNA ligase activity;anion binding;ATP binding;binding;carbohydrate derivative binding;carboxylic acid binding;carboxylic ester hydrolase activity;catalytic activity;catalytic activity, acting on a nucleic acid;catalytic activity, acting on a tRNA;catal…	cellular anatomical entity;cytoplasm;cytosol;extracellular exosome;extracellular membrane-bounded organelle;extracellular organelle;extracellular vesicle;intracellular membrane-bounded organelle;intracellular organelle;membrane;membrane-bounded organelle;mitochondrion;organelle;vesicle	amino acid metabolic process;anatomical structure development;biological regulation;cellular aromatic compound metabolic process;cellular nitrogen compound metabolic process;cellular process;developmental process;heterocycle metabolic process;macromolecule metabolic process;macromolecule modification;metabolic process;multicellular organismal process;nervous system process;nitrogen compound metab…	cellular anatomical entity;cytoplasm;cytosol;extracellular organelle;intracellular membrane-bounded organelle;intracellular organelle;membrane;mitochondrion;organelle;vesicle	Aminoacyl-tRNA biosynthesis	34	34	34	53.4	53.4	53.4	106.81	0	138.98	424060000	1018	17.0999	17.5528	17.9393	17.001	17.4683	17.8079	17.6997	17.8607	17.729	17.7004	17.9454	18.0745
	0.943705	-0.353541	P36871	P36871	Phosphoglucomutase-1	PGM1	1085	Color2 [A=255, R=169, G=169, B=169]	1	4						-1		ADP catabolic process;ADP metabolic process;aromatic compound catabolic process;ATP metabolic process;biosynthetic process;carbohydrate biosynthetic process;carbohydrate catabolic process;carbohydrate derivative catabolic process;carbohydrate derivative metabolic process;carbohydrate metabolic process;carboxylic acid metabolic process;catabolic process;cellular aromatic compound metabolic process…	binding;catalytic activity;cation binding;intramolecular phosphotransferase activity;intramolecular transferase activity;ion binding;isomerase activity;magnesium ion binding;metal ion binding;phosphoglucomutase activity	cellular anatomical entity;cytoplasm;cytosol;extracellular exosome;extracellular membrane-bounded organelle;extracellular organelle;extracellular region;extracellular vesicle;ficolin-1-rich granule lumen;intracellular organelle lumen;membrane-bounded organelle;membrane-enclosed lumen;organelle;organelle lumen;tertiary granule lumen;vesicle	biosynthetic process;carbohydrate derivative metabolic process;carbohydrate metabolic process;catabolic process;cellular aromatic compound metabolic process;cellular nitrogen compound metabolic process;cellular process;generation of precursor metabolites and energy;heterocycle metabolic process;metabolic process;monocarboxylic acid metabolic process;nitrogen compound metabolic process;nucleobase-…	cellular anatomical entity;cytoplasm;cytosol;extracellular organelle;extracellular region;organelle;organelle lumen;vesicle	Amino sugar and nucleotide sugar metabolism;Galactose metabolism;Glycolysis / Gluconeogenesis;Pentose phosphate pathway;Purine metabolism;Starch and sucrose metabolism;Streptomycin biosynthesis	26	26	26	67.4	67.4	67.4	61.448	0	109.03	346820000	663	17.1819	17.7895	18.3188	17.2212	17.7753	18.1813	18.0017	18.1535	18.0734	17.8374	18.2428	18.2804
	1.1524	-0.348956	Q96C23	Q96C23	Aldose 1-epimerase	GALM	2598	Color2 [A=255, R=169, G=169, B=169]	1	4						-1		carbohydrate catabolic process;carbohydrate metabolic process;catabolic process;galactose catabolic process;galactose catabolic process via UDP-galactose;galactose metabolic process;glucose metabolic process;hexose catabolic process;hexose metabolic process;metabolic process;monosaccharide catabolic process;monosaccharide metabolic process;organic substance catabolic process;organic substance met…	aldose 1-epimerase activity;binding;carbohydrate binding;catalytic activity;isomerase activity;racemase and epimerase activity;racemase and epimerase activity, acting on carbohydrates and derivatives	cellular anatomical entity;cytoplasm;extracellular exosome;extracellular membrane-bounded organelle;extracellular organelle;extracellular vesicle;membrane-bounded organelle;organelle;vesicle	carbohydrate metabolic process;catabolic process;metabolic process;primary metabolic process;small molecule metabolic process	cellular anatomical entity;cytoplasm;extracellular organelle;organelle;vesicle	Glycolysis / Gluconeogenesis	10	10	10	44.2	44.2	44.2	37.765	0	27.657	124300000	314	16.7932	17.067	17.7289	16.7126	17.2615	17.3627	17.361	17.4944	17.6604	17.2808	17.4459	17.7772
	0.685445	-0.348228	P06744;Q8N196	P06744	Glucose-6-phosphate isomerase	GPI	595	Color2 [A=255, R=169, G=169, B=169]	1	4						-1		ADP catabolic process;ADP metabolic process;anatomical structure development;anatomical structure formation involved in morphogenesis;aromatic compound catabolic process;ATP metabolic process;behavior;biological regulation;biosynthetic process;carbohydrate biosynthetic process;carbohydrate catabolic process;carbohydrate derivative catabolic process;carbohydrate derivative metabolic process;carboh…	binding;carbohydrate binding;carbohydrate derivative binding;catalytic activity;cytokine activity;enzyme binding;glucose-6-phosphate isomerase activity;growth factor activity;intramolecular oxidoreductase activity;intramolecular oxidoreductase activity, interconverting aldoses and ketoses;isomerase activity;molecular function activator activity;molecular function regulator activity;monosaccharide…	bounding membrane of organelle;cell projection membrane;cellular anatomical entity;ciliary membrane;cytoplasmic vesicle lumen;cytosol;extracellular exosome;extracellular membrane-bounded organelle;extracellular organelle;extracellular region;extracellular vesicle;ficolin-1-rich granule lumen;intracellular organelle lumen;membrane;membrane-bounded organelle;membrane-enclosed lumen;organelle;organe…	anatomical structure development;anatomical structure formation involved in morphogenesis;behavior;biological regulation;biosynthetic process;carbohydrate derivative metabolic process;carbohydrate metabolic process;catabolic process;cellular aromatic compound metabolic process;cellular nitrogen compound metabolic process;cellular process;chemical homeostasis;cognition;developmental process;embryo…	cellular anatomical entity;cytosol;extracellular organelle;extracellular region;membrane;organelle;organelle lumen;vesicle	Amino sugar and nucleotide sugar metabolism;Glycolysis / Gluconeogenesis;Pentose phosphate pathway;Starch and sucrose metabolism	28	28	23	61.1	61.1	51.6	63.146	0	323.31	2283000000	3738	18.8788	19.7582	20.3091	19.1264	20.0114	20.1468	19.6778	20.21	20.2995	19.814	20.083	20.2356
	0.429615	-0.347938	Q9Y2R0	Q9Y2R0	Cytochrome c oxidase assembly factor 3 homolog, mitochondrial	COA3	3434	Color2 [A=255, R=169, G=169, B=169]	1	4						-1		biological regulation;cellular component assembly;cellular component organization;cellular component organization or biogenesis;cellular process;cytochrome complex assembly;mitochondrial cytochrome c oxidase assembly;mitochondrial respiratory chain complex assembly;positive regulation of amide metabolic process;positive regulation of biological process;positive regulation of biosynthetic process;…		cellular anatomical entity;intracellular membrane-bounded organelle;intracellular organelle;membrane;membrane-bounded organelle;mitochondrial inner membrane;mitochondrial membrane;mitochondrion;organelle;organelle inner membrane;organelle membrane	biological regulation;cellular component assembly;cellular component organization;cellular component organization or biogenesis;cellular process;cytochrome complex assembly;protein-containing complex assembly;regulation of biological process;regulation of metabolic process;regulation of translation	cellular anatomical entity;intracellular membrane-bounded organelle;intracellular organelle;membrane;mitochondrion;organelle		5	5	5	47.2	47.2	47.2	11.731	0	14.733	95306000	191	17.6666	18.7056	18.2857	19.0087	NaN	18.2975	18.9461	NaN	NaN	19.0709	NaN	18.2054
	1.08741	-0.34613	Q14558	Q14558	Phosphoribosyl pyrophosphate synthase-associated protein 1	PRPSAP1	1858	Color2 [A=255, R=169, G=169, B=169]	1	4						-1		5-phosphoribose 1-diphosphate biosynthetic process;5-phosphoribose 1-diphosphate metabolic process;aromatic compound biosynthetic process;biosynthetic process;carbohydrate derivative biosynthetic process;carbohydrate derivative metabolic process;cellular aromatic compound metabolic process;cellular biosynthetic process;cellular metabolic process;cellular nitrogen compound biosynthetic process;cel…	adenyl nucleotide binding;adenyl ribonucleotide binding;anion binding;ATP binding;binding;carbohydrate derivative binding;catalytic activity;cation binding;diphosphotransferase activity;enzyme inhibitor activity;enzyme regulator activity;heterocyclic compound binding;identical protein binding;ion binding;magnesium ion binding;metal ion binding;molecular function inhibitor activity;molecular funct…	catalytic complex;cellular anatomical entity;cytoplasm;protein-containing complex;ribose phosphate diphosphokinase complex;transferase complex;transferase complex, transferring phosphorus-containing groups	biosynthetic process;carbohydrate derivative metabolic process;cellular aromatic compound metabolic process;cellular nitrogen compound metabolic process;cellular process;heterocycle metabolic process;metabolic process;nitrogen compound metabolic process;nucleobase-containing compound metabolic process;nucleobase-containing small molecule metabolic process;nucleotide metabolic process;phosphorus m…	catalytic complex;cellular anatomical entity;cytoplasm;protein-containing complex		8	8	8	34.6	34.6	34.6	39.393	0	18.162	80920000	123	16.8266	17.2813	17.7217	16.8691	17.3756	17.5924	17.4769	17.4994	17.8035	17.303	17.7159	17.9448
	0.878541	-0.34586	P18669	P18669	Phosphoglycerate mutase 1	PGAM1	825	Color2 [A=255, R=169, G=169, B=169]	1	4						-1		ADP catabolic process;ADP metabolic process;aromatic compound catabolic process;ATP metabolic process;biological regulation;biosynthetic process;canonical glycolysis;carbohydrate biosynthetic process;carbohydrate catabolic process;carbohydrate derivative catabolic process;carbohydrate derivative metabolic process;carbohydrate metabolic process;carboxylic acid metabolic process;catabolic process;c…	2,3-bisphosphoglycerate-dependent phosphoglycerate mutase activity;binding;bisphosphoglycerate mutase activity;catalytic activity;enzyme binding;hydrolase activity;intramolecular phosphotransferase activity;intramolecular transferase activity;isomerase activity;kinase binding;phosphoglycerate mutase activity;protein binding;protein kinase binding	cellular anatomical entity;cytoplasm;cytoplasmic vesicle lumen;cytosol;extracellular exosome;extracellular membrane-bounded organelle;extracellular organelle;extracellular region;extracellular vesicle;ficolin-1-rich granule lumen;intracellular organelle lumen;membrane;membrane-bounded organelle;membrane-enclosed lumen;organelle;organelle lumen;secretory granule lumen;vesicle;vesicle lumen	biological regulation;biosynthetic process;carbohydrate derivative metabolic process;carbohydrate metabolic process;catabolic process;cellular aromatic compound metabolic process;cellular nitrogen compound metabolic process;cellular process;generation of precursor metabolites and energy;heterocycle metabolic process;metabolic process;monocarboxylic acid metabolic process;nitrogen compound metabol…	cellular anatomical entity;cytoplasm;cytosol;extracellular organelle;extracellular region;membrane;organelle;organelle lumen;vesicle	Glycolysis / Gluconeogenesis;Methane metabolism	20	20	11	80.7	80.7	44.9	28.804	0	323.31	1579900000	2921	19.2862	19.9312	20.5296	19.3791	20.024	20.1571	19.9584	20.3469	20.3725	19.9802	20.3096	20.4145
	0.766296	-0.344345	P14174	P14174	Macrophage migration inhibitory factor	MIF	753	Color2 [A=255, R=169, G=169, B=169]	1	4						-1		biological process involved in interspecies interaction between organisms;biological regulation;biosynthetic process;carboxylic acid biosynthetic process;carboxylic acid metabolic process;cell surface receptor signaling pathway;cellular biosynthetic process;cellular component assembly;cellular component organization;cellular component organization or biogenesis;cellular lipid metabolic process;ce…	binding;catalytic activity;chemoattractant activity;cytokine activity;cytokine receptor binding;dopachrome isomerase activity;enzyme binding;identical protein binding;intramolecular oxidoreductase activity;intramolecular oxidoreductase activity, interconverting keto- and enol-groups;intramolecular oxidoreductase activity, transposing C=C bonds;isomerase activity;molecular function activator activ…	cell surface;cellular anatomical entity;cytoplasm;cytoplasmic vesicle lumen;cytosol;extracellular exosome;extracellular membrane-bounded organelle;extracellular organelle;extracellular region;extracellular space;extracellular vesicle;ficolin-1-rich granule lumen;intracellular organelle lumen;membrane;membrane-bounded organelle;membrane-enclosed lumen;nucleoplasm;organelle;organelle lumen;plasma m…	biological process involved in interspecies interaction between organisms;biological regulation;biosynthetic process;cell surface receptor signaling pathway;cellular component assembly;cellular component organization;cellular component organization or biogenesis;cellular lipid metabolic process;cellular process;defense response to other organism;DNA damage response;immune response;immune system p…	cell surface;cellular anatomical entity;cytoplasm;cytosol;extracellular organelle;extracellular region;extracellular space;membrane;nucleoplasm;organelle;organelle lumen;plasma membrane;vesicle	Phenylalanine metabolism;Tyrosine metabolism	3	3	3	35.7	35.7	35.7	12.476	0	41.992	720030000	979	20.3131	21.1822	21.4257	20.2695	21.1547	20.8498	20.7747	21.4476	21.2531	20.8768	21.4743	21.4344
	1.74494	-0.343686	P20290	P20290	Transcription factor BTF3	BTF3	842	Color2 [A=255, R=169, G=169, B=169]	1	4						-1		biological regulation;cellular localization;cellular macromolecule localization;cellular process;establishment of localization;establishment of protein localization;localization;macromolecule localization;negative regulation of biological process;negative regulation of cellular process;negative regulation of protein localization;negative regulation of protein localization to endoplasmic reticulum…	binding;nucleic acid binding;organic cyclic compound binding;RNA binding	cellular anatomical entity;cytoplasm;cytosol;intracellular membrane-bounded organelle;intracellular non-membrane-bounded organelle;intracellular organelle;membrane-bounded organelle;nascent polypeptide-associated complex;non-membrane-bounded organelle;nucleus;organelle;polysomal ribosome;protein-containing complex;ribosome	biological regulation;cellular localization;cellular process;establishment of localization;localization;macromolecule localization;protein localization;protein transport;regulation of biological process;regulation of protein localization;transport	cellular anatomical entity;cytoplasm;cytosol;intracellular membrane-bounded organelle;intracellular non-membrane-bounded organelle;intracellular organelle;non-membrane-bounded organelle;nucleus;organelle;protein-containing complex;ribosome		7	7	7	51.9	51.9	51.9	22.168	0	178.15	337840000	594	18.3516	18.7773	18.7973	18.2862	18.8617	18.8325	18.8385	19.0332	19.1421	18.8114	19.1534	18.99
	1.14521	-0.343341	P50570	P50570	Dynamin-2	DNM2	1263	Color2 [A=255, R=169, G=169, B=169]	1	4						-1		anatomical structure morphogenesis;antigen processing and presentation;antigen processing and presentation of exogenous antigen;antigen processing and presentation of exogenous peptide antigen;antigen processing and presentation of exogenous peptide antigen via MHC class II;antigen processing and presentation of peptide antigen;antigen processing and presentation of peptide antigen via MHC class …	anion binding;binding;carbohydrate derivative binding;catalytic activity;cytoskeletal protein binding;enzyme binding;GTP binding;GTPase activity;guanyl nucleotide binding;guanyl ribonucleotide binding;heterocyclic compound binding;hydrolase activity;hydrolase activity, acting on acid anhydrides;hydrolase activity, acting on acid anhydrides, in phosphorus-containing anhydrides;ion binding;microtub…	anchoring junction;bounding membrane of organelle;cell junction;cell projection;cell-substrate junction;cellular anatomical entity;clathrin-coated pit;cytoplasm;cytoplasmic vesicle membrane;cytosol;endocytic vesicle membrane;extracellular exosome;extracellular membrane-bounded organelle;extracellular organelle;extracellular vesicle;focal adhesion;Golgi apparatus;Golgi membrane;intracellular membr…	biological regulation;cellular anatomical entity morphogenesis;cellular component organization;cellular component organization or biogenesis;cellular localization;cellular process;developmental process;endocytosis;establishment of localization;Golgi vesicle transport;immune system process;localization;macromolecule localization;membrane organization;mitotic cell cycle phase transition;monoatomic …	cell junction;cell projection;cellular anatomical entity;cytoplasm;cytosol;extracellular organelle;Golgi apparatus;intracellular membrane-bounded organelle;intracellular organelle;membrane;microtubule;midbody;organelle;plasma membrane;postsynaptic density;postsynaptic membrane;postsynaptic specialization;presynapse;synapse;synaptic membrane;vesicle	Bacterial invasion of epithelial cells;Endocrine and other factor-regulated calcium reabsorption;Endocytosis;Fc gamma R-mediated phagocytosis	22	22	15	32.9	32.9	24.5	98.063	0	44.409	106070000	204	16.1851	16.5309	17.0741	16.2233	16.4886	16.7477	16.6004	17.0119	16.955	16.5482	17.0324	17.1617
	0.708315	-0.34256	P61457;Q9H0N5	P61457	Pterin-4-alpha-carbinolamine dehydratase	PCBD1	1438	Color2 [A=255, R=169, G=169, B=169]	1	4						-1		alcohol biosynthetic process;alcohol metabolic process;aromatic compound biosynthetic process;biosynthetic process;cellular aromatic compound metabolic process;cellular biosynthetic process;cellular metabolic process;cellular nitrogen compound biosynthetic process;cellular nitrogen compound metabolic process;cellular process;diol biosynthetic process;diol metabolic process;heterocycle biosyntheti…	4-alpha-hydroxytetrahydrobiopterin dehydratase activity;binding;carbon-oxygen lyase activity;catalytic activity;hydro-lyase activity;identical protein binding;lyase activity;monooxygenase activity;oxidoreductase activity;oxidoreductase activity, acting on paired donors, with incorporation or reduction of molecular oxygen;oxidoreductase activity, acting on paired donors, with incorporation or redu…	cellular anatomical entity;cytosol;extracellular exosome;extracellular membrane-bounded organelle;extracellular organelle;extracellular vesicle;membrane-bounded organelle;nucleoplasm;organelle;vesicle	alcohol metabolic process;biosynthetic process;cellular aromatic compound metabolic process;cellular nitrogen compound metabolic process;cellular process;heterocycle metabolic process;metabolic process;nitrogen compound metabolic process;pteridine-containing compound biosynthetic process;small molecule metabolic process	cellular anatomical entity;cytosol;extracellular organelle;nucleoplasm;organelle;vesicle		8	8	8	79.8	79.8	79.8	11.999	0	52.371	231120000	537	17.4965	18.326	18.8685	17.8568	17.9053	18.7066	18.2974	18.7675	18.518	18.1051	18.6841	18.843
	3.0014	-0.337714	Q8TDD1	Q8TDD1	ATP-dependent RNA helicase DDX54	DDX54	2442	Color2 [A=255, R=169, G=169, B=169]	1	4						-1		biological regulation;cellular aromatic compound metabolic process;cellular metabolic process;cellular nitrogen compound metabolic process;cellular process;heterocycle metabolic process;hormone-mediated signaling pathway;intracellular estrogen receptor signaling pathway;intracellular receptor signaling pathway;intracellular steroid hormone receptor signaling pathway;macromolecule metabolic proces…	adenyl nucleotide binding;adenyl ribonucleotide binding;anion binding;ATP binding;ATP hydrolysis activity;ATP-dependent activity;ATP-dependent activity, acting on RNA;binding;carbohydrate derivative binding;catalytic activity;catalytic activity, acting on a nucleic acid;catalytic activity, acting on RNA;DNA-binding transcription factor binding;helicase activity;heterocyclic compound binding;hydro…	cellular anatomical entity;Golgi apparatus;intracellular membrane-bounded organelle;intracellular non-membrane-bounded organelle;intracellular organelle;membrane;membrane-bounded organelle;non-membrane-bounded organelle;nucleolus;nucleoplasm;nucleus;organelle	biological regulation;cellular aromatic compound metabolic process;cellular nitrogen compound metabolic process;cellular process;heterocycle metabolic process;macromolecule metabolic process;metabolic process;nitrogen compound metabolic process;nucleobase-containing compound metabolic process;primary metabolic process;regulation of biological process;RNA metabolic process;RNA processing;rRNA meta…	cellular anatomical entity;Golgi apparatus;intracellular membrane-bounded organelle;intracellular non-membrane-bounded organelle;intracellular organelle;membrane;non-membrane-bounded organelle;nucleolus;nucleoplasm;nucleus;organelle		22	22	22	34.6	34.6	34.6	98.594	0	66.149	204930000	396	17.1416	16.9199	17.1537	16.9295	17.0712	16.7249	17.3153	17.3982	17.2723	17.2616	17.4393	17.2804
	0.523115	-0.337139	P46926;Q8TDQ7	P46926	Glucosamine-6-phosphate isomerase 1	GNPDA1	1180	Color2 [A=255, R=169, G=169, B=169]	1	4						-1		amide metabolic process;amino sugar biosynthetic process;amino sugar catabolic process;amino sugar metabolic process;aromatic compound biosynthetic process;biosynthetic process;carbohydrate derivative biosynthetic process;carbohydrate derivative catabolic process;carbohydrate derivative metabolic process;carbohydrate metabolic process;carboxylic acid catabolic process;carboxylic acid metabolic pr…	binding;catalytic activity;deaminase activity;glucosamine-6-phosphate deaminase activity;hydrolase activity;hydrolase activity, acting on carbon-nitrogen (but not peptide) bonds;identical protein binding;isomerase activity;protein binding	cellular anatomical entity;cytoplasm;cytosol;extracellular exosome;extracellular membrane-bounded organelle;extracellular organelle;extracellular vesicle;membrane-bounded organelle;organelle;vesicle	amide metabolic process;biosynthetic process;carbohydrate derivative metabolic process;carbohydrate metabolic process;catabolic process;cellular aromatic compound metabolic process;cellular nitrogen compound metabolic process;cellular process;generation of precursor metabolites and energy;heterocycle metabolic process;metabolic process;nitrogen compound metabolic process;nucleobase-containing com…	cellular anatomical entity;cytoplasm;cytosol;extracellular organelle;organelle;vesicle	Amino sugar and nucleotide sugar metabolism	13	13	13	73	73	73	32.668	0	44.789	63442000	119	16.3573	15.9829	17.0125	16.0087	16.6432	16.557	16.1307	17.0419	17.2111	15.7719	17.2045	17.2244
	5.01255	-0.336904	Q96GQ7	Q96GQ7	Probable ATP-dependent RNA helicase DDX27	DDX27	2651	Color2 [A=255, R=169, G=169, B=169]	1	4						-1		cellular aromatic compound metabolic process;cellular metabolic process;cellular nitrogen compound metabolic process;cellular process;heterocycle metabolic process;macromolecule metabolic process;metabolic process;ncRNA metabolic process;ncRNA processing;nitrogen compound metabolic process;nucleic acid metabolic process;nucleobase-containing compound metabolic process;organic cyclic compound meta…	adenyl nucleotide binding;adenyl ribonucleotide binding;anion binding;ATP binding;ATP hydrolysis activity;ATP-dependent activity;ATP-dependent activity, acting on RNA;binding;carbohydrate derivative binding;catalytic activity;catalytic activity, acting on a nucleic acid;catalytic activity, acting on RNA;helicase activity;heterocyclic compound binding;hydrolase activity;hydrolase activity, acting …	cellular anatomical entity;chromosome;intracellular non-membrane-bounded organelle;intracellular organelle;non-membrane-bounded organelle;nucleolus;organelle	cellular aromatic compound metabolic process;cellular nitrogen compound metabolic process;cellular process;heterocycle metabolic process;macromolecule metabolic process;metabolic process;nitrogen compound metabolic process;nucleobase-containing compound metabolic process;primary metabolic process;RNA metabolic process;RNA processing;rRNA metabolic process;rRNA processing	cellular anatomical entity;chromosome;intracellular non-membrane-bounded organelle;intracellular organelle;non-membrane-bounded organelle;nucleolus;organelle		30	30	30	38.9	38.9	38.9	89.834	0	89.312	437800000	1249	17.5818	17.6388	17.4085	17.583	17.5434	17.4076	17.8323	17.8934	17.8641	17.8992	17.8535	17.8421
	0.518632	-0.336326	Q96M27	Q96M27	Protein PRRC1	PRRC1	2690	Color2 [A=255, R=169, G=169, B=169]	1	4						-1			binding;protein binding;protein kinase A binding;protein kinase A regulatory subunit binding	cellular anatomical entity;cytoplasm;Golgi apparatus;intracellular membrane-bounded organelle;intracellular organelle;membrane-bounded organelle;organelle		cellular anatomical entity;cytoplasm;Golgi apparatus;intracellular membrane-bounded organelle;intracellular organelle;organelle		5	5	5	15.3	15.3	15.3	46.701	0	14.685	32681000	50	16.6925	16.6439	16.9224	15.3543	16.3263	16.8163	NaN	16.4961	16.8833	16.8629	NaN	16.9401
	0.748451	-0.33618	P61966	P61966	AP-1 complex subunit sigma-1A	AP1S1	1452	Color2 [A=255, R=169, G=169, B=169]	1	4						-1		basolateral protein secretion;biological process involved in interspecies interaction between organisms;cellular component assembly;cellular component organization;cellular component organization or biogenesis;cellular localization;cellular macromolecule localization;cellular process;endocytosis;establishment of localization;establishment of localization in cell;establishment of protein localizat…	cargo adaptor activity;clathrin adaptor activity;molecular adaptor activity;protein-macromolecule adaptor activity	AP-1 adaptor complex;AP-type membrane coat adaptor complex;bounding membrane of organelle;cellular anatomical entity;clathrin adaptor complex;clathrin-coated pit;cytoplasmic vesicle;cytoplasmic vesicle membrane;cytosol;early endosome;endosome;Golgi apparatus;Golgi membrane;intracellular membrane-bounded organelle;intracellular organelle;intracellular vesicle;lysosomal membrane;lytic vacuole membr…	biological process involved in interspecies interaction between organisms;cellular component assembly;cellular component organization;cellular component organization or biogenesis;cellular localization;cellular process;endocytosis;establishment of localization;intracellular protein transport;localization;macromolecule localization;organelle assembly;organelle organization;pigment granule organiza…	AP-type membrane coat adaptor complex;cellular anatomical entity;cytoplasmic vesicle;cytosol;endosome;Golgi apparatus;intracellular membrane-bounded organelle;intracellular organelle;membrane;membrane protein complex;organelle;protein-containing complex;vesicle	Lysosome	2	2	2	15.8	15.8	15.8	18.733	0.0026307	4.6207	13325000	54	15.9276	15.3273	16.2454	16.01	15.821	16.3887	16.2336	16.4032	NaN	NaN	NaN	16.2318
	0.952716	-0.333515	O00193	O00193	Small acidic protein	SMAP	75	Color2 [A=255, R=169, G=169, B=169]	1	4						-1								4	4	4	29	29	29	20.332	0	44.043	50320000	32	16.7079	17.0903	17.5235	16.6061	16.8724	17.1514	17.3371	16.9325	NaN	17.1918	17.6558	17.5101
	0	-0.332376	Q96HD1	Q96HD1	Cysteine-rich with EGF-like domain protein 1	CRELD1	2656	Color2 [A=255, R=169, G=169, B=169]	1	4						-1		anatomical structure development;cardiac septum development;developmental process;endocardial cushion development;mesenchyme development;tissue development	binding;calcium ion binding;catalytic activity;catalytic activity, acting on a protein;cation binding;intramolecular oxidoreductase activity;intramolecular oxidoreductase activity, transposing S-S bonds;ion binding;isomerase activity;metal ion binding;protein disulfide isomerase activity	cellular anatomical entity;collagen-containing extracellular matrix;external encapsulating structure;extracellular matrix;membrane	anatomical structure development;developmental process	cellular anatomical entity;external encapsulating structure;extracellular matrix;membrane		3	3	3	9.5	9.5	9.5	45.439	0.0010356	5.625	18876000	27	NaN	NaN	16.6559	NaN	NaN	NaN	NaN	16.9038	16.9353	NaN	17.0707	17.0433
	0.437613	-0.330459	P00558;P07205	P00558	Phosphoglycerate kinase 1	PGK1	505	Color2 [A=255, R=169, G=169, B=169]	1	4						-1		ADP catabolic process;ADP metabolic process;aromatic compound catabolic process;ATP metabolic process;biological regulation;biosynthetic process;canonical glycolysis;carbohydrate biosynthetic process;carbohydrate catabolic process;carbohydrate derivative catabolic process;carbohydrate derivative metabolic process;carbohydrate metabolic process;carboxylic acid metabolic process;catabolic process;c…	adenyl nucleotide binding;adenyl ribonucleotide binding;ADP binding;anion binding;ATP binding;binding;carbohydrate derivative binding;catalytic activity;catalytic activity, acting on a protein;disulfide oxidoreductase activity;heterocyclic compound binding;ion binding;kinase activity;nucleoside phosphate binding;nucleotide binding;organic cyclic compound binding;oxidoreductase activity;oxidoreduc…	cellular anatomical entity;cytosol;extracellular exosome;extracellular membrane-bounded organelle;extracellular organelle;extracellular space;extracellular vesicle;membrane;membrane microdomain;membrane raft;membrane-bounded organelle;organelle;vesicle	biological regulation;biosynthetic process;carbohydrate derivative metabolic process;carbohydrate metabolic process;catabolic process;cell differentiation;cellular aromatic compound metabolic process;cellular nitrogen compound metabolic process;cellular process;developmental process;generation of precursor metabolites and energy;heterocycle metabolic process;macromolecule metabolic process;metabo…	cellular anatomical entity;cytosol;extracellular organelle;extracellular space;membrane;organelle;vesicle	Carbon fixation in photosynthetic organisms;Glycolysis / Gluconeogenesis	35	35	35	86.8	86.8	86.8	44.614	0	323.31	3568000000	4440	19.7337	20.9164	21.6686	19.9893	21.1882	21.3327	20.6439	21.4044	21.402	20.7273	21.205	21.4287
	0	-0.328886	Q9GZM3;Q9H1A7	Q9GZM3;Q9H1A7	DNA-directed RNA polymerase II subunit RPB11-b1;DNA-directed RNA polymerase II subunit RPB11-b2	POLR2J2;POLR2J3	2938	Color2 [A=255, R=169, G=169, B=169]	1	4						-1			5'-3' RNA polymerase activity;binding;catalytic activity;catalytic activity, acting on a nucleic acid;catalytic activity, acting on RNA;DNA binding;DNA-directed 5'-3' RNA polymerase activity;nucleic acid binding;nucleotidyltransferase activity;organic cyclic compound binding;protein binding;protein dimerization activity;RNA polymerase activity;RNA polymerase II activity;transferase activity;trans…	catalytic complex;DNA-directed RNA polymerase complex;intracellular protein-containing complex;nuclear DNA-directed RNA polymerase complex;nuclear protein-containing complex;protein-containing complex;RNA polymerase complex;RNA polymerase II, core complex;transferase complex;transferase complex, transferring phosphorus-containing groups		catalytic complex;protein-containing complex;RNA polymerase complex	Huntington's disease;Purine metabolism;Pyrimidine metabolism;RNA polymerase	3	3	1	45.2	45.2	6.1	13.088	0.00074349	7.5658	13762000	17	NaN	NaN	16.0803	NaN	NaN	NaN	NaN	NaN	NaN	NaN	NaN	16.4092
	0.890916	-0.328111	O60547	O60547	GDP-mannose 4,6 dehydratase	GMDS	283	Color2 [A=255, R=169, G=169, B=169]	1	4						-1		aromatic compound biosynthetic process;biological regulation;biosynthetic process;carbohydrate derivative biosynthetic process;carbohydrate derivative metabolic process;cell surface receptor signaling pathway;cellular aromatic compound metabolic process;cellular biosynthetic process;cellular metabolic process;cellular nitrogen compound biosynthetic process;cellular nitrogen compound metabolic pro…	adenyl nucleotide binding;anion binding;binding;carbon-oxygen lyase activity;catalytic activity;GDP-mannose 4,6-dehydratase activity;heterocyclic compound binding;hydro-lyase activity;identical protein binding;ion binding;lyase activity;NADP binding;NADP+ binding;nucleoside phosphate binding;nucleotide binding;organic cyclic compound binding;protein binding;purine nucleotide binding;small molecul…	cellular anatomical entity;cytoplasm;cytosol;extracellular exosome;extracellular membrane-bounded organelle;extracellular organelle;extracellular vesicle;membrane-bounded organelle;organelle;vesicle	biological regulation;biosynthetic process;carbohydrate derivative metabolic process;cell surface receptor signaling pathway;cellular aromatic compound metabolic process;cellular nitrogen compound metabolic process;cellular process;heterocycle metabolic process;metabolic process;nitrogen compound metabolic process;nucleobase-containing compound metabolic process;nucleobase-containing small molecu…	cellular anatomical entity;cytoplasm;cytosol;extracellular organelle;organelle;vesicle	Amino sugar and nucleotide sugar metabolism;Fructose and mannose metabolism	10	10	10	38.7	38.7	38.7	41.949	0	25.222	136150000	157	16.8753	17.4757	18.1749	17.1892	17.1957	17.7618	17.7939	17.5236	17.7534	17.9011	17.8757	17.7935
	1.2705	-0.325975	P53602	P53602	Diphosphomevalonate decarboxylase	MVD	1326	Color2 [A=255, R=169, G=169, B=169]	1	4						-1		acetyl-CoA metabolic process;acyl-CoA metabolic process;alcohol biosynthetic process;alcohol metabolic process;amide metabolic process;biological regulation;biosynthetic process;carbohydrate derivative metabolic process;cellular aromatic compound metabolic process;cellular biosynthetic process;cellular lipid metabolic process;cellular metabolic process;cellular nitrogen compound metabolic process…	adenyl nucleotide binding;adenyl ribonucleotide binding;anion binding;ATP binding;binding;carbohydrate derivative binding;carbon-carbon lyase activity;carboxy-lyase activity;catalytic activity;diphosphomevalonate decarboxylase activity;heat shock protein binding;heterocyclic compound binding;Hsp70 protein binding;identical protein binding;ion binding;lyase activity;nucleoside phosphate binding;nu…	cellular anatomical entity;cytosol	alcohol metabolic process;amide metabolic process;biological regulation;biosynthetic process;carbohydrate derivative metabolic process;cellular aromatic compound metabolic process;cellular lipid metabolic process;cellular nitrogen compound metabolic process;cellular process;heterocycle metabolic process;isopentenyl diphosphate metabolic process;lipid metabolic process;metabolic process;nitrogen c…	cellular anatomical entity;cytosol	Terpenoid backbone biosynthesis	12	12	12	53	53	53	43.404	0	33.78	87195000	113	16.6237	16.6902	17.0413	16.2244	17.0044	16.9022	17.0293	17.0181	16.7699	17.2529	17.3335	17.0382
	0.502531	-0.324662	Q8IZ83	Q8IZ83	Aldehyde dehydrogenase family 16 member A1	ALDH16A1	2330	Color2 [A=255, R=169, G=169, B=169]	1	4						-1			catalytic activity;oxidoreductase activity;oxidoreductase activity, acting on the aldehyde or oxo group of donors;oxidoreductase activity, acting on the aldehyde or oxo group of donors, NAD or NADP as acceptor	cellular anatomical entity;membrane		cellular anatomical entity;membrane		7	7	7	17.1	17.1	17.1	85.126	0	15.77	56399000	119	NaN	16.555	17.839	NaN	17.8056	17.4922	17.5422	17.6761	17.944	17.4494	18.1266	NaN
	2.54035	-0.324457	P27816	P27816	Microtubule-associated protein 4	MAP4	954	Color2 [A=255, R=169, G=169, B=169]	1	4						-1		biological regulation;cell cycle process;cell division;cell projection organization;cellular component assembly;cellular component disassembly;cellular component organization;cellular component organization or biogenesis;cellular process;cilium disassembly;cilium organization;cytoskeleton organization;establishment of localization;establishment of localization in cell;establishment of organelle l…	binding;cytoskeletal protein binding;microtubule binding;microtubule stabilizing activity;nucleic acid binding;organic cyclic compound binding;protein binding;protein-containing complex stabilizing activity;RNA binding;structural molecule activity;tubulin binding	axon;axoneme;cell projection;cellular anatomical entity;cytoskeleton;cytosol;intracellular non-membrane-bounded organelle;intracellular organelle;membrane;microtubule;microtubule associated complex;microtubule cytoskeleton;microtubule organizing center;mitotic spindle;neuron projection;non-membrane-bounded organelle;organelle;plasma membrane;plasma membrane bounded cell projection;polymeric cytos…	biological regulation;cell division;cellular component assembly;cellular component disassembly;cellular component organization;cellular component organization or biogenesis;cellular process;cilium organization;cytoskeleton organization;establishment of localization;localization;microtubule cytoskeleton organization;microtubule-based movement;microtubule-based process;organelle localization;organe…	axoneme;cell projection;cellular anatomical entity;cytoskeleton;cytosol;intracellular non-membrane-bounded organelle;intracellular organelle;membrane;microtubule;microtubule organizing center;neuron projection;non-membrane-bounded organelle;organelle;plasma membrane;protein-containing complex		29	29	29	41.1	41.1	41.1	121	0	75.574	269590000	475	17.6925	18.0022	18.1795	17.8102	18.04	18.1316	18.3869	18.1659	18.2944	18.3283	18.2928	18.3346
	0.964406	-0.324453	P13693;Q56UQ5	P13693	Translationally-controlled tumor protein	TPT1	744	Color2 [A=255, R=169, G=169, B=169]	1	4						-1		biological process involved in interspecies interaction between organisms;biological regulation;calcium ion homeostasis;calcium ion transport;cellular homeostasis;chemical homeostasis;developmental process;establishment of localization;homeostatic process;inorganic ion homeostasis;intracellular calcium ion homeostasis;intracellular chemical homeostasis;intracellular monoatomic cation homeostasis;…	binding;calcium ion binding;cation binding;DNA-binding transcription factor binding;ion binding;metal ion binding;nucleic acid binding;organic cyclic compound binding;protein binding;RNA binding;transcription factor binding	cellular anatomical entity;cytoplasm;cytoplasmic microtubule;cytoplasmic vesicle;cytosol;endosome;extracellular exosome;extracellular membrane-bounded organelle;extracellular organelle;extracellular space;extracellular vesicle;intracellular membrane-bounded organelle;intracellular organelle;intracellular vesicle;late endosome;membrane-bounded organelle;microtubule;multivesicular body;nucleoplasm;…	biological process involved in interspecies interaction between organisms;biological regulation;cellular homeostasis;chemical homeostasis;developmental process;establishment of localization;homeostatic process;inorganic ion homeostasis;intracellular monoatomic ion homeostasis;localization;monoatomic ion transport;multicellular organismal process;regulation of biological process;response to biotic…	cellular anatomical entity;cytoplasm;cytoplasmic vesicle;cytosol;endosome;extracellular organelle;extracellular space;intracellular membrane-bounded organelle;intracellular organelle;microtubule;nucleoplasm;nucleus;organelle;vesicle		7	7	7	40.1	40.1	40.1	19.595	0	66.253	200210000	483	17.6054	18.3313	18.1626	17.4355	18.3035	18.4737	18.3978	18.2847	18.2505	18.2297	18.5232	18.5727
	0.323221	-0.324127	Q99471	Q99471	Prefoldin subunit 5	PFDN5	2751	Color2 [A=255, R=169, G=169, B=169]	1	4						-1		anatomical structure development;biological regulation;cellular component assembly;cellular component organization;cellular component organization or biogenesis;cellular process;chaperone-mediated protein folding;developmental process;negative regulation of amyloid fibril formation;negative regulation of biological process;negative regulation of biosynthetic process;negative regulation of canonic…	amide binding;amyloid-beta binding;binding;peptide binding;protein binding;transcription coregulator activity;transcription corepressor activity;transcription regulator activity;unfolded protein binding	cellular anatomical entity;cytoplasm;cytoskeleton;cytosol;intermediate filament cytoskeleton;intracellular membrane-bounded organelle;intracellular non-membrane-bounded organelle;intracellular organelle;membrane-bounded organelle;non-membrane-bounded organelle;nucleus;organelle;prefoldin complex;protein-containing complex	anatomical structure development;biological regulation;cellular component assembly;cellular component organization;cellular component organization or biogenesis;cellular process;developmental process;protein folding;protein-containing complex assembly;regulation of biological process;regulation of DNA-templated transcription;regulation of metabolic process	cellular anatomical entity;cytoplasm;cytoskeleton;cytosol;intracellular membrane-bounded organelle;intracellular non-membrane-bounded organelle;intracellular organelle;non-membrane-bounded organelle;nucleus;organelle;protein-containing complex		8	8	8	72.1	72.1	72.1	17.328	0	28.533	74354000	148	15.8243	16.7913	17.3764	15.6227	17.2587	17.2832	NaN	17.1839	17.2919	15.902	17.4628	17.244
	0.581855	-0.323213	P27695	P27695	DNA-(apurinic or apyrimidinic site) lyase;DNA-(apurinic or apyrimidinic site) lyase, mitochondrial	APEX1	951	Color2 [A=255, R=169, G=169, B=169]	1	4						-1		aromatic compound catabolic process;base-excision repair;base-excision repair, gap-filling;biological regulation;catabolic process;cell redox homeostasis;cellular aromatic compound metabolic process;cellular catabolic process;cellular component organization;cellular component organization or biogenesis;cellular homeostasis;cellular metabolic process;cellular nitrogen compound catabolic process;ce…	3'-5' exonuclease activity;3'-5'-DNA exonuclease activity;binding;catalytic activity;catalytic activity, acting on a nucleic acid;catalytic activity, acting on DNA;catalytic activity, acting on RNA;cation binding;chromatin binding;chromatin DNA binding;class II DNA-(apurinic or apyrimidinic site) endonuclease activity;damaged DNA binding;deaminated base DNA N-glycosylase activity;DNA binding;DNA …	cellular anatomical entity;centrosome;chromosomal region;chromosome, telomeric region;cytoplasm;endoplasmic reticulum;intracellular membrane-bounded organelle;intracellular non-membrane-bounded organelle;intracellular organelle;membrane-bounded organelle;microtubule organizing center;mitochondrion;non-membrane-bounded organelle;nuclear body;nuclear speck;nucleolus;nucleoplasm;nucleus;organelle;pe…	biological regulation;catabolic process;cell redox homeostasis;cellular aromatic compound metabolic process;cellular component organization;cellular component organization or biogenesis;cellular homeostasis;cellular nitrogen compound metabolic process;cellular process;chromosome organization;DNA damage response;DNA metabolic process;DNA modification;DNA recombination;DNA repair;heterocycle metabo…	cellular anatomical entity;centrosome;cytoplasm;endoplasmic reticulum;intracellular membrane-bounded organelle;intracellular non-membrane-bounded organelle;intracellular organelle;microtubule organizing center;mitochondrion;non-membrane-bounded organelle;nucleolus;nucleoplasm;nucleus;organelle;ribosome	Base excision repair	14	14	14	68.2	68.2	68.2	35.554	0	192.05	475150000	1678	17.633	18.4567	18.8676	17.5651	18.0483	18.8168	18.2494	18.7458	18.6662	18.0175	18.7631	18.8847
	0.678837	-0.322688	P45974	P45974	Ubiquitin carboxyl-terminal hydrolase 5	USP5	1160	Color2 [A=255, R=169, G=169, B=169]	1	4						-1		biological regulation;macromolecule metabolic process;macromolecule modification;metabolic process;nitrogen compound metabolic process;organic substance metabolic process;organonitrogen compound metabolic process;positive regulation of biological process;positive regulation of catabolic process;positive regulation of macromolecule metabolic process;positive regulation of metabolic process;positiv…	binding;catalytic activity;catalytic activity, acting on a protein;cation binding;cysteine-type deubiquitinase activity;cysteine-type endopeptidase activity;cysteine-type peptidase activity;deubiquitinase activity;endopeptidase activity;hydrolase activity;ion binding;metal ion binding;peptidase activity;protein binding;transition metal ion binding;ubiquitin binding;ubiquitin-like protein binding;…	cellular anatomical entity;cytosol;intracellular membrane-bounded organelle;intracellular organelle;lysosome;lytic vacuole;membrane-bounded organelle;nucleus;organelle;vacuole	biological regulation;macromolecule metabolic process;macromolecule modification;metabolic process;nitrogen compound metabolic process;primary metabolic process;protein metabolic process;protein modification by small protein conjugation or removal;protein modification process;regulation of biological process;regulation of metabolic process	cellular anatomical entity;cytosol;intracellular membrane-bounded organelle;intracellular organelle;lysosome;nucleus;organelle;vacuole		17	17	16	32.9	32.9	31.7	95.785	0	66.301	162020000	404	16.0922	16.972	17.3617	16.2481	17.0408	17.0603	16.8451	17.1384	17.1898	16.7325	17.2166	17.5888
	1.26614	-0.321592	Q9BWD1	Q9BWD1	Acetyl-CoA acetyltransferase, cytosolic	ACAT2	2886	Color2 [A=255, R=169, G=169, B=169]	1	4						-1		carboxylic acid catabolic process;carboxylic acid metabolic process;catabolic process;cellular catabolic process;cellular lipid catabolic process;cellular lipid metabolic process;cellular metabolic process;cellular process;fatty acid beta-oxidation;fatty acid catabolic process;fatty acid metabolic process;fatty acid oxidation;lipid catabolic process;lipid metabolic process;lipid modification;lipi…	acetyl-CoA C-acetyltransferase activity;acetyl-CoA C-acyltransferase activity;acetyltransferase activity;acyltransferase activity;acyltransferase activity, transferring groups other than amino-acyl groups;C-acetyltransferase activity;C-acyltransferase activity;catalytic activity;transferase activity	cellular anatomical entity;cytoplasm;cytosol;extracellular exosome;extracellular membrane-bounded organelle;extracellular organelle;extracellular vesicle;intracellular membrane-bounded organelle;intracellular organelle;membrane-bounded organelle;mitochondrion;organelle;vesicle	catabolic process;cellular lipid metabolic process;cellular process;lipid metabolic process;metabolic process;monocarboxylic acid metabolic process;organic acid metabolic process;primary metabolic process;small molecule metabolic process	cellular anatomical entity;cytoplasm;cytosol;extracellular organelle;intracellular membrane-bounded organelle;intracellular organelle;mitochondrion;organelle;vesicle	Benzoate degradation;Butanoate metabolism;Carbon fixation pathways in prokaryotes;Fatty acid metabolism;Glyoxylate and dicarboxylate metabolism;Lysine degradation;Propanoate metabolism;Pyruvate metabolism;Synthesis and degradation of ketone bodies;Terpenoid backbone biosynthesis;Tryptophan metabolism;Two-component system;Valine, leucine and isoleucine degradation	17	17	17	80.4	80.4	80.4	41.35	0	323.31	1095200000	2681	18.6311	19.1646	19.4187	18.6851	19.2975	19.3178	19.3411	19.496	19.3563	19.258	19.5871	19.4059
	2.4041	-0.320998	Q9NUQ6	Q9NUQ6	SPATS2-like protein	SPATS2L	3155	Color2 [A=255, R=169, G=169, B=169]	1	4						-1			binding;nucleic acid binding;organic cyclic compound binding;RNA binding	cellular anatomical entity;cytoplasm;cytosol;intracellular non-membrane-bounded organelle;intracellular organelle;non-membrane-bounded organelle;nucleolus;nucleoplasm;organelle;protein-containing complex		cellular anatomical entity;cytoplasm;cytosol;intracellular non-membrane-bounded organelle;intracellular organelle;non-membrane-bounded organelle;nucleolus;nucleoplasm;organelle;protein-containing complex		15	15	15	36.7	36.7	36.7	61.728	0	38.157	205140000	536	17.1608	17.4818	17.2438	17.2222	17.5514	17.6541	17.6538	17.643	17.756	17.6886	17.7904	17.7083
	0.63308	-0.31906	Q9H074	Q9H074	Polyadenylate-binding protein-interacting protein 1	PAIP1	2953	Color2 [A=255, R=169, G=169, B=169]	1	4						-1		biological process involved in interaction with symbiont;biological process involved in interspecies interaction between organisms;biological process involved in symbiotic interaction;biological regulation;cellular metabolic process;cellular process;CRD-mediated mRNA stabilization;metabolic process;modulation by host of symbiont process;modulation by host of viral process;mRNA stabilization;negat…	binding;nucleic acid binding;organic cyclic compound binding;RNA binding;translation activator activity;translation regulator activity;translation regulator activity, nucleic acid binding	cellular anatomical entity;cytoplasm;cytosol;mCRD-mediated mRNA stability complex;protein-containing complex	biological process involved in interspecies interaction between organisms;biological process involved in symbiotic interaction;biological regulation;cellular process;metabolic process;regulation of biological process;regulation of biological quality;regulation of metabolic process;regulation of translation;translational initiation;viral process	cellular anatomical entity;cytoplasm;cytosol;protein-containing complex	RNA transport	3	3	3	8.6	8.6	8.6	53.524	0.00038971	9.0463	18023000	56	NaN	16.0609	NaN	NaN	15.5821	NaN	NaN	16.0973	16.0081	NaN	16.3162	NaN
	1.70797	-0.318902	P37837	P37837	Transaldolase	TALDO1	1094	Color2 [A=255, R=169, G=169, B=169]	1	4						-1		carbohydrate derivative metabolic process;carbohydrate metabolic process;cellular aldehyde metabolic process;cellular metabolic process;cellular process;fructose 6-phosphate metabolic process;generation of precursor metabolites and energy;glyceraldehyde-3-phosphate metabolic process;metabolic process;organic substance metabolic process;organophosphate metabolic process;pentose-phosphate shunt, no…	binding;carbohydrate binding;catalytic activity;monosaccharide binding;small molecule binding;transaldolase activity;transferase activity;transketolase or transaldolase activity	cellular anatomical entity;cytoplasm;cytosol;extracellular exosome;extracellular membrane-bounded organelle;extracellular organelle;extracellular vesicle;intracellular membrane-bounded organelle;intracellular organelle;membrane-bounded organelle;nucleus;organelle;vesicle	carbohydrate derivative metabolic process;carbohydrate metabolic process;cellular aldehyde metabolic process;cellular process;generation of precursor metabolites and energy;metabolic process;phosphorus metabolic process;primary metabolic process	cellular anatomical entity;cytoplasm;cytosol;extracellular organelle;intracellular membrane-bounded organelle;intracellular organelle;nucleus;organelle;vesicle	Pentose phosphate pathway	14	14	14	43.3	43.3	43.3	37.54	0	54.118	262840000	550	17.6354	17.9233	18.3272	17.836	18.1123	18.2397	18.4514	18.178	18.2594	18.3271	18.4361	18.3352
	0.743562	-0.317773	Q13409	Q13409	Cytoplasmic dynein 1 intermediate chain 2	DYNC1I2	1765	Color2 [A=255, R=169, G=169, B=169]	1	4						-1		cellular localization;cellular process;cytoskeleton-dependent intracellular transport;establishment of localization;establishment of localization in cell;intracellular transport;localization;microtubule-based movement;microtubule-based process;microtubule-based transport;transport;transport along microtubule	ATP-dependent activity;binding;cytoskeletal motor activity;dynein heavy chain binding;dynein light chain binding;microtubule motor activity;protein binding	catalytic complex;cellular anatomical entity;centrosome;cytoplasm;cytoplasmic dynein complex;cytosol;dynein complex;membrane-bounded organelle;microtubule;microtubule associated complex;microtubule organizing center;organelle;polymeric cytoskeletal fiber;protein-containing complex;supramolecular complex;supramolecular fiber;supramolecular polymer;vesicle	cellular localization;cellular process;cytoskeleton-dependent intracellular transport;establishment of localization;localization;microtubule-based movement;microtubule-based process;transport	catalytic complex;cellular anatomical entity;centrosome;cytoplasm;cytosol;microtubule;microtubule organizing center;organelle;protein-containing complex;vesicle	Phagosome;Vasopressin-regulated water reabsorption	8	8	8	26.2	26.2	26.2	71.456	0	20.648	73184000	123	16.4805	17.0005	17.377	NaN	17.1652	16.8137	16.9001	17.4368	17.1648	16.8379	17.6995	17.6718
	0.679074	-0.317413	P00492;Q9NRG1	P00492	Hypoxanthine-guanine phosphoribosyltransferase	HPRT1	502	Color2 [A=255, R=169, G=169, B=169]	1	4						-1		adaptive immune response;adaptive immune response based on somatic recombination of immune receptors built from immunoglobulin superfamily domains;adenine metabolic process;amine metabolic process;AMP biosynthetic process;AMP metabolic process;AMP salvage;anatomical structure development;anatomical structure morphogenesis;aromatic compound biosynthetic process;aromatic compound catabolic process;…	binding;catalytic activity;cation binding;glycosyltransferase activity;guanine phosphoribosyltransferase activity;heterocyclic compound binding;hypoxanthine phosphoribosyltransferase activity;identical protein binding;ion binding;magnesium ion binding;metal ion binding;nucleoside phosphate binding;nucleotide binding;organic cyclic compound binding;pentosyltransferase activity;protein binding;puri…	cellular anatomical entity;cytoplasm;cytosol;extracellular exosome;extracellular membrane-bounded organelle;extracellular organelle;extracellular vesicle;membrane-bounded organelle;organelle;vesicle	amine metabolic process;anatomical structure development;behavior;biological regulation;biosynthetic process;carbohydrate derivative metabolic process;catabolic process;cell activation;cell development;cell differentiation;cell killing;cell population proliferation;cellular anatomical entity morphogenesis;cellular aromatic compound metabolic process;cellular component assembly;cellular component …	cellular anatomical entity;cytoplasm;cytosol;extracellular organelle;organelle;vesicle	Drug metabolism - other enzymes;Purine metabolism	8	8	8	47.7	47.7	47.7	24.579	0.00038476	8.6899	44303000	109	15.7335	15.9186	16.9332	16.2	16.4701	16.7141	16.2138	16.7961	16.6208	NaN	16.9069	16.6906
	0.335134	-0.317122	P17612	P17612	cAMP-dependent protein kinase catalytic subunit alpha	PRKACA	810	Color2 [A=255, R=169, G=169, B=169]	1	4						-1		adenylate cyclase-activating G protein-coupled receptor signaling pathway;adenylate cyclase-modulating G protein-coupled receptor signaling pathway;anatomical structure formation involved in morphogenesis;anatomical structure maturation;biological regulation;calcium ion homeostasis;calcium-mediated signaling;calcium-mediated signaling using intracellular calcium source;carbohydrate homeostasis;ce…	adenyl nucleotide binding;adenyl ribonucleotide binding;AMP-activated protein kinase activity;anion binding;ATP binding;binding;cAMP-dependent protein kinase activity;carbohydrate derivative binding;catalytic activity;catalytic activity, acting on a protein;cation binding;cyclic nucleotide-dependent protein kinase activity;enzyme binding;heterocyclic compound binding;ion binding;kinase activity;k…	9+2 motile cilium;acrosomal vesicle;calcium channel complex;cAMP-dependent protein kinase complex;catalytic complex;cation channel complex;cell junction;cell projection;cellular anatomical entity;centrosome;ciliary base;cilium;cytoplasm;cytoplasmic vesicle;cytosol;dendritic spine;extracellular exosome;extracellular membrane-bounded organelle;extracellular organelle;extracellular vesicle;glutamate…	anatomical structure formation involved in morphogenesis;biological regulation;cell communication;cell maturation;cell surface receptor signaling pathway;cellular aromatic compound metabolic process;cellular component assembly;cellular component organization;cellular component organization or biogenesis;cellular homeostasis;cellular localization;cellular nitrogen compound metabolic process;cellul…	catalytic complex;cell junction;cell projection;cellular anatomical entity;centrosome;cilium;cytoplasm;cytoplasmic vesicle;cytosol;dendritic spine;extracellular organelle;glutamatergic synapse;intracellular membrane-bounded organelle;intracellular organelle;membrane;membrane protein complex;microtubule organizing center;mitochondrion;neuron projection;nucleoplasm;nucleus;organelle;plasma membrane…	Amoebiasis;Apoptosis;Bile secretion;Calcium signaling pathway;Chemokine signaling pathway;Dilated cardiomyopathy;Endocrine and other factor-regulated calcium reabsorption;Gap junction;Gastric acid secretion;GnRH signaling pathway;Hedgehog signaling pathway;Insulin signaling pathway;Long-term potentiation;MAPK signaling pathway;Meiosis - yeast;Melanogenesis;Olfactory transduction;Oocyte meiosis;Pr…	6	6	2	17.9	17.9	8.3	40.589	0.00043879	13.344	59618000	105	15.7299	17.6563	17.4008	15.8397	17.7275	17.4755	16.4633	17.6221	17.4695	17.3852	17.4374	17.3549
	2.96853	-0.31684	P49327	P49327	Fatty acid synthase;[Acyl-carrier-protein] S-acetyltransferase;[Acyl-carrier-protein] S-malonyltransferase;3-oxoacyl-[acyl-carrier-protein] synthase;3-oxoacyl-[acyl-carrier-protein] reductase;3-hydroxyacyl-[acyl-carrier-protein] dehydratase;Enoyl-[acyl-carrier-protein] reductase;Oleoyl-[acyl-carrier-protein] hydrolase	FASN	1216	Color2 [A=255, R=169, G=169, B=169]	1	4						-1		anatomical structure development;animal organ development;biological process involved in interaction with symbiont;biological process involved in interspecies interaction between organisms;biological process involved in symbiotic interaction;biosynthetic process;carboxylic acid biosynthetic process;carboxylic acid metabolic process;cell development;cell differentiation;cellular biosynthetic proce…	(3R)-3-hydroxydecanoyl-[acyl-carrier-protein] dehydratase activity;(3R)-3-hydroxyoctanoyl-[acyl-carrier-protein] dehydratase activity;(3R)-hydroxyacyl-[acyl-carrier-protein] dehydratase activity;(3R)-hydroxybutanoyl-[acyl-carrier-protein] hydratase activity;(3R)-hydroxymyristoyl-[acyl-carrier-protein] dehydratase activity;(3R)-hydroxypalmitoyl-[acyl-carrier-protein] dehydratase activity;[acyl-car…	cellular anatomical entity;cytoplasm;cytoplasmic vesicle;cytosol;extracellular exosome;extracellular membrane-bounded organelle;extracellular organelle;extracellular vesicle;glycogen granule;Golgi apparatus;intracellular membrane-bounded organelle;intracellular organelle;intracellular vesicle;melanosome;membrane;membrane-bounded organelle;organelle;pigment granule;plasma membrane;vesicle	anatomical structure development;biological process involved in interspecies interaction between organisms;biological process involved in symbiotic interaction;biosynthetic process;cell development;cell differentiation;cellular lipid metabolic process;cellular process;developmental process;ether metabolic process;glycerol ether metabolic process;inflammatory response;lipid metabolic process;metab…	cellular anatomical entity;cytoplasm;cytoplasmic vesicle;cytosol;extracellular organelle;Golgi apparatus;intracellular membrane-bounded organelle;intracellular organelle;membrane;organelle;plasma membrane;vesicle	Fatty acid biosynthesis;Insulin signaling pathway	138	138	138	68.4	68.4	68.4	273.42	0	323.31	12741000000	26011	20.4158	20.5373	20.8008	20.4255	20.5524	20.5948	20.9733	20.8534	20.7566	20.9316	20.9556	20.7571
	1.94695	-0.31584	P51858	P51858	Hepatoma-derived growth factor	HDGF	1296	Color2 [A=255, R=169, G=169, B=169]	1	4						-1		biological regulation;cellular component organization;cellular component organization or biogenesis;cellular localization;cellular macromolecule localization;cellular process;chromatin organization;chromatin remodeling;localization;macromolecule localization;negative regulation of biological process;negative regulation of biosynthetic process;negative regulation of cellular biosynthetic process;n…	actin binding;binding;carbohydrate derivative binding;cis-regulatory region sequence-specific DNA binding;cytoskeletal protein binding;DNA binding;DNA-binding transcription factor activity;DNA-binding transcription factor activity, RNA polymerase II-specific;DNA-binding transcription repressor activity;DNA-binding transcription repressor activity, RNA polymerase II-specific;double-stranded DNA bi…	cellular anatomical entity;collagen-containing extracellular matrix;cytoplasm;external encapsulating structure;extracellular matrix;extracellular region;extracellular space;intracellular membrane-bounded organelle;intracellular organelle;membrane-bounded organelle;nucleoplasm;nucleus;organelle;protein-containing complex;transcription regulator complex;transcription repressor complex	biological regulation;cellular component organization;cellular component organization or biogenesis;cellular localization;cellular process;chromatin organization;localization;macromolecule localization;protein localization;regulation of biological process;regulation of DNA-templated transcription;regulation of metabolic process;signal transduction	cellular anatomical entity;cytoplasm;external encapsulating structure;extracellular matrix;extracellular region;extracellular space;intracellular membrane-bounded organelle;intracellular organelle;nucleoplasm;nucleus;organelle;protein-containing complex;transcription regulator complex;transcription repressor complex		8	7	7	40.8	37.5	37.5	26.788	0	16.016	138520000	262	17.449	17.5002	17.7273	17.1428	17.4652	17.4981	17.6312	17.7077	18.03	17.6491	17.7187	17.941
	1.51949	-0.315312	Q9NW13	Q9NW13	RNA-binding protein 28	RBM28	3180	Color2 [A=255, R=169, G=169, B=169]	1	4						-1		cellular aromatic compound metabolic process;cellular metabolic process;cellular nitrogen compound metabolic process;cellular process;heterocycle metabolic process;macromolecule metabolic process;metabolic process;mRNA metabolic process;mRNA processing;nitrogen compound metabolic process;nucleic acid metabolic process;nucleobase-containing compound metabolic process;organic cyclic compound metabo…	binding;nucleic acid binding;organic cyclic compound binding;RNA binding	cellular anatomical entity;intracellular non-membrane-bounded organelle;intracellular organelle;non-membrane-bounded organelle;nuclear protein-containing complex;nucleolus;organelle;protein-containing complex;ribonucleoprotein complex;spliceosomal complex	cellular aromatic compound metabolic process;cellular nitrogen compound metabolic process;cellular process;heterocycle metabolic process;macromolecule metabolic process;metabolic process;mRNA metabolic process;mRNA processing;nitrogen compound metabolic process;nucleobase-containing compound metabolic process;primary metabolic process;RNA metabolic process;RNA processing;RNA splicing	cellular anatomical entity;intracellular non-membrane-bounded organelle;intracellular organelle;non-membrane-bounded organelle;nucleolus;organelle;protein-containing complex;ribonucleoprotein complex;spliceosomal complex	Ribosome biogenesis in eukaryotes	20	20	20	25.7	25.7	25.7	85.737	0	33.252	179340000	406	16.9007	17.3743	17.4767	16.9545	17.102	17.2212	17.2823	17.5973	17.7154	17.2053	17.4892	17.6317
	0.535841	-0.313977	P61981	P61981	14-3-3 protein gamma;14-3-3 protein gamma, N-terminally processed	YWHAG	1455	Color2 [A=255, R=169, G=169, B=169]	1	4						-1		biological regulation;cell communication;cellular localization;cellular macromolecule localization;cellular process;cellular response to chemical stimulus;cellular response to endogenous stimulus;cellular response to external stimulus;cellular response to extracellular stimulus;cellular response to glucose starvation;cellular response to hormone stimulus;cellular response to insulin stimulus;cell…	binding;enzyme binding;enzyme inhibitor activity;enzyme regulator activity;identical protein binding;insulin-like growth factor receptor binding;kinase binding;kinase inhibitor activity;kinase regulator activity;molecular function inhibitor activity;molecular function regulator activity;molecular sequestering activity;nucleic acid binding;organic cyclic compound binding;phosphoprotein binding;pho…	anchoring junction;cell junction;cell-substrate junction;cellular anatomical entity;cytoplasm;cytosol;extracellular exosome;extracellular membrane-bounded organelle;extracellular organelle;extracellular vesicle;focal adhesion;membrane;membrane-bounded organelle;organelle;presynapse;vesicle	biological regulation;cell communication;cellular localization;cellular process;establishment of localization;localization;macromolecule localization;modulation of chemical synaptic transmission;protein localization;protein targeting;regulation of biological process;regulation of biological quality;regulation of catalytic activity;regulation of metabolic process;regulation of molecular function;r…	cell junction;cellular anatomical entity;cytoplasm;cytosol;extracellular organelle;membrane;organelle;presynapse;vesicle	Cell cycle;Hepatitis C;Hippo signaling pathway;Neurotrophin signaling pathway;Oocyte meiosis;PI3K-Akt signaling pathway;Viral carcinogenesis	19	14	14	78.5	68.8	68.8	28.302	0	122.82	368620000	620	17.8975	18.3503	19.2627	17.5546	18.3942	18.8137	18.1985	18.7744	18.9195	18.5434	18.6177	19.1034
	0.33845	-0.313184	P16402	P16402	Histone H1.3	HIST1H1D	792	Color2 [A=255, R=169, G=169, B=169]	1	4						-1		biological regulation;cellular component assembly;cellular component organization;cellular component organization or biogenesis;cellular process;chromatin organization;chromatin remodeling;chromosome condensation;chromosome organization;negative regulation of biological process;negative regulation of biosynthetic process;negative regulation of cellular biosynthetic process;negative regulation of …	binding;chromatin binding;chromatin DNA binding;DNA binding;double-stranded DNA binding;nucleic acid binding;nucleosomal DNA binding;nucleosome binding;organic cyclic compound binding;protein-containing complex binding;RNA binding;structural constituent of chromatin;structural molecule activity	cellular anatomical entity;chromatin;euchromatin;intracellular membrane-bounded organelle;intracellular organelle;membrane-bounded organelle;nucleosome;nucleus;organelle;protein-containing complex;protein-DNA complex	biological regulation;cellular component assembly;cellular component organization;cellular component organization or biogenesis;cellular process;chromatin organization;chromosome organization;organelle organization;protein-containing complex assembly;regulation of biological process;regulation of DNA metabolic process;regulation of DNA-templated transcription;regulation of metabolic process	cellular anatomical entity;intracellular membrane-bounded organelle;intracellular organelle;nucleosome;nucleus;organelle;protein-containing complex;protein-DNA complex		17	3	3	43.9	13.1	13.1	22.35	0	51.911	160300000	332	18.3596	NaN	19.1128	18.5575	NaN	19.4412	18.5511	20.0439	18.8793	18.7587	20.0718	18.7808
	0.516252	-0.312786	P00338;P07195;P07864;Q6ZMR3	P00338	L-lactate dehydrogenase A chain	LDHA	492	Color2 [A=255, R=169, G=169, B=169]	1	4						-1		ADP catabolic process;ADP metabolic process;anatomical structure development;aromatic compound catabolic process;ATP metabolic process;carbohydrate catabolic process;carbohydrate derivative catabolic process;carbohydrate derivative metabolic process;carbohydrate metabolic process;carboxylic acid metabolic process;catabolic process;cellular aromatic compound metabolic process;cellular catabolic pr…	binding;cadherin binding;catalytic activity;cell adhesion molecule binding;identical protein binding;lactate dehydrogenase activity;L-lactate dehydrogenase activity;oxidoreductase activity;oxidoreductase activity, acting on CH-OH group of donors;oxidoreductase activity, acting on the CH-OH group of donors, NAD or NADP as acceptor;protein binding	catalytic complex;cellular anatomical entity;cytosol;extracellular exosome;extracellular membrane-bounded organelle;extracellular organelle;extracellular vesicle;intracellular membrane-bounded organelle;intracellular organelle;membrane;membrane-bounded organelle;mitochondrion;nucleus;organelle;oxidoreductase complex;protein-containing complex;vesicle	anatomical structure development;carbohydrate derivative metabolic process;carbohydrate metabolic process;catabolic process;cellular aromatic compound metabolic process;cellular nitrogen compound metabolic process;cellular process;developmental process;generation of precursor metabolites and energy;heterocycle metabolic process;metabolic process;monocarboxylic acid metabolic process;nitrogen comp…	catalytic complex;cellular anatomical entity;cytosol;extracellular organelle;intracellular membrane-bounded organelle;intracellular organelle;membrane;mitochondrion;nucleus;organelle;oxidoreductase complex;protein-containing complex;vesicle	Cysteine and methionine metabolism;Glycolysis / Gluconeogenesis;Propanoate metabolism;Pyruvate metabolism	28	28	28	83.1	83.1	83.1	36.688	0	323.31	5463900000	5509	20.2947	21.2605	21.9035	20.6256	21.6196	21.6264	21.1179	21.6762	21.8393	21.1655	21.5961	21.812
	1.35114	-0.312274	Q9BQE3	Q9BQE3	Tubulin alpha-1C chain	TUBA1C	2813	Color2 [A=255, R=169, G=169, B=169]	1	4						-1		cell cycle;cell division;cellular component organization;cellular component organization or biogenesis;cellular localization;cellular process;cytoskeleton organization;cytoskeleton-dependent intracellular transport;establishment of localization;establishment of localization in cell;intracellular transport;localization;microtubule cytoskeleton organization;microtubule-based process;mitotic cell cy…	anion binding;binding;carbohydrate derivative binding;catalytic activity;cation binding;GTP binding;guanyl nucleotide binding;guanyl ribonucleotide binding;heterocyclic compound binding;hydrolase activity;ion binding;metal ion binding;nucleoside phosphate binding;nucleotide binding;organic cyclic compound binding;purine nucleotide binding;purine ribonucleoside triphosphate binding;purine ribonucl…	cellular anatomical entity;cytoplasm;cytoplasmic microtubule;cytoskeleton;intracellular membrane-bounded organelle;intracellular non-membrane-bounded organelle;intracellular organelle;membrane;membrane microdomain;membrane raft;membrane-bounded organelle;microtubule;microtubule cytoskeleton;non-membrane-bounded organelle;nucleus;organelle;polymeric cytoskeletal fiber;supramolecular complex;supram…	cell cycle;cell division;cellular component organization;cellular component organization or biogenesis;cellular localization;cellular process;cytoskeleton organization;cytoskeleton-dependent intracellular transport;establishment of localization;localization;microtubule cytoskeleton organization;microtubule-based process;mitotic cell cycle;organelle organization;transport	cellular anatomical entity;cytoplasm;cytoskeleton;intracellular membrane-bounded organelle;intracellular non-membrane-bounded organelle;intracellular organelle;membrane;microtubule;non-membrane-bounded organelle;nucleus;organelle;vesicle	Gap junction;Pathogenic Escherichia coli infection;Phagosome	31	5	3	82.4	18.3	15.1	49.895	0	137.11	609470000	1397	19.0715	19.4628	19.7388	19.0857	19.641	19.1987	19.4732	19.7197	19.7626	19.4819	19.8862	19.7486
	1.3605	-0.310074	P62266	P62266	40S ribosomal protein S23	RPS23	1468	Color2 [A=255, R=169, G=169, B=169]	1	4						-1		amide biosynthetic process;amide metabolic process;biosynthetic process;cellular biosynthetic process;cellular component assembly;cellular component biogenesis;cellular component organization;cellular component organization or biogenesis;cellular metabolic process;cellular nitrogen compound biosynthetic process;cellular nitrogen compound metabolic process;cellular process;cytoplasmic translation;…	binding;nucleic acid binding;organic cyclic compound binding;RNA binding;structural constituent of ribosome;structural molecule activity	cell junction;cellular anatomical entity;cytoplasm;cytosol;cytosolic ribosome;cytosolic small ribosomal subunit;endoplasmic reticulum;intracellular membrane-bounded organelle;intracellular non-membrane-bounded organelle;intracellular organelle;membrane;membrane-bounded organelle;non-membrane-bounded organelle;nucleolus;nucleoplasm;organelle;polysomal ribosome;preribosome;protein-containing comple…	amide metabolic process;biosynthetic process;cellular component assembly;cellular component biogenesis;cellular component organization;cellular component organization or biogenesis;cellular nitrogen compound metabolic process;cellular process;cytoplasmic translation;macromolecule biosynthetic process;macromolecule metabolic process;metabolic process;nitrogen compound metabolic process;organelle a…	cell junction;cellular anatomical entity;cytoplasm;cytosol;endoplasmic reticulum;intracellular membrane-bounded organelle;intracellular non-membrane-bounded organelle;intracellular organelle;membrane;non-membrane-bounded organelle;nucleolus;nucleoplasm;organelle;preribosome;protein-containing complex;ribonucleoprotein complex;ribosome;small ribosomal subunit;synapse	Ribosome	7	7	7	49	49	49	15.807	0	88.046	615410000	762	19.4611	19.7359	20.1241	19.4004	19.8421	20.0872	19.9758	19.9956	19.9897	20.2529	20.0726	20.2247
	0.376871	-0.309464	Q15056	Q15056	Eukaryotic translation initiation factor 4H	EIF4H	1906	Color2 [A=255, R=169, G=169, B=169]	1	4						-1		biological regulation;developmental growth;growth;post-transcriptional regulation of gene expression;regulation of amide metabolic process;regulation of biological process;regulation of biosynthetic process;regulation of cellular biosynthetic process;regulation of cellular metabolic process;regulation of cellular process;regulation of gene expression;regulation of macromolecule biosynthetic proce…	binding;cadherin binding;cell adhesion molecule binding;nucleic acid binding;organic cyclic compound binding;protein binding;RNA binding;translation factor activity, RNA binding;translation initiation factor activity;translation regulator activity;translation regulator activity, nucleic acid binding	cellular anatomical entity;cytosol;eukaryotic translation initiation factor 4F complex;intracellular protein-containing complex;membrane;perinuclear region of cytoplasm;polysome;protein-containing complex;ribonucleoprotein complex;RNA cap binding complex	biological regulation;growth;regulation of biological process;regulation of metabolic process;regulation of translation;reproduction	cellular anatomical entity;cytosol;membrane;polysome;protein-containing complex;ribonucleoprotein complex		7	7	7	42.3	42.3	42.3	27.385	0	33.107	148850000	198	17.7731	18.2232	18.1001	16.3408	17.8822	18.2266	16.9995	18.1298	18.3071	18.0979	18.5087	18.3597
	2.9094	-0.309402	Q9BYG3	Q9BYG3	MKI67 FHA domain-interacting nucleolar phosphoprotein	NIFK	2917	Color2 [A=255, R=169, G=169, B=169]	1	4						-1		aromatic compound biosynthetic process;biosynthetic process;cellular aromatic compound metabolic process;cellular biosynthetic process;cellular component assembly;cellular component organization;cellular component organization or biogenesis;cellular metabolic process;cellular nitrogen compound biosynthetic process;cellular nitrogen compound metabolic process;cellular process;DNA-templated transcr…	binding;nucleic acid binding;organic cyclic compound binding;RNA binding	cellular anatomical entity;chromosome;condensed chromosome;condensed nuclear chromosome;cytoplasm;intracellular non-membrane-bounded organelle;intracellular organelle;non-membrane-bounded organelle;nuclear chromosome;nucleolus;nucleoplasm;organelle	biosynthetic process;cellular aromatic compound metabolic process;cellular component assembly;cellular component organization;cellular component organization or biogenesis;cellular nitrogen compound metabolic process;cellular process;DNA-templated transcription;heterocycle metabolic process;macromolecule biosynthetic process;macromolecule metabolic process;metabolic process;nitrogen compound meta…	cellular anatomical entity;chromosome;cytoplasm;intracellular non-membrane-bounded organelle;intracellular organelle;non-membrane-bounded organelle;nuclear chromosome;nucleolus;nucleoplasm;organelle		15	15	15	54.9	54.9	54.9	34.222	0	72.446	206070000	631	17.2876	17.3607	17.2003	17.2279	17.3045	17.006	17.3978	17.6435	17.4927	17.4817	17.715	17.5126
	2.2091	-0.309209	Q9BRP8	Q9BRP8	Partner of Y14 and mago	WIBG	2823	Color2 [A=255, R=169, G=169, B=169]	1	4						-1		aromatic compound catabolic process;biological regulation;catabolic process;cellular aromatic compound metabolic process;cellular catabolic process;cellular component disassembly;cellular component organization;cellular component organization or biogenesis;cellular metabolic process;cellular nitrogen compound catabolic process;cellular nitrogen compound metabolic process;cellular process;exon-exo…	binding;nucleic acid binding;organic cyclic compound binding;protein-containing complex binding;ribonucleoprotein complex binding;ribosome binding;RNA binding	cell junction;cellular anatomical entity;cytoplasm;cytosol;exon-exon junction complex;intracellular non-membrane-bounded organelle;intracellular organelle;non-membrane-bounded organelle;nuclear protein-containing complex;nucleolus;nucleoplasm;organelle;protein-containing complex	biological regulation;catabolic process;cellular aromatic compound metabolic process;cellular component disassembly;cellular component organization;cellular component organization or biogenesis;cellular nitrogen compound metabolic process;cellular process;heterocycle metabolic process;macromolecule catabolic process;macromolecule metabolic process;metabolic process;mRNA metabolic process;nitrogen…	cell junction;cellular anatomical entity;cytoplasm;cytosol;intracellular non-membrane-bounded organelle;intracellular organelle;non-membrane-bounded organelle;nucleolus;nucleoplasm;organelle;protein-containing complex	mRNA surveillance pathway;RNA transport	6	6	6	52.5	52.5	52.5	22.655	0.00043802	13.27	38833000	38	16.1497	16.3721	NaN	16.2242	NaN	NaN	16.5764	16.3975	16.5705	16.5838	16.6612	NaN
	0.450441	-0.308962	Q9HA82	Q9HA82	Ceramide synthase 4	CERS4	3046	Color2 [A=255, R=169, G=169, B=169]	1	4						-1		amide biosynthetic process;amide metabolic process;biosynthetic process;cellular biosynthetic process;cellular lipid metabolic process;cellular metabolic process;cellular nitrogen compound biosynthetic process;cellular nitrogen compound metabolic process;cellular process;ceramide biosynthetic process;ceramide metabolic process;lipid biosynthetic process;lipid metabolic process;membrane lipid bios…	acyltransferase activity;acyltransferase activity, transferring groups other than amino-acyl groups;binding;catalytic activity;DNA binding;N-acyltransferase activity;nucleic acid binding;organic cyclic compound binding;sphingosine N-acyltransferase activity;transferase activity	cellular anatomical entity;endoplasmic reticulum membrane;membrane;organelle membrane	amide metabolic process;biosynthetic process;cellular lipid metabolic process;cellular nitrogen compound metabolic process;cellular process;lipid metabolic process;metabolic process;nitrogen compound metabolic process;primary metabolic process	cellular anatomical entity;membrane		2	2	2	7.1	7.1	7.1	46.398	0.004902	3.3995	14219000	32	NaN	15.9856	NaN	14.712	16.0077	15.766	NaN	15.87	15.9973	NaN	15.9135	15.9264
	2.37444	-0.30887	Q14137	Q14137	Ribosome biogenesis protein BOP1	BOP1	1826	Color2 [A=255, R=169, G=169, B=169]	1	4						-1		biological regulation;cell population proliferation;cellular aromatic compound metabolic process;cellular component assembly;cellular component biogenesis;cellular component organization;cellular component organization or biogenesis;cellular metabolic process;cellular nitrogen compound metabolic process;cellular process;cleavage in ITS2 between 5.8S rRNA and LSU-rRNA of tricistronic rRNA transcri…	binding;nucleic acid binding;organic cyclic compound binding;protein-containing complex binding;ribonucleoprotein complex binding;RNA binding	cellular anatomical entity;chromosome;intracellular non-membrane-bounded organelle;intracellular organelle;non-membrane-bounded organelle;nuclear protein-containing complex;nucleolus;nucleoplasm;organelle;PeBoW complex;preribosome;preribosome, large subunit precursor;protein-containing complex;ribonucleoprotein complex	biological regulation;cell population proliferation;cellular aromatic compound metabolic process;cellular component assembly;cellular component biogenesis;cellular component organization;cellular component organization or biogenesis;cellular nitrogen compound metabolic process;cellular process;heterocycle metabolic process;macromolecule metabolic process;metabolic process;nitrogen compound metabo…	cellular anatomical entity;chromosome;intracellular non-membrane-bounded organelle;intracellular organelle;non-membrane-bounded organelle;nucleolus;nucleoplasm;organelle;preribosome;protein-containing complex;ribonucleoprotein complex		24	24	24	50.8	50.8	50.8	83.629	0	120.67	406480000	1043	17.434	17.7311	17.6913	17.4185	17.6662	17.451	17.6773	17.9175	17.9585	17.7037	17.9939	17.9944
	0.918891	-0.308444	P33778;Q16778;P23527;P06899	P33778;Q16778;P23527;P06899	Histone H2B type 1-B;Histone H2B type 2-E;Histone H2B type 1-O;Histone H2B type 1-J	HIST1H2BB;HIST2H2BE;HIST1H2BO;HIST1H2BJ	600	Color2 [A=255, R=169, G=169, B=169]	1	4						-1		antibacterial humoral response;antimicrobial humoral immune response mediated by antimicrobial peptide;antimicrobial humoral response;biological process involved in interspecies interaction between organisms;biological regulation;cell killing;cellular component assembly;cellular component organization;cellular component organization or biogenesis;cellular localization;cellular macromolecule local…	binding;carbohydrate derivative binding;DNA binding;lipid binding;lipopolysaccharide binding;nucleic acid binding;organic cyclic compound binding;protein binding;protein dimerization activity;protein heterodimerization activity;structural constituent of chromatin;structural molecule activity	cellular anatomical entity;CENP-A containing nucleosome;chromosomal region;chromosome, telomeric region;cytosol;extracellular exosome;extracellular membrane-bounded organelle;extracellular organelle;extracellular space;extracellular vesicle;intracellular membrane-bounded organelle;intracellular organelle;membrane-bounded organelle;nucleoplasm;nucleosome;nucleus;organelle;protein-containing comple…	biological process involved in interspecies interaction between organisms;biological regulation;cell killing;cellular component assembly;cellular component organization;cellular component organization or biogenesis;cellular localization;cellular process;chromatin organization;defense response to other organism;immune response;immune system process;killing of cells of another organism;localization…	cellular anatomical entity;cytosol;extracellular organelle;extracellular space;intracellular membrane-bounded organelle;intracellular organelle;nucleoplasm;nucleosome;nucleus;organelle;protein-containing complex;protein-DNA complex;vesicle	Systemic lupus erythematosus	12	2	0	61.1	7.9	0	13.95	0	67.271	1855800000	986	21.5004	22.3228	22.4348	21.8023	22.1169	22.5809	22.2523	22.5857	22.6201	22.1986	22.521	22.4311
	0.871162	-0.308099	P30041	P30041	Peroxiredoxin-6	PRDX6	980	Color2 [A=255, R=169, G=169, B=169]	1	4						-1		biological regulation;catabolic process;cell redox homeostasis;cellular catabolic process;cellular detoxification;cellular homeostasis;cellular lipid catabolic process;cellular lipid metabolic process;cellular metabolic process;cellular oxidant detoxification;cellular process;detoxification;glycerolipid catabolic process;glycerolipid metabolic process;glycerophospholipid catabolic process;glycero…	1-acylglycerophosphocholine O-acyltransferase activity;acyltransferase activity;acyltransferase activity, transferring groups other than amino-acyl groups;antioxidant activity;binding;cadherin binding;calcium-independent phospholipase A2 activity;carboxylic ester hydrolase activity;catalytic activity;cell adhesion molecule binding;enzyme binding;glutathione peroxidase activity;hydrolase activity;…	azurophil granule lumen;cellular anatomical entity;cytoplasm;cytoplasmic vesicle lumen;cytosol;extracellular exosome;extracellular membrane-bounded organelle;extracellular organelle;extracellular region;extracellular space;extracellular vesicle;intracellular membrane-bounded organelle;intracellular organelle;intracellular organelle lumen;membrane;membrane-bounded organelle;membrane-enclosed lumen…	biological regulation;catabolic process;cell redox homeostasis;cellular homeostasis;cellular lipid metabolic process;cellular process;detoxification;homeostatic process;lipid metabolic process;metabolic process;phosphorus metabolic process;primary metabolic process;regulation of biological process;regulation of metabolic process;response to oxidative stress;response to stimulus;response to stress	cellular anatomical entity;cytoplasm;cytosol;extracellular organelle;extracellular region;extracellular space;intracellular membrane-bounded organelle;intracellular organelle;membrane;mitochondrion;nucleus;organelle;organelle lumen;vesicle	Methane metabolism;Phenylalanine metabolism;Phenylpropanoid biosynthesis	22	22	22	83.9	83.9	83.9	25.035	0	237.02	930910000	1905	18.7397	19.3413	19.8129	18.8831	19.3713	19.7486	19.4651	19.604	19.7567	19.4287	19.6907	19.8004
	0.5956	-0.30536	P14618	P14618	Pyruvate kinase PKM	PKM	761	Color2 [A=255, R=169, G=169, B=169]	1	4						-1		ADP catabolic process;ADP metabolic process;aromatic compound catabolic process;ATP metabolic process;biological regulation;canonical glycolysis;carbohydrate catabolic process;carbohydrate derivative catabolic process;carbohydrate derivative metabolic process;carbohydrate metabolic process;carboxylic acid metabolic process;catabolic process;cell death;cellular aromatic compound metabolic process;…	adenyl nucleotide binding;adenyl ribonucleotide binding;alkali metal ion binding;anion binding;ATP binding;binding;cadherin binding;carbohydrate derivative binding;catalytic activity;catalytic activity, acting on a protein;cation binding;cell adhesion molecule binding;heterocyclic compound binding;histone H3 kinase activity;histone H3T11 kinase activity;histone kinase activity;histone modifying a…	cell projection;cellular anatomical entity;cilium;collagen-containing extracellular matrix;cytoplasm;cytoplasmic vesicle lumen;cytosol;endoplasmic reticulum;external encapsulating structure;extracellular exosome;extracellular matrix;extracellular membrane-bounded organelle;extracellular organelle;extracellular region;extracellular vesicle;ficolin-1-rich granule lumen;intracellular membrane-bounde…	biological regulation;carbohydrate derivative metabolic process;carbohydrate metabolic process;catabolic process;cellular aromatic compound metabolic process;cellular nitrogen compound metabolic process;cellular process;generation of precursor metabolites and energy;heterocycle metabolic process;metabolic process;monocarboxylic acid metabolic process;nitrogen compound metabolic process;nucleobase…	cell projection;cellular anatomical entity;cilium;cytoplasm;cytosol;endoplasmic reticulum;external encapsulating structure;extracellular matrix;extracellular organelle;extracellular region;intracellular membrane-bounded organelle;intracellular organelle;mitochondrion;nucleus;organelle;organelle lumen;vesicle	Carbon fixation in photosynthetic organisms;Glycolysis / Gluconeogenesis;Purine metabolism;Pyruvate metabolism;Type II diabetes mellitus	42	42	41	84	84	81.9	57.936	0	323.31	4606300000	7290	19.673	20.5251	21.0397	19.8587	20.6076	20.9064	20.4051	20.8693	20.9383	20.4348	20.7273	21.0679
	1.51006	-0.304664	P12955	P12955	Xaa-Pro dipeptidase	PEPD	732	Color2 [A=255, R=169, G=169, B=169]	1	4						-1		amino acid metabolic process;biological regulation;carboxylic acid metabolic process;catabolic process;cellular metabolic process;cellular process;collagen catabolic process;collagen metabolic process;macromolecule metabolic process;metabolic process;negative regulation of biological process;negative regulation of cellular process;negative regulation of programmed cell death;nitrogen compound met…	aminopeptidase activity;binding;carboxypeptidase activity;catalytic activity;catalytic activity, acting on a protein;cation binding;dipeptidase activity;exopeptidase activity;hydrolase activity;ion binding;manganese ion binding;metal ion binding;metalloaminopeptidase activity;metallocarboxypeptidase activity;metalloexopeptidase activity;metallopeptidase activity;peptidase activity;proline dipepti…	cellular anatomical entity;extracellular exosome;extracellular membrane-bounded organelle;extracellular organelle;extracellular vesicle;membrane-bounded organelle;organelle;vesicle	amino acid metabolic process;biological regulation;catabolic process;cellular process;macromolecule metabolic process;metabolic process;nitrogen compound metabolic process;organic acid metabolic process;primary metabolic process;protein metabolic process;proteolysis;regulation of biological process;small molecule metabolic process	cellular anatomical entity;extracellular organelle;organelle;vesicle		14	14	14	40.2	40.2	40.2	54.548	0	32.012	139680000	261	16.7215	17.1923	17.4616	16.8323	17.0332	17.3299	17.3852	17.2876	17.5244	17.4322	17.3666	17.4027
	0.52961	-0.304656	P06733	P06733	Alpha-enolase	ENO1	593	Color2 [A=255, R=169, G=169, B=169]	1	4						-1		ADP catabolic process;ADP metabolic process;aromatic compound catabolic process;ATP metabolic process;biological process involved in interspecies interaction between organisms;biological regulation;biosynthetic process;canonical glycolysis;carbohydrate biosynthetic process;carbohydrate catabolic process;carbohydrate derivative catabolic process;carbohydrate derivative metabolic process;carbohydra…	binding;cadherin binding;carbon-oxygen lyase activity;catalytic activity;cation binding;cell adhesion molecule binding;DNA binding;DNA-binding transcription factor activity;DNA-binding transcription factor activity, RNA polymerase II-specific;DNA-binding transcription repressor activity;DNA-binding transcription repressor activity, RNA polymerase II-specific;double-stranded DNA binding;enzyme bin…	bounding membrane of organelle;catalytic complex;cell cortex;cell surface;cellular anatomical entity;cytoplasm;cytosol;extracellular exosome;extracellular membrane-bounded organelle;extracellular organelle;extracellular space;extracellular vesicle;intracellular membrane-bounded organelle;intracellular organelle;M band;membrane;membrane-bounded organelle;nuclear membrane;nuclear outer membrane;nuc…	biological process involved in interspecies interaction between organisms;biological regulation;biosynthetic process;carbohydrate derivative metabolic process;carbohydrate metabolic process;catabolic process;cellular aromatic compound metabolic process;cellular nitrogen compound metabolic process;cellular process;generation of precursor metabolites and energy;heterocycle metabolic process;metabol…	catalytic complex;cell cortex;cell surface;cellular anatomical entity;cytoplasm;cytosol;extracellular organelle;extracellular space;intracellular membrane-bounded organelle;intracellular organelle;membrane;nucleus;organelle;outer membrane;phosphopyruvate hydratase complex;plasma membrane;protein-containing complex;vesicle	Glycolysis / Gluconeogenesis;Methane metabolism;RNA degradation	38	38	35	77.9	77.9	69.4	47.168	0	323.31	11653000000	13247	21.0048	21.9052	22.5014	21.22	22.0766	22.4511	21.8332	22.2929	22.3728	21.862	22.1948	22.4312
	1.0686	-0.304084	P09960	P09960	Leukotriene A-4 hydrolase	LTA4H	669	Color2 [A=255, R=169, G=169, B=169]	1	4						-1		amide metabolic process;biosynthetic process;carboxylic acid biosynthetic process;carboxylic acid metabolic process;catabolic process;cell differentiation;cellular biosynthetic process;cellular catabolic process;cellular developmental process;cellular metabolic process;cellular process;developmental process;epithelial cell differentiation;icosanoid biosynthetic process;icosanoid metabolic process…	aminopeptidase activity;binding;catalytic activity;catalytic activity, acting on a protein;cation binding;epoxide hydrolase activity;ether hydrolase activity;exopeptidase activity;hydrolase activity;hydrolase activity, acting on ether bonds;ion binding;leukotriene-A4 hydrolase activity;metal ion binding;metalloaminopeptidase activity;metalloexopeptidase activity;metallopeptidase activity;nucleic …	cellular anatomical entity;cytosol;extracellular exosome;extracellular membrane-bounded organelle;extracellular organelle;extracellular region;extracellular vesicle;ficolin-1-rich granule lumen;intracellular membrane-bounded organelle;intracellular organelle;intracellular organelle lumen;membrane-bounded organelle;membrane-enclosed lumen;nucleoplasm;nucleus;organelle;organelle lumen;tertiary gran…	amide metabolic process;biosynthetic process;catabolic process;cell differentiation;cellular process;developmental process;lipid metabolic process;macromolecule metabolic process;metabolic process;nitrogen compound metabolic process;organic acid metabolic process;peptide metabolic process;primary metabolic process;protein metabolic process;proteolysis;response to chemical;response to endogenous s…	cellular anatomical entity;cytosol;extracellular organelle;extracellular region;intracellular membrane-bounded organelle;intracellular organelle;nucleoplasm;nucleus;organelle;organelle lumen;vesicle	Arachidonic acid metabolism	13	13	13	30.4	30.4	30.4	69.284	0.00043668	13.171	83773000	132	15.9972	16.2578	16.8665	16.1649	16.2098	16.8506	16.7419	16.6193	16.5725	16.7079	16.6337	16.8962
	1.03514	-0.302175	P26639;A2RTX5	P26639	Threonine--tRNA ligase, cytoplasmic	TARS	939	Color2 [A=255, R=169, G=169, B=169]	1	4						-1		amino acid activation;amino acid metabolic process;carboxylic acid metabolic process;cellular aromatic compound metabolic process;cellular metabolic process;cellular nitrogen compound metabolic process;cellular process;heterocycle metabolic process;macromolecule metabolic process;metabolic process;ncRNA metabolic process;nitrogen compound metabolic process;nucleic acid metabolic process;nucleobas…	adenyl nucleotide binding;adenyl ribonucleotide binding;aminoacyl-tRNA ligase activity;anion binding;ATP binding;binding;carbohydrate derivative binding;catalytic activity;catalytic activity, acting on a nucleic acid;catalytic activity, acting on a tRNA;catalytic activity, acting on RNA;cation binding;heterocyclic compound binding;identical protein binding;ion binding;ligase activity;ligase activ…	cellular anatomical entity;cytosol;extracellular exosome;extracellular membrane-bounded organelle;extracellular organelle;extracellular vesicle;membrane-bounded organelle;organelle;vesicle	amino acid metabolic process;cellular aromatic compound metabolic process;cellular nitrogen compound metabolic process;cellular process;heterocycle metabolic process;macromolecule metabolic process;metabolic process;nitrogen compound metabolic process;nucleobase-containing compound metabolic process;organic acid metabolic process;primary metabolic process;RNA metabolic process;small molecule meta…	cellular anatomical entity;cytosol;extracellular organelle;organelle;vesicle	Aminoacyl-tRNA biosynthesis	25	25	25	41.5	41.5	41.5	83.434	0	34.973	151880000	297	16.4203	16.8153	17.2536	16.4306	17.1865	17.1548	17.1043	17.1969	17.2812	17.2424	17.2615	16.9878
	0.392568	-0.302147	Q58FF8	Q58FF8	Putative heat shock protein HSP 90-beta 2	HSP90AB2P	2048	Color2 [A=255, R=169, G=169, B=169]	1	4						-1		biological regulation;cellular process;cellular response to heat;cellular response to stimulus;cellular response to stress;protein folding;protein stabilization;regulation of biological process;regulation of biological quality;regulation of macromolecule metabolic process;regulation of metabolic process;regulation of nitrogen compound metabolic process;regulation of primary metabolic process;regu…	adenyl nucleotide binding;adenyl ribonucleotide binding;anion binding;ATP binding;ATP hydrolysis activity;ATP-dependent activity;ATP-dependent protein folding chaperone;binding;carbohydrate derivative binding;catalytic activity;disordered domain specific binding;heterocyclic compound binding;hydrolase activity;hydrolase activity, acting on acid anhydrides;hydrolase activity, acting on acid anhydr…	cellular anatomical entity;cytosol;extracellular exosome;extracellular membrane-bounded organelle;extracellular organelle;extracellular vesicle;membrane;membrane-bounded organelle;organelle;perinuclear region of cytoplasm;plasma membrane;protein-containing complex;vesicle	biological regulation;cellular process;protein folding;protein stabilization;regulation of biological process;regulation of biological quality;regulation of metabolic process;regulation of protein stability;response to abiotic stimulus;response to heat;response to stimulus;response to stress	cellular anatomical entity;cytosol;extracellular organelle;membrane;organelle;plasma membrane;protein-containing complex;vesicle		16	2	2	28.3	4.5	4.5	44.348	0	31.642	163830000	545	18.9279	19.6608	19.1953	18.896	NaN	20.222	19.6635	19.5934	NaN	19.7908	NaN	NaN
	1.11532	-0.30114	P29401	P29401	Transketolase	TKT	973	Color2 [A=255, R=169, G=169, B=169]	1	4						-1		aldehyde biosynthetic process;biological regulation;biosynthetic process;carbohydrate derivative biosynthetic process;carbohydrate derivative metabolic process;cellular aldehyde metabolic process;cellular aromatic compound metabolic process;cellular biosynthetic process;cellular metabolic process;cellular nitrogen compound metabolic process;cellular process;generation of precursor metabolites and…	anion binding;binding;calcium ion binding;catalytic activity;cation binding;heterocyclic compound binding;identical protein binding;ion binding;magnesium ion binding;metal ion binding;organic cyclic compound binding;protein binding;protein dimerization activity;protein homodimerization activity;quaternary ammonium group binding;small molecule binding;sulfur compound binding;thiamine pyrophosphate…	cellular anatomical entity;cytosol;endoplasmic reticulum membrane;extracellular exosome;extracellular membrane-bounded organelle;extracellular organelle;extracellular vesicle;intracellular membrane-bounded organelle;intracellular organelle;membrane;membrane-bounded organelle;microbody;nuclear body;nucleoplasm;organelle;organelle membrane;peroxisome;vesicle	biological regulation;biosynthetic process;carbohydrate derivative metabolic process;cellular aldehyde metabolic process;cellular aromatic compound metabolic process;cellular nitrogen compound metabolic process;cellular process;generation of precursor metabolites and energy;heterocycle metabolic process;metabolic process;nitrogen compound metabolic process;nucleobase-containing compound metabolic…	cellular anatomical entity;cytosol;extracellular organelle;intracellular membrane-bounded organelle;intracellular organelle;membrane;microbody;nucleoplasm;organelle;peroxisome;vesicle	Biosynthesis of ansamycins;Carbon fixation in photosynthetic organisms;Pentose phosphate pathway	34	34	34	71.3	71.3	71.3	67.877	0	323.31	1985700000	4204	18.7611	19.3277	19.6121	18.8073	19.3643	19.4763	19.4177	19.5813	19.523	19.3718	19.6823	19.5795
	0.333062	-0.300881	P62760;Q9UM19	P62760	Visinin-like protein 1	VSNL1	1493	Color2 [A=255, R=169, G=169, B=169]	1	4						-1		biological regulation;negative regulation of biological process;negative regulation of cell communication;negative regulation of cellular process;negative regulation of establishment of protein localization;negative regulation of hormone secretion;negative regulation of insulin secretion;negative regulation of peptide hormone secretion;negative regulation of peptide secretion;negative regulation …	binding;calcium ion binding;cation binding;ion binding;metal ion binding	cellular anatomical entity;cytosol;membrane	biological regulation;regulation of biological process;regulation of biological quality;regulation of protein localization;regulation of transport	cellular anatomical entity;cytosol;membrane		16	16	16	80.6	80.6	80.6	22.142	0	100.59	640230000	1181	18.3226	20.004	20.1535	18.7479	20.1616	20.0722	19.3343	20.1677	20.1974	19.1075	20.1647	20.2956
	1.26317	-0.300655	Q3LXA3	Q3LXA3	Bifunctional ATP-dependent dihydroxyacetone kinase/FAD-AMP lyase (cyclizing);ATP-dependent dihydroxyacetone kinase;FAD-AMP lyase (cyclizing)	DAK	2018	Color2 [A=255, R=169, G=169, B=169]	1	4						-1		alcohol catabolic process;alcohol metabolic process;alditol catabolic process;alditol metabolic process;biological regulation;carbohydrate catabolic process;carbohydrate derivative metabolic process;carbohydrate metabolic process;carbohydrate phosphorylation;catabolic process;cellular aldehyde metabolic process;cellular metabolic process;cellular process;fructose catabolic process;fructose catabo…	adenyl nucleotide binding;adenyl ribonucleotide binding;anion binding;ATP binding;binding;carbohydrate derivative binding;catalytic activity;cation binding;cyclase activity;FAD-AMP lyase (cyclizing) activity;glycerone kinase activity;heterocyclic compound binding;ion binding;kinase activity;lyase activity;metal ion binding;nucleoside phosphate binding;nucleotide binding;organic cyclic compound bi…	cellular anatomical entity;cytosol;extracellular exosome;extracellular membrane-bounded organelle;extracellular organelle;extracellular vesicle;intracellular membrane-bounded organelle;intracellular organelle;membrane-bounded organelle;nucleus;organelle;vesicle	alcohol metabolic process;biological regulation;carbohydrate derivative metabolic process;carbohydrate metabolic process;catabolic process;cellular aldehyde metabolic process;cellular process;metabolic process;phosphorus metabolic process;phosphorylation;primary metabolic process;regulation of biological process;small molecule metabolic process	cellular anatomical entity;cytosol;extracellular organelle;intracellular membrane-bounded organelle;intracellular organelle;nucleus;organelle;vesicle	Glycerolipid metabolism;Methane metabolism;RIG-I-like receptor signaling pathway	28	28	28	67.3	67.3	67.3	58.946	0	315.78	1201500000	3312	18.7495	19.0171	19.5389	18.7833	19.2421	19.3991	19.3149	19.3584	19.4752	19.3976	19.4114	19.5766
	1.52115	-0.300467	P30086	P30086	Phosphatidylethanolamine-binding protein 1;Hippocampal cholinergic neurostimulating peptide	PEBP1	990	Color2 [A=255, R=169, G=169, B=169]	1	4						-1		biological regulation;negative regulation of biological process;negative regulation of cell communication;negative regulation of cellular process;negative regulation of intracellular signal transduction;negative regulation of MAPK cascade;negative regulation of response to stimulus;negative regulation of signal transduction;negative regulation of signaling;regulation of biological process;regulat…	adenyl nucleotide binding;adenyl ribonucleotide binding;anion binding;ATP binding;binding;carbohydrate derivative binding;endopeptidase inhibitor activity;endopeptidase regulator activity;enzyme binding;enzyme inhibitor activity;enzyme regulator activity;heterocyclic compound binding;ion binding;kinase binding;lipid binding;molecular function inhibitor activity;molecular function regulator activi…	cellular anatomical entity;cytosol;extracellular exosome;extracellular membrane-bounded organelle;extracellular organelle;extracellular vesicle;intracellular membrane-bounded organelle;intracellular organelle;membrane-bounded organelle;nucleus;organelle;vesicle	biological regulation;regulation of biological process	cellular anatomical entity;cytosol;extracellular organelle;intracellular membrane-bounded organelle;intracellular organelle;nucleus;organelle;vesicle		15	15	15	82.4	82.4	82.4	21.057	0	323.31	2119600000	3560	20.6991	20.9958	21.4185	20.8263	20.9947	21.2928	21.3734	21.2677	21.2929	21.3778	21.216	21.5023
	0.437394	-0.299978	Q9HAV4	Q9HAV4	Exportin-5	XPO5	3048	Color2 [A=255, R=169, G=169, B=169]	1	4						-1		cellular aromatic compound metabolic process;cellular localization;cellular macromolecule localization;cellular metabolic process;cellular nitrogen compound metabolic process;cellular process;establishment of localization;establishment of localization in cell;establishment of protein localization;establishment of RNA localization;heterocycle metabolic process;intracellular protein transport;intra…	binding;enzyme binding;GTPase binding;molecular carrier activity;mRNA binding;nuclear export signal receptor activity;nucleic acid binding;nucleocytoplasmic carrier activity;organic cyclic compound binding;pre-miRNA binding;protein binding;protein-containing complex binding;ribonucleoprotein complex binding;RISC complex binding;RNA binding;small GTPase binding;tRNA binding	cellular anatomical entity;cytoplasm;cytosol;intracellular membrane-bounded organelle;intracellular organelle;membrane-bounded organelle;nucleocytoplasmic transport complex;nucleoplasm;nucleus;organelle;protein-containing complex;ribonucleoprotein complex;RISC complex;RNA nuclear export complex;RNAi effector complex	cellular aromatic compound metabolic process;cellular localization;cellular nitrogen compound metabolic process;cellular process;establishment of localization;heterocycle metabolic process;intracellular protein transport;localization;macromolecule localization;macromolecule metabolic process;metabolic process;miRNA metabolic process;nitrogen compound metabolic process;nuclear transport;nucleobase…	cellular anatomical entity;cytoplasm;cytosol;intracellular membrane-bounded organelle;intracellular organelle;nucleocytoplasmic transport complex;nucleoplasm;nucleus;organelle;protein-containing complex;ribonucleoprotein complex;RNAi effector complex	RNA transport	30	30	30	34.6	34.6	34.6	136.31	0	63.242	154410000	439	15.2694	16.5371	16.8715	15.7009	16.6423	16.8132	16.2525	16.6993	17.1147	16.1005	16.4723	16.9948
	2.88802	-0.299706	Q9BVJ6;Q5TAP6	Q9BVJ6	U3 small nucleolar RNA-associated protein 14 homolog A	UTP14A	2875	Color2 [A=255, R=169, G=169, B=169]	1	4						-1		cellular aromatic compound metabolic process;cellular metabolic process;cellular nitrogen compound metabolic process;cellular process;heterocycle metabolic process;macromolecule metabolic process;metabolic process;ncRNA metabolic process;ncRNA processing;nitrogen compound metabolic process;nucleic acid metabolic process;nucleobase-containing compound metabolic process;organic cyclic compound meta…	binding;nucleic acid binding;organic cyclic compound binding;RNA binding	cellular anatomical entity;cytosol;intracellular non-membrane-bounded organelle;intracellular organelle;non-membrane-bounded organelle;nucleolus;nucleoplasm;organelle;preribosome;protein-containing complex;ribonucleoprotein complex;small-subunit processome	cellular aromatic compound metabolic process;cellular nitrogen compound metabolic process;cellular process;heterocycle metabolic process;macromolecule metabolic process;metabolic process;nitrogen compound metabolic process;nucleobase-containing compound metabolic process;primary metabolic process;RNA metabolic process;RNA processing;rRNA metabolic process;rRNA processing	cellular anatomical entity;cytosol;intracellular non-membrane-bounded organelle;intracellular organelle;non-membrane-bounded organelle;nucleolus;nucleoplasm;organelle;preribosome;protein-containing complex;ribonucleoprotein complex	Ribosome biogenesis in eukaryotes	16	16	16	32	32	32	87.977	0	45.066	167920000	549	16.8199	16.84	16.7365	16.5585	16.7989	16.6858	16.8608	17.1334	17.1214	16.8899	17.0986	17.1337
	1.54745	-0.299513	O60869	O60869	Endothelial differentiation-related factor 1	EDF1	303	Color2 [A=255, R=169, G=169, B=169]	1	4						-1		biological regulation;cell differentiation;cellular developmental process;cellular process;developmental process;endothelial cell differentiation;epithelial cell differentiation;positive regulation of binding;positive regulation of biological process;positive regulation of biosynthetic process;positive regulation of cellular biosynthetic process;positive regulation of cellular metabolic process;p…	basal RNA polymerase II transcription machinery binding;basal transcription machinery binding;binding;calmodulin binding;DNA binding;general transcription initiation factor binding;nucleic acid binding;organic cyclic compound binding;protein binding;protein-containing complex binding;RNA binding;RNA polymerase II general transcription initiation factor binding;TFIID-class transcription factor com…	cellular anatomical entity;cytoplasm;cytosol;intracellular membrane-bounded organelle;intracellular non-membrane-bounded organelle;intracellular organelle;membrane-bounded organelle;non-membrane-bounded organelle;nucleolus;nucleoplasm;nucleus;organelle	biological regulation;cell differentiation;cellular process;developmental process;regulation of biological process;regulation of DNA-templated transcription;regulation of metabolic process;regulation of molecular function	cellular anatomical entity;cytoplasm;cytosol;intracellular membrane-bounded organelle;intracellular non-membrane-bounded organelle;intracellular organelle;non-membrane-bounded organelle;nucleolus;nucleoplasm;nucleus;organelle		5	5	5	31.1	31.1	31.1	16.368	0	40.101	95625000	193	NaN	17.7466	17.674	17.1975	17.6814	17.3338	18.0656	17.8358	17.7723	17.8213	17.678	17.784
	1.80712	-0.299334	O75874	O75874	Isocitrate dehydrogenase [NADP] cytoplasmic	IDH1	379	Color2 [A=255, R=169, G=169, B=169]	1	4						-1		2-oxoglutarate metabolic process;alcohol metabolic process;anatomical structure development;animal organ development;biological regulation;carbohydrate metabolic process;carboxylic acid metabolic process;cellular aldehyde metabolic process;cellular aromatic compound metabolic process;cellular metabolic process;cellular nitrogen compound metabolic process;cellular process;developmental process;dev…	adenyl nucleotide binding;binding;cadherin binding;catalytic activity;cation binding;cell adhesion molecule binding;heterocyclic compound binding;identical protein binding;ion binding;isocitrate dehydrogenase (NADP+) activity;isocitrate dehydrogenase [NAD(P)+] activity;magnesium ion binding;metal ion binding;NAD binding;NADP binding;nucleoside phosphate binding;nucleotide binding;organic cyclic c…	cellular anatomical entity;cytoplasm;cytoplasmic vesicle lumen;cytosol;extracellular exosome;extracellular membrane-bounded organelle;extracellular organelle;extracellular region;extracellular vesicle;ficolin-1-rich granule lumen;intracellular membrane-bounded organelle;intracellular organelle;intracellular organelle lumen;membrane-bounded organelle;membrane-enclosed lumen;microbody;microbody lum…	alcohol metabolic process;anatomical structure development;biological regulation;carbohydrate metabolic process;cellular aldehyde metabolic process;cellular aromatic compound metabolic process;cellular nitrogen compound metabolic process;cellular process;developmental process;heterocycle metabolic process;metabolic process;monocarboxylic acid metabolic process;nitrogen compound metabolic process;…	cellular anatomical entity;cytoplasm;cytosol;extracellular organelle;extracellular region;intracellular membrane-bounded organelle;intracellular organelle;microbody;mitochondrion;organelle;organelle lumen;peroxisome;vesicle	Carbon fixation pathways in prokaryotes;Citrate cycle (TCA cycle);Glutathione metabolism;Peroxisome	28	26	26	73.9	70	70	46.659	0	323.31	1457700000	3418	19.0163	19.305	19.712	19.1381	19.3478	19.4724	19.5829	19.5538	19.6603	19.6517	19.6319	19.7068
	0.83777	-0.299278	O43252;O95340	O43252	Bifunctional 3-phosphoadenosine 5-phosphosulfate synthase 1;Sulfate adenylyltransferase;Adenylyl-sulfate kinase	PAPSS1	211	Color2 [A=255, R=169, G=169, B=169]	1	4						-1		3'-phosphoadenosine 5'-phosphosulfate biosynthetic process;3'-phosphoadenosine 5'-phosphosulfate metabolic process;anatomical structure development;aromatic compound biosynthetic process;biosynthetic process;carbohydrate derivative biosynthetic process;carbohydrate derivative metabolic process;cellular aromatic compound metabolic process;cellular biosynthetic process;cellular metabolic process;ce…	adenyl nucleotide binding;adenyl ribonucleotide binding;adenylylsulfate kinase activity;adenylyltransferase activity;anion binding;ATP binding;binding;carbohydrate derivative binding;catalytic activity;heterocyclic compound binding;identical protein binding;ion binding;kinase activity;nucleoside phosphate binding;nucleotide binding;nucleotidyltransferase activity;organic cyclic compound binding;p…	cellular anatomical entity;cytosol	anatomical structure development;biosynthetic process;carbohydrate derivative metabolic process;cellular aromatic compound metabolic process;cellular nitrogen compound metabolic process;cellular process;developmental process;heterocycle metabolic process;metabolic process;nitrogen compound metabolic process;nucleobase-containing compound metabolic process;nucleobase-containing small molecule meta…	cellular anatomical entity;cytosol	Purine metabolism;Selenocompound metabolism;Sulfur metabolism	10	10	10	26.9	26.9	26.9	70.832	0	32.884	96195000	191	16.9965	17.4546	18.1311	17.0583	17.6188	17.6709	17.4623	17.8623	17.9356	17.6571	17.8416	17.967
	0.773078	-0.29892	Q92522	Q92522	Histone H1x	H1FX	2504	Color2 [A=255, R=169, G=169, B=169]	1	4						-1		biological regulation;cellular component assembly;cellular component organization;cellular component organization or biogenesis;cellular process;chromatin organization;chromatin remodeling;chromosome condensation;chromosome organization;negative regulation of biological process;negative regulation of cellular metabolic process;negative regulation of cellular process;negative regulation of DNA met…	binding;cadherin binding;cell adhesion molecule binding;chromatin binding;chromatin DNA binding;DNA binding;double-stranded DNA binding;nucleic acid binding;nucleosomal DNA binding;nucleosome binding;organic cyclic compound binding;protein binding;protein-containing complex binding;RNA binding;structural constituent of chromatin;structural molecule activity	cellular anatomical entity;chromosome;intracellular membrane-bounded organelle;intracellular non-membrane-bounded organelle;intracellular organelle;membrane-bounded organelle;non-membrane-bounded organelle;nucleolus;nucleoplasm;nucleosome;nucleus;organelle;protein-containing complex;protein-DNA complex	biological regulation;cellular component assembly;cellular component organization;cellular component organization or biogenesis;cellular process;chromatin organization;chromosome organization;organelle organization;protein-containing complex assembly;regulation of biological process;regulation of DNA metabolic process;regulation of metabolic process	cellular anatomical entity;chromosome;intracellular membrane-bounded organelle;intracellular non-membrane-bounded organelle;intracellular organelle;non-membrane-bounded organelle;nucleolus;nucleoplasm;nucleosome;nucleus;organelle;protein-containing complex;protein-DNA complex		7	7	7	36.6	36.6	36.6	22.487	0	62.083	209870000	408	17.8944	18.3063	18.8597	17.8869	18.4371	18.5923	18.4232	18.1945	18.9969	18.5161	18.7257	18.9138
	1.34076	-0.298794	Q5T160	Q5T160	Probable arginine--tRNA ligase, mitochondrial	RARS2	2081	Color2 [A=255, R=169, G=169, B=169]	1	4						-1		amide biosynthetic process;amide metabolic process;amino acid activation;amino acid metabolic process;arginyl-tRNA aminoacylation;biosynthetic process;carboxylic acid metabolic process;cellular aromatic compound metabolic process;cellular biosynthetic process;cellular metabolic process;cellular nitrogen compound biosynthetic process;cellular nitrogen compound metabolic process;cellular process;he…	adenyl nucleotide binding;adenyl ribonucleotide binding;aminoacyl-tRNA ligase activity;anion binding;arginine-tRNA ligase activity;ATP binding;binding;carbohydrate derivative binding;catalytic activity;catalytic activity, acting on a nucleic acid;catalytic activity, acting on a tRNA;catalytic activity, acting on RNA;heterocyclic compound binding;ion binding;ligase activity;ligase activity, formin…	cellular anatomical entity;intracellular membrane-bounded organelle;intracellular organelle;intracellular organelle lumen;membrane-bounded organelle;membrane-enclosed lumen;mitochondrial matrix;mitochondrion;organelle;organelle lumen	amide metabolic process;amino acid metabolic process;biosynthetic process;cellular aromatic compound metabolic process;cellular nitrogen compound metabolic process;cellular process;heterocycle metabolic process;macromolecule biosynthetic process;macromolecule metabolic process;metabolic process;mitochondrial translation;nitrogen compound metabolic process;nucleobase-containing compound metabolic …	cellular anatomical entity;intracellular membrane-bounded organelle;intracellular organelle;mitochondrion;organelle;organelle lumen	Aminoacyl-tRNA biosynthesis	6	6	6	12.3	12.3	12.3	65.505	0.0010242	5.3571	30911000	20	NaN	16.6471	16.3443	NaN	NaN	NaN	16.761	16.8198	NaN	NaN	16.8704	16.7268
	1.02564	-0.298628	P08034	P08034	Gap junction beta-1 protein	GJB1	626	Color2 [A=255, R=169, G=169, B=169]	1	4						-1		anatomical structure development;biological regulation;carbohydrate derivative transport;cell communication;cell junction assembly;cell junction organization;cell-cell junction assembly;cell-cell junction organization;cell-cell signaling;cellular component assembly;cellular component organization;cellular component organization or biogenesis;cellular process;developmental process;epididymis devel…	binding;channel activity;gap junction channel activity;identical protein binding;passive transmembrane transporter activity;protein binding;transmembrane transporter activity;transporter activity;wide pore channel activity	cellular anatomical entity;connexin complex;endoplasmic reticulum membrane;lateral plasma membrane;membrane;membrane protein complex;organelle membrane;plasma membrane protein complex;protein-containing complex	anatomical structure development;biological regulation;cell communication;cell junction organization;cell-cell signaling;cellular component assembly;cellular component organization;cellular component organization or biogenesis;cellular process;developmental process;establishment of localization;localization;nervous system development;nucleobase-containing compound transport;regulation of biologic…	cellular anatomical entity;membrane;membrane protein complex;protein-containing complex		3	3	3	19.8	19.8	19.8	32.024	0	20.521	32262000	84	17.8894	17.53	17.3413	17.7509	17.3012	17.4774	NaN	17.9216	NaN	17.9807	17.6386	NaN
	0	-0.297665	Q9UI30	Q9UI30	Multifunctional methyltransferase subunit TRM112-like protein	TRMT112	3325	Color2 [A=255, R=169, G=169, B=169]	1	4						-1		biological regulation;cellular aromatic compound metabolic process;cellular component organization;cellular component organization or biogenesis;cellular metabolic process;cellular nitrogen compound metabolic process;cellular process;chromatin organization;chromatin remodeling;heterocycle metabolic process;macromolecule metabolic process;macromolecule methylation;macromolecule modification;metabo…	binding;catalytic activity;catalytic activity, acting on a protein;methyltransferase activity;protein binding;protein dimerization activity;protein heterodimerization activity;protein methyltransferase activity;transferase activity;transferase activity, transferring one-carbon groups	cellular anatomical entity;cytosol;nucleoplasm;perinuclear region of cytoplasm;protein-containing complex	biological regulation;cellular aromatic compound metabolic process;cellular component organization;cellular component organization or biogenesis;cellular nitrogen compound metabolic process;cellular process;chromatin organization;heterocycle metabolic process;macromolecule metabolic process;macromolecule modification;metabolic process;methylation;nitrogen compound metabolic process;nucleobase-con…	cellular anatomical entity;cytosol;nucleoplasm;protein-containing complex		5	5	5	48	48	48	14.199	0.00075729	8.1765	46496000	65	NaN	NaN	NaN	NaN	NaN	16.4944	NaN	NaN	16.6691	NaN	NaN	16.915
	0.71043	-0.29716	Q15102	Q15102	Platelet-activating factor acetylhydrolase IB subunit gamma	PAFAH1B3	1913	Color2 [A=255, R=169, G=169, B=169]	1	4						-1		anatomical structure development;catabolic process;developmental process;developmental process involved in reproduction;gamete generation;lipid catabolic process;lipid metabolic process;male gamete generation;metabolic process;multicellular organismal reproductive process;nervous system development;organic substance catabolic process;organic substance metabolic process;primary metabolic process;r…	1-alkyl-2-acetylglycerophosphocholine esterase activity;acetyltransferase activity;acyltransferase activity;acyltransferase activity, transferring groups other than amino-acyl groups;binding;carboxylic ester hydrolase activity;catalytic activity;hydrolase activity;hydrolase activity, acting on ester bonds;identical protein binding;platelet-activating factor acetyltransferase activity;protein bind…	1-alkyl-2-acetylglycerophosphocholine esterase complex;catalytic complex;cellular anatomical entity;cytoplasm;cytosol;membrane;protein-containing complex	anatomical structure development;catabolic process;developmental process;lipid metabolic process;metabolic process;nervous system development;primary metabolic process;reproductive process;system development	catalytic complex;cellular anatomical entity;cytoplasm;cytosol;membrane;protein-containing complex	Ether lipid metabolism	9	9	9	56.7	56.7	56.7	25.734	0	23.866	86660000	237	16.0039	16.7576	17.2698	16.263	17.0356	16.7606	16.616	17.0223	17.1465	16.7945	17.1759	17.1185
	0.300565	-0.297111	Q9NQZ2	Q9NQZ2	Something about silencing protein 10	UTP3	3110	Color2 [A=255, R=169, G=169, B=169]	1	4						-1		anatomical structure development;animal organ development;brain development;cellular aromatic compound metabolic process;cellular component biogenesis;cellular component organization;cellular component organization or biogenesis;cellular metabolic process;cellular nitrogen compound metabolic process;cellular process;chromatin organization;developmental process;heterocycle metabolic process;macrom…	binding;nucleic acid binding;organic cyclic compound binding;RNA binding	cellular anatomical entity;intracellular membrane-bounded organelle;intracellular non-membrane-bounded organelle;intracellular organelle;membrane-bounded organelle;non-membrane-bounded organelle;nucleolus;nucleoplasm;nucleus;organelle;preribosome;protein-containing complex;ribonucleoprotein complex;small-subunit processome	anatomical structure development;cellular aromatic compound metabolic process;cellular component biogenesis;cellular component organization;cellular component organization or biogenesis;cellular nitrogen compound metabolic process;cellular process;chromatin organization;developmental process;heterocycle metabolic process;macromolecule metabolic process;metabolic process;nitrogen compound metaboli…	cellular anatomical entity;intracellular membrane-bounded organelle;intracellular non-membrane-bounded organelle;intracellular organelle;non-membrane-bounded organelle;nucleolus;nucleoplasm;nucleus;organelle;preribosome;protein-containing complex;ribonucleoprotein complex		5	5	5	13.8	13.8	13.8	54.557	0.00070102	5.9888	14770000	56	15.1998	NaN	15.9805	16.2045	NaN	14.8754	NaN	16.1394	NaN	NaN	15.4679	15.9793
	4.83587	-0.296723	O76021	O76021	Ribosomal L1 domain-containing protein 1	RSL1D1	395	Color2 [A=255, R=169, G=169, B=169]	1	4						-1		biological regulation;cell differentiation;cellular aromatic compound metabolic process;cellular developmental process;cellular metabolic process;cellular nitrogen compound metabolic process;cellular process;developmental process;heterocycle metabolic process;macromolecule metabolic process;maturation of LSU-rRNA;metabolic process;ncRNA metabolic process;ncRNA processing;nitrogen compound metabol…	binding;cadherin binding;cell adhesion molecule binding;mRNA 3'-UTR binding;mRNA 5'-UTR binding;mRNA binding;nucleic acid binding;organic cyclic compound binding;protein binding;RNA binding	90S preribosome;cellular anatomical entity;chromosome;cytosolic large ribosomal subunit;intracellular non-membrane-bounded organelle;intracellular organelle;large ribosomal subunit;membrane;non-membrane-bounded organelle;nucleolus;organelle;preribosome;protein-containing complex;ribonucleoprotein complex;ribosomal subunit	biological regulation;cell differentiation;cellular aromatic compound metabolic process;cellular nitrogen compound metabolic process;cellular process;developmental process;heterocycle metabolic process;macromolecule metabolic process;metabolic process;nitrogen compound metabolic process;nucleobase-containing compound metabolic process;primary metabolic process;regulation of biological process;reg…	cellular anatomical entity;chromosome;intracellular non-membrane-bounded organelle;intracellular organelle;membrane;non-membrane-bounded organelle;nucleolus;organelle;preribosome;protein-containing complex;ribonucleoprotein complex		33	33	33	59.4	59.4	59.4	54.972	0	323.31	1371900000	3095	19.0677	19.0634	18.9578	19.067	19.0486	18.8756	19.2317	19.3302	19.3786	19.3001	19.2969	19.3229
	0.304692	-0.295728	Q8WUA2	Q8WUA2	Peptidyl-prolyl cis-trans isomerase-like 4	PPIL4	2457	Color2 [A=255, R=169, G=169, B=169]	1	4						-1			binding;catalytic activity;catalytic activity, acting on a protein;cis-trans isomerase activity;isomerase activity;nucleic acid binding;organic cyclic compound binding;peptidyl-prolyl cis-trans isomerase activity;RNA binding	cellular anatomical entity;cytosol;intracellular membrane-bounded organelle;intracellular organelle;membrane-bounded organelle;nucleoplasm;nucleus;organelle		cellular anatomical entity;cytosol;intracellular membrane-bounded organelle;intracellular organelle;nucleoplasm;nucleus;organelle		5	5	5	18.3	18.3	18.3	57.224	0	32.576	35450000	60	16.4572	15.4825	NaN	16.5174	15.5473	16.1112	NaN	15.6742	15.7665	16.571	NaN	17.2637
	0.821365	-0.295361	Q9H910	Q9H910	Hematological and neurological expressed 1-like protein	HN1L	3030	Color2 [A=255, R=169, G=169, B=169]	1	4						-1		biological regulation;cellular process;endocytosis;endocytosis involved in viral entry into host cell;establishment of localization;import into cell;localization;regulation of biological process;regulation of calcium-mediated signaling;regulation of cell communication;regulation of cellular process;regulation of intracellular signal transduction;regulation of response to stimulus;regulation of si…		cellular anatomical entity;cytoplasm;cytosol;intracellular membrane-bounded organelle;intracellular organelle;membrane;membrane-bounded organelle;nucleus;organelle;plasma membrane	biological regulation;cellular process;endocytosis;establishment of localization;localization;regulation of biological process;transport;transport of virus;vesicle-mediated transport;viral process	cellular anatomical entity;cytoplasm;cytosol;intracellular membrane-bounded organelle;intracellular organelle;membrane;nucleus;organelle;plasma membrane		4	4	4	37.9	37.9	37.9	20.063	0.00041034	10.718	47739000	138	16.5084	16.7149	17.2499	16.5581	16.6695	15.8274	16.9105	16.8251	17.0061	16.9259	16.8664	16.7663
	0.626885	-0.295062	E9PAV3;Q13765;Q9BZK3	E9PAV3;Q13765	Nascent polypeptide-associated complex subunit alpha, muscle-specific form;Nascent polypeptide-associated complex subunit alpha	NACA	63	Color2 [A=255, R=169, G=169, B=169]	1	4						-1		amide biosynthetic process;amide metabolic process;anatomical structure development;anatomical structure morphogenesis;biological regulation;biosynthetic process;cardiac chamber development;cardiac ventricle development;cellular biosynthetic process;cellular localization;cellular macromolecule localization;cellular metabolic process;cellular nitrogen compound biosynthetic process;cellular nitroge…	binding;DNA binding;nucleic acid binding;organic cyclic compound binding;protein binding;transcription coactivator activity;transcription coregulator activity;transcription regulator activity;unfolded protein binding	cellular anatomical entity;cytoplasm;extracellular exosome;extracellular membrane-bounded organelle;extracellular organelle;extracellular vesicle;intracellular membrane-bounded organelle;intracellular organelle;membrane-bounded organelle;nascent polypeptide-associated complex;nucleus;organelle;protein-containing complex;vesicle	amide metabolic process;anatomical structure development;biological regulation;biosynthetic process;cellular localization;cellular nitrogen compound metabolic process;cellular process;developmental process;establishment of localization;growth;localization;macromolecule biosynthetic process;macromolecule localization;macromolecule metabolic process;metabolic process;nitrogen compound metabolic pro…	cellular anatomical entity;cytoplasm;extracellular organelle;intracellular membrane-bounded organelle;intracellular organelle;nucleus;organelle;protein-containing complex;vesicle		7	7	7	4.6	4.6	4.6	205.42	0	107.75	361080000	827	17.6606	18.5687	18.6998	17.5969	18.5042	18.8358	18.5549	18.5837	18.7735	18.2934	18.5977	18.8332
	0.545212	-0.294938	Q00534	Q00534	Cyclin-dependent kinase 6	CDK6	1602	Color2 [A=255, R=169, G=169, B=169]	1	4						-1		anatomical structure development;astrocyte development;biological process involved in interspecies interaction between organisms;biological regulation;cell activation;cell cycle G1/S phase transition;cell cycle phase transition;cell cycle process;cell dedifferentiation;cell development;cell differentiation;cell division;cell surface receptor signaling pathway;cellular developmental process;cellul…	adenyl nucleotide binding;adenyl ribonucleotide binding;anion binding;ATP binding;binding;carbohydrate derivative binding;catalytic activity;catalytic activity, acting on a protein;cyclin binding;cyclin-dependent protein kinase activity;cyclin-dependent protein serine/threonine kinase activity;FBXO family protein binding;heterocyclic compound binding;ion binding;kinase activity;nucleoside phospha…	catalytic complex;cell projection;cellular anatomical entity;centrosome;cyclin D2-CDK6 complex;cyclin-dependent protein kinase holoenzyme complex;cytoplasm;cytosol;intracellular membrane-bounded organelle;intracellular organelle;membrane-bounded organelle;microtubule organizing center;nucleoplasm;nucleus;organelle;plasma membrane bounded cell projection;protein kinase complex;protein-containing c…	anatomical structure development;biological process involved in interspecies interaction between organisms;biological regulation;cell activation;cell development;cell differentiation;cell division;cell surface receptor signaling pathway;cellular process;developmental process;immune system process;macromolecule metabolic process;macromolecule modification;metabolic process;mitotic cell cycle phase…	catalytic complex;cell projection;cellular anatomical entity;centrosome;cyclin-dependent protein kinase holoenzyme complex;cytoplasm;cytosol;intracellular membrane-bounded organelle;intracellular organelle;microtubule organizing center;nucleoplasm;nucleus;organelle;protein-containing complex	Cell cycle;Chronic myeloid leukemia;Glioma;Measles;Melanoma;Non-small cell lung cancer;p53 signaling pathway;Pancreatic cancer;Pathways in cancer;Small cell lung cancer	11	10	10	46.9	44.5	44.5	36.938	0	17.062	66957000	163	15.4985	16.1379	16.8471	15.654	16.2554	16.697	16.0864	16.5057	16.4741	16.1646	16.5846	17.044
	0.588206	-0.293652	P42330;P17516	P42330	Aldo-keto reductase family 1 member C3	AKR1C3	1137	Color2 [A=255, R=169, G=169, B=169]	1	4						-1		alcohol catabolic process;alcohol metabolic process;aminoglycoside antibiotic metabolic process;anatomical structure development;animal organ development;arachidonic acid metabolic process;biological regulation;biosynthetic process;C21-steroid hormone metabolic process;carbohydrate derivative metabolic process;carboxylic acid metabolic process;catabolic process;cell communication;cell differentia…	15-hydroxyprostaglandin-D dehydrogenase (NADP+) activity;5alpha-androstane-3beta,17beta-diol dehydrogenase activity;alcohol dehydrogenase (NADP+) activity;alditol:NADP+ 1-oxidoreductase activity;aldo-keto reductase (NADP) activity;androstan-3-alpha,17-beta-diol dehydrogenase activity;androsterone dehydrogenase activity;anion binding;bile acid binding;binding;carboxylic acid binding;catalytic acti…	cellular anatomical entity;cytoplasm;cytosol;extracellular exosome;extracellular membrane-bounded organelle;extracellular organelle;extracellular vesicle;intracellular membrane-bounded organelle;intracellular organelle;membrane-bounded organelle;nucleus;organelle;vesicle	alcohol metabolic process;anatomical structure development;biological regulation;biosynthetic process;carbohydrate derivative metabolic process;catabolic process;cell communication;cell differentiation;cellular aldehyde metabolic process;cellular aromatic compound metabolic process;cellular ketone metabolic process;cellular lipid metabolic process;cellular process;developmental process;G protein-…	cellular anatomical entity;cytoplasm;cytosol;extracellular organelle;intracellular membrane-bounded organelle;intracellular organelle;nucleus;organelle;vesicle	Arachidonic acid metabolism;Metabolism of xenobiotics by cytochrome P450;Steroid hormone biosynthesis	19	11	11	79.6	57.9	57.9	36.853	0	175.92	592170000	1412	18.0996	19.0636	19.4219	18.3404	19.2428	19.3476	18.9548	19.379	19.3225	18.9221	19.3833	19.316
	2.35924	-0.293646	Q99447	Q99447	Ethanolamine-phosphate cytidylyltransferase	PCYT2	2747	Color2 [A=255, R=169, G=169, B=169]	1	4						-1		biosynthetic process;cellular biosynthetic process;cellular lipid metabolic process;cellular metabolic process;cellular process;glycerolipid biosynthetic process;glycerolipid metabolic process;glycerophospholipid biosynthetic process;glycerophospholipid metabolic process;lipid biosynthetic process;lipid metabolic process;metabolic process;organic substance biosynthetic process;organic substance m…	catalytic activity;cytidylyltransferase activity;ethanolamine-phosphate cytidylyltransferase activity;nucleotidyltransferase activity;transferase activity;transferase activity, transferring phosphorus-containing groups	cellular anatomical entity;cytoplasm;endoplasmic reticulum membrane;membrane;organelle membrane	biosynthetic process;cellular lipid metabolic process;cellular process;lipid metabolic process;metabolic process;phosphorus metabolic process;primary metabolic process	cellular anatomical entity;cytoplasm;membrane	Glycerophospholipid metabolism;Phosphonate and phosphinate metabolism	12	12	12	51.2	51.2	51.2	43.835	0	24.085	138330000	249	16.8028	16.7569	17.0985	16.7989	16.7641	16.9973	17.3595	17.0378	17.0321	17.2546	17.0752	17.2213
	1.9763	-0.293085	Q9Y324	Q9Y324	rRNA-processing protein FCF1 homolog	FCF1	3453	Color2 [A=255, R=169, G=169, B=169]	1	4						-1		cellular aromatic compound metabolic process;cellular component biogenesis;cellular component organization or biogenesis;cellular metabolic process;cellular nitrogen compound metabolic process;cellular process;endonucleolytic cleavage in 5'-ETS of tricistronic rRNA transcript (SSU-rRNA, 5.8S rRNA, LSU-rRNA);endonucleolytic cleavage in ITS1 to separate SSU-rRNA from 5.8S rRNA and LSU-rRNA from tri…	binding;nucleic acid binding;organic cyclic compound binding;RNA binding	cellular anatomical entity;intracellular non-membrane-bounded organelle;intracellular organelle;non-membrane-bounded organelle;nucleolus;nucleoplasm;organelle;preribosome;protein-containing complex;ribonucleoprotein complex;small-subunit processome	cellular aromatic compound metabolic process;cellular component biogenesis;cellular component organization or biogenesis;cellular nitrogen compound metabolic process;cellular process;heterocycle metabolic process;macromolecule metabolic process;metabolic process;nitrogen compound metabolic process;nucleobase-containing compound metabolic process;primary metabolic process;ribosomal small subunit b…	cellular anatomical entity;intracellular non-membrane-bounded organelle;intracellular organelle;non-membrane-bounded organelle;nucleolus;nucleoplasm;organelle;preribosome;protein-containing complex;ribonucleoprotein complex	Ribosome biogenesis in eukaryotes	8	8	8	38.9	38.9	38.9	23.369	0.00043975	13.429	42713000	119	16.4548	16.3956	16.0476	16.2666	NaN	16.2679	16.6155	16.6093	16.7116	16.5188	16.7024	16.3198
	0.632952	-0.292994	P51452	P51452	Dual specificity protein phosphatase 3	DUSP3	1278	Color2 [A=255, R=169, G=169, B=169]	1	4						-1		biological regulation;cellular metabolic process;cellular process;cellular response to endogenous stimulus;cellular response to epidermal growth factor stimulus;cellular response to growth factor stimulus;dephosphorylation;macromolecule metabolic process;macromolecule modification;metabolic process;negative regulation of antigen receptor-mediated signaling pathway;negative regulation of biologica…	binding;catalytic activity;catalytic activity, acting on a protein;cytoskeletal protein binding;enzyme binding;hydrolase activity;hydrolase activity, acting on ester bonds;kinase binding;MAP kinase phosphatase activity;myosin phosphatase activity;phosphatase activity;phosphoprotein phosphatase activity;phosphoric ester hydrolase activity;protein binding;protein kinase binding;protein serine/threo…	cellular anatomical entity;cytoplasm;cytosol;immunological synapse;intracellular membrane-bounded organelle;intracellular organelle;membrane-bounded organelle;nucleoplasm;nucleus;organelle	biological regulation;cellular process;macromolecule metabolic process;macromolecule modification;metabolic process;nitrogen compound metabolic process;phosphorus metabolic process;primary metabolic process;protein dephosphorylation;protein metabolic process;protein modification process;regulation of biological process;regulation of cell cycle;response to endogenous stimulus;response to stimulus	cellular anatomical entity;cytoplasm;cytosol;intracellular membrane-bounded organelle;intracellular organelle;nucleoplasm;nucleus;organelle	MAPK signaling pathway	6	6	6	42.2	42.2	42.2	20.478	0	18.115	70895000	86	16.5303	16.9567	17.7485	16.3993	17.1481	17.402	17.2018	17.3213	17.5032	16.9571	17.3295	17.63
	0.324577	-0.292064	P50416	P50416	Carnitine O-palmitoyltransferase 1, liver isoform	CPT1A	1259	Color2 [A=255, R=169, G=169, B=169]	1	4						-1		acylglycerol metabolic process;amino-acid betaine metabolic process;anatomical structure development;animal organ development;animal organ regeneration;behavior;biological regulation;carbohydrate metabolic process;carboxylic acid catabolic process;carboxylic acid metabolic process;carboxylic acid transmembrane transport;carboxylic acid transport;carnitine metabolic process;carnitine shuttle;catab…	acyltransferase activity;acyltransferase activity, transferring groups other than amino-acyl groups;binding;carnitine O-acyltransferase activity;carnitine O-palmitoyltransferase activity;catalytic activity;identical protein binding;O-acyltransferase activity;O-palmitoyltransferase activity;palmitoleoyltransferase activity;palmitoyltransferase activity;protein binding;transferase activity	bounding membrane of organelle;cellular anatomical entity;intracellular membrane-bounded organelle;intracellular organelle;membrane;membrane-bounded organelle;mitochondrial membrane;mitochondrial outer membrane;mitochondrion;organelle;organelle membrane;organelle outer membrane;outer membrane	anatomical structure development;behavior;biological regulation;carbohydrate metabolic process;catabolic process;cell differentiation;cellular lipid metabolic process;cellular localization;cellular modified amino acid metabolic process;cellular nitrogen compound metabolic process;cellular process;developmental process;establishment of localization;lipid metabolic process;lipid transport;localizat…	cellular anatomical entity;intracellular membrane-bounded organelle;intracellular organelle;membrane;mitochondrion;organelle;outer membrane	Adipocytokine signaling pathway;Fatty acid metabolism;PPAR signaling pathway	7	7	7	11.9	11.9	11.9	88.367	0.00041186	10.818	18525000	24	16.2541	14.7195	NaN	16.1552	16.0442	16.0329	16.1705	NaN	16.2471	15.9822	NaN	NaN
	1.15918	-0.290526	Q7Z3C6	Q7Z3C6	Autophagy-related protein 9A	ATG9A	2233	Color2 [A=255, R=169, G=169, B=169]	1	4						-1		anatomical structure morphogenesis;animal organ morphogenesis;autophagosome assembly;autophagosome organization;autophagy;autophagy of mitochondrion;bone morphogenesis;catabolic process;cell death;cellular catabolic process;cellular component assembly;cellular component disassembly;cellular component organization;cellular component organization or biogenesis;cellular localization;cellular macromo…	intramembrane lipid transporter activity;lipid transporter activity;phospholipid scramblase activity;phospholipid transporter activity;transporter activity	autophagosome;bounding membrane of organelle;cellular anatomical entity;cytoplasmic vesicle;cytoplasmic vesicle membrane;endoplasmic reticulum membrane;endosome;endosome membrane;Golgi apparatus;Golgi apparatus subcompartment;Golgi membrane;intracellular membrane-bounded organelle;intracellular organelle;intracellular vesicle;late endosome;late endosome membrane;membrane;membrane-bounded organell…	autophagy;catabolic process;cellular component assembly;cellular component disassembly;cellular component organization;cellular component organization or biogenesis;cellular localization;cellular process;developmental process;localization;macromolecule localization;metabolic process;mitochondrion organization;organelle assembly;organelle organization;programmed cell death;protein localization;vac…	cellular anatomical entity;cytoplasmic vesicle;endosome;Golgi apparatus;intracellular membrane-bounded organelle;intracellular organelle;membrane;mitochondrion;organelle;vacuole;vesicle		9	9	9	16	16	16	94.446	0.00041169	10.799	54605000	106	16.4588	16.3789	16.7666	16.4876	16.496	16.8074	NaN	16.7641	17.0571	16.5148	16.7095	17.2365
	0.982254	-0.289348	Q9NR45	Q9NR45	Sialic acid synthase	NANS	3115	Color2 [A=255, R=169, G=169, B=169]	1	4						-1		aromatic compound biosynthetic process;biosynthetic process;carbohydrate biosynthetic process;carbohydrate derivative biosynthetic process;carbohydrate derivative metabolic process;carbohydrate metabolic process;cellular aromatic compound metabolic process;cellular biosynthetic process;cellular metabolic process;cellular nitrogen compound biosynthetic process;cellular nitrogen compound metabolic …	catalytic activity;cytidylyltransferase activity;N-acetylneuraminate synthase activity;N-acylneuraminate cytidylyltransferase activity;N-acylneuraminate-9-phosphate synthase activity;nucleotidyltransferase activity;transferase activity;transferase activity, transferring alkyl or aryl (other than methyl) groups;transferase activity, transferring phosphorus-containing groups	cellular anatomical entity;cytoplasm;cytosol;extracellular exosome;extracellular membrane-bounded organelle;extracellular organelle;extracellular vesicle;membrane-bounded organelle;organelle;vesicle	biosynthetic process;carbohydrate derivative metabolic process;carbohydrate metabolic process;cellular aromatic compound metabolic process;cellular nitrogen compound metabolic process;cellular process;heterocycle metabolic process;metabolic process;nitrogen compound metabolic process;nucleobase-containing compound metabolic process;nucleobase-containing small molecule metabolic process;nucleotide…	cellular anatomical entity;cytoplasm;cytosol;extracellular organelle;organelle;vesicle	Amino sugar and nucleotide sugar metabolism	11	11	11	50.7	50.7	50.7	40.307	0	36.451	141250000	275	17.0048	17.4678	17.8285	17.0361	17.5829	17.8581	17.7438	17.8233	17.6721	17.5729	17.9665	17.7357
	1.08475	-0.28907	P49591	P49591	Serine--tRNA ligase, cytoplasmic	SARS	1228	Color2 [A=255, R=169, G=169, B=169]	1	4						-1		amide biosynthetic process;amide metabolic process;amino acid activation;amino acid metabolic process;biological regulation;biosynthetic process;carboxylic acid metabolic process;cellular aromatic compound metabolic process;cellular biosynthetic process;cellular metabolic process;cellular nitrogen compound biosynthetic process;cellular nitrogen compound metabolic process;cellular process;cytoplas…	adenyl nucleotide binding;adenyl ribonucleotide binding;aminoacyl-tRNA ligase activity;anion binding;ATP binding;binding;carbohydrate derivative binding;catalytic activity;catalytic activity, acting on a nucleic acid;catalytic activity, acting on a tRNA;catalytic activity, acting on RNA;cis-regulatory region sequence-specific DNA binding;DNA binding;double-stranded DNA binding;enzyme binding;hete…	cellular anatomical entity;cytoplasm;cytosol;extracellular exosome;extracellular membrane-bounded organelle;extracellular organelle;extracellular vesicle;intracellular membrane-bounded organelle;intracellular organelle;membrane-bounded organelle;nucleus;organelle;vesicle	amide metabolic process;amino acid metabolic process;biological regulation;biosynthetic process;cellular aromatic compound metabolic process;cellular nitrogen compound metabolic process;cellular process;cytoplasmic translation;heterocycle metabolic process;macromolecule biosynthetic process;macromolecule metabolic process;macromolecule modification;metabolic process;nitrogen compound metabolic pr…	cellular anatomical entity;cytoplasm;cytosol;extracellular organelle;intracellular membrane-bounded organelle;intracellular organelle;nucleus;organelle;vesicle	Aminoacyl-tRNA biosynthesis	17	17	17	45.7	45.7	45.7	58.777	0	52.748	158400000	443	16.6669	17.1048	17.5554	16.8636	17.0821	17.557	17.4003	17.3732	17.4842	17.4084	17.3693	17.5289
	0.244567	-0.288954	P98160	P98160	Basement membrane-specific heparan sulfate proteoglycan core protein;Endorepellin;LG3 peptide	HSPG2	1592	Color2 [A=255, R=169, G=169, B=169]	1	4						-1		anatomical structure development;anatomical structure formation involved in morphogenesis;angiogenesis;animal organ development;animal organ regeneration;biological regulation;brain development;cell differentiation;cell surface receptor signaling pathway;cellular developmental process;cellular process;circulatory system development;defense response;developmental process;embryo implantation;endocy…	amide binding;amyloid-beta binding;binding;calcium ion binding;cation binding;collagen binding;collagen V binding;extracellular matrix structural constituent;extracellular matrix structural constituent conferring compression resistance;ion binding;lipoprotein particle receptor binding;low-density lipoprotein particle receptor binding;metal ion binding;peptide binding;protein binding;protein-conta…	anchoring junction;basement membrane;cell junction;cell-substrate junction;cellular anatomical entity;collagen-containing extracellular matrix;external encapsulating structure;extracellular exosome;extracellular matrix;extracellular membrane-bounded organelle;extracellular organelle;extracellular region;extracellular space;extracellular vesicle;focal adhesion;Golgi lumen;intracellular organelle l…	anatomical structure development;anatomical structure formation involved in morphogenesis;biological regulation;cell differentiation;cell surface receptor signaling pathway;cellular process;circulatory system development;developmental process;endocytosis;establishment of localization;inflammatory response;lipid metabolic process;localization;metabolic process;primary metabolic process;regulation …	cell junction;cellular anatomical entity;external encapsulating structure;extracellular matrix;extracellular organelle;extracellular region;extracellular space;membrane;membrane protein complex;organelle;organelle lumen;plasma membrane;protein-containing complex;vesicle	ECM-receptor interaction	12	12	12	4.8	4.8	4.8	468.83	0	24.729	42020000	34	NaN	16.2114	17.7134	17.0787	NaN	NaN	NaN	16.9373	17.101	NaN	17.0669	18.0553
	1.25617	-0.288912	P13639	P13639	Elongation factor 2	EEF2	740	Color2 [A=255, R=169, G=169, B=169]	1	4						-1		biological regulation;biosynthetic process;cell differentiation;cellular biosynthetic process;cellular developmental process;cellular metabolic process;cellular process;developmental process;hematopoietic progenitor cell differentiation;macromolecule biosynthetic process;macromolecule metabolic process;metabolic process;organic substance biosynthetic process;organic substance metabolic process;po…	anion binding;binding;cadherin binding;carbohydrate derivative binding;catalytic activity;cell adhesion molecule binding;enzyme binding;GTP binding;GTPase activity;guanyl nucleotide binding;guanyl ribonucleotide binding;heterocyclic compound binding;hydrolase activity;hydrolase activity, acting on acid anhydrides;hydrolase activity, acting on acid anhydrides, in phosphorus-containing anhydrides;i…	aggresome;cell junction;cellular anatomical entity;cytoplasm;cytoplasmic vesicle lumen;cytosol;extracellular exosome;extracellular membrane-bounded organelle;extracellular organelle;extracellular region;extracellular vesicle;ficolin-1-rich granule lumen;inclusion body;intracellular anatomical structure;intracellular membrane-bounded organelle;intracellular organelle;intracellular organelle lumen;…	biological regulation;biosynthetic process;cell differentiation;cellular process;developmental process;macromolecule biosynthetic process;macromolecule metabolic process;metabolic process;regulation of biological process;regulation of metabolic process;regulation of translation;translational elongation	cell junction;cellular anatomical entity;cytoplasm;cytosol;extracellular organelle;extracellular region;intracellular anatomical structure;intracellular membrane-bounded organelle;intracellular organelle;membrane;nucleus;organelle;organelle lumen;plasma membrane;polysome;protein-containing complex;ribonucleoprotein complex;synapse;vesicle		58	58	57	74.5	74.5	74.5	95.337	0	323.31	6872400000	11833	19.9241	20.3824	20.6763	19.9395	20.3756	20.5602	20.5751	20.6303	20.5443	20.4611	20.6762	20.7046
	0.356575	-0.288404	P09972;P05062	P09972	Fructose-bisphosphate aldolase C	ALDOC	670	Color2 [A=255, R=169, G=169, B=169]	1	4						-1		ADP catabolic process;ADP metabolic process;aromatic compound catabolic process;ATP metabolic process;biosynthetic process;carbohydrate biosynthetic process;carbohydrate catabolic process;carbohydrate derivative catabolic process;carbohydrate derivative metabolic process;carbohydrate metabolic process;carboxylic acid metabolic process;catabolic process;cell differentiation;cellular aromatic compo…	aldehyde-lyase activity;binding;carbon-carbon lyase activity;catalytic activity;cytoskeletal protein binding;fructose-bisphosphate aldolase activity;lyase activity;protein binding	cellular anatomical entity;cytoplasmic vesicle lumen;cytoskeleton;cytosol;extracellular exosome;extracellular membrane-bounded organelle;extracellular organelle;extracellular region;extracellular vesicle;ficolin-1-rich granule lumen;intracellular non-membrane-bounded organelle;intracellular organelle;intracellular organelle lumen;membrane-bounded organelle;membrane-enclosed lumen;non-membrane-bou…	biosynthetic process;carbohydrate derivative metabolic process;carbohydrate metabolic process;catabolic process;cell differentiation;cellular aromatic compound metabolic process;cellular nitrogen compound metabolic process;cellular process;developmental process;generation of precursor metabolites and energy;heterocycle metabolic process;metabolic process;monocarboxylic acid metabolic process;nitr…	cellular anatomical entity;cytoskeleton;cytosol;extracellular organelle;extracellular region;intracellular non-membrane-bounded organelle;intracellular organelle;non-membrane-bounded organelle;organelle;organelle lumen;vesicle	Carbon fixation in photosynthetic organisms;Fructose and mannose metabolism;Glycolysis / Gluconeogenesis;Pentose phosphate pathway	25	20	20	78	64.6	64.6	39.455	0	200.34	582510000	1664	17.9867	19.1702	19.9854	18.2516	19.5313	19.692	18.8958	19.6291	19.5867	19.0571	19.4426	19.7364
	1.436	-0.286825	P10768	P10768	S-formylglutathione hydrolase	ESD	694	Color2 [A=255, R=169, G=169, B=169]	1	4						-1		aldehyde catabolic process;catabolic process;cellular aldehyde metabolic process;cellular catabolic process;cellular detoxification;cellular detoxification of aldehyde;cellular metabolic process;cellular process;detoxification;formaldehyde catabolic process;formaldehyde metabolic process;metabolic process;organic substance catabolic process;organic substance metabolic process;small molecule catab…	binding;carboxylic ester hydrolase activity;catalytic activity;deacetylase activity;hydrolase activity;hydrolase activity, acting on ester bonds;identical protein binding;methylumbelliferyl-acetate deacetylase activity;protein binding;S-formylglutathione hydrolase activity;thiolester hydrolase activity	cellular anatomical entity;cytoplasmic vesicle;cytosol;endoplasmic reticulum lumen;extracellular exosome;extracellular membrane-bounded organelle;extracellular organelle;extracellular vesicle;intracellular membrane-bounded organelle;intracellular organelle;intracellular organelle lumen;intracellular vesicle;membrane-bounded organelle;membrane-enclosed lumen;organelle;organelle lumen;vesicle	catabolic process;cellular aldehyde metabolic process;cellular process;detoxification;metabolic process;small molecule metabolic process	cellular anatomical entity;cytoplasmic vesicle;cytosol;extracellular organelle;intracellular membrane-bounded organelle;intracellular organelle;organelle;organelle lumen;vesicle	Methane metabolism	10	10	10	51.4	51.4	51.4	31.462	0	54.59	195100000	596	17.3965	17.7541	18.0773	17.4237	17.9895	17.7369	18.0034	17.9864	18.0603	17.8942	18.131	18.0235
	0.935602	-0.286228	P08243	P08243	Asparagine synthetase [glutamine-hydrolyzing]	ASNS	636	Color2 [A=255, R=169, G=169, B=169]	1	4						-1		alpha-amino acid biosynthetic process;alpha-amino acid metabolic process;amide biosynthetic process;amide metabolic process;amino acid biosynthetic process;amino acid metabolic process;asparagine biosynthetic process;asparagine metabolic process;aspartate family amino acid biosynthetic process;aspartate family amino acid metabolic process;biological regulation;biosynthetic process;carboxylic acid…	adenyl nucleotide binding;adenyl ribonucleotide binding;anion binding;asparagine synthase (glutamine-hydrolyzing) activity;ATP binding;binding;carbohydrate derivative binding;carbon-nitrogen ligase activity, with glutamine as amido-N-donor;catalytic activity;heterocyclic compound binding;ion binding;ligase activity;ligase activity, forming carbon-nitrogen bonds;nucleoside phosphate binding;nucleo…	cellular anatomical entity;cytosol	amide metabolic process;amino acid metabolic process;biological regulation;biosynthetic process;cell communication;cellular nitrogen compound metabolic process;cellular process;metabolic process;nitrogen compound metabolic process;organic acid metabolic process;primary metabolic process;regulation of biological process;regulation of cell cycle;response to external stimulus;response to starvation;…	cellular anatomical entity;cytosol	Alanine, aspartate and glutamate metabolism;Nitrogen metabolism	10	10	10	25	25	25	64.369	0	42.164	87673000	291	16.2849	16.4066	17.1205	16.1639	16.6595	16.3256	16.5622	16.8894	16.8611	16.6354	17.1099	16.6204
	0.255311	-0.285161	Q9NZ08	Q9NZ08	Endoplasmic reticulum aminopeptidase 1	ERAP1	3223	Color2 [A=255, R=169, G=169, B=169]	1	4						-1		adaptive immune response;amide metabolic process;anatomical structure formation involved in morphogenesis;angiogenesis;antigen processing and presentation;antigen processing and presentation of endogenous antigen;antigen processing and presentation of endogenous peptide antigen;antigen processing and presentation of endogenous peptide antigen via MHC class I;antigen processing and presentation of…	amide binding;aminopeptidase activity;binding;catalytic activity;catalytic activity, acting on a protein;cation binding;cytokine receptor binding;endopeptidase activity;exopeptidase activity;growth factor receptor binding;hydrolase activity;interleukin-1 receptor binding;interleukin-1, type II receptor binding;interleukin-6 receptor binding;ion binding;metal ion binding;metalloaminopeptidase acti…	cellular anatomical entity;cytoplasm;cytosol;endoplasmic reticulum;endoplasmic reticulum lumen;endoplasmic reticulum membrane;extracellular exosome;extracellular membrane-bounded organelle;extracellular organelle;extracellular region;extracellular space;extracellular vesicle;intracellular membrane-bounded organelle;intracellular organelle;intracellular organelle lumen;membrane;membrane-bounded or…	amide metabolic process;anatomical structure formation involved in morphogenesis;biological process involved in interspecies interaction between organisms;biological regulation;catabolic process;cell differentiation;cellular process;developmental process;immune response;immune system process;macromolecule metabolic process;metabolic process;nitrogen compound metabolic process;peptide metabolic pr…	cellular anatomical entity;cytoplasm;cytosol;endoplasmic reticulum;extracellular organelle;extracellular region;extracellular space;intracellular membrane-bounded organelle;intracellular organelle;membrane;organelle;organelle lumen;vesicle		6	6	6	9.5	9.5	9.5	107.23	0.00043048	12.494	21955000	42	NaN	15.9974	16.3211	NaN	16.4677	14.9557	NaN	16.5648	NaN	NaN	15.753	16.3441
	2.14342	-0.283755	P08133	P08133	Annexin A6	ANXA6	628	Color2 [A=255, R=169, G=169, B=169]	1	4						-1		ameboidal-type cell migration;apoptotic signaling pathway;biological regulation;calcium ion homeostasis;cell differentiation;cell migration;cell motility;cellular component organization;cellular component organization or biogenesis;cellular developmental process;cellular homeostasis;cellular process;chemical homeostasis;chondrocyte differentiation;chondrocyte differentiation involved in endochond…	actin binding;actin filament binding;alcohol binding;anion binding;binding;calcium channel activity;calcium ion binding;calcium ion transmembrane transporter activity;calcium-dependent phospholipid binding;calcium-dependent protein binding;carbohydrate derivative binding;cation binding;channel activity;cholesterol binding;chondroitin sulfate binding;cytoskeletal protein binding;gated channel acti…	anchoring junction;bounding membrane of organelle;cell junction;cell-substrate junction;cellular anatomical entity;collagen-containing extracellular matrix;cytoplasm;cytoplasmic vesicle;cytoplasmic vesicle membrane;endosome membrane;external encapsulating structure;extracellular exosome;extracellular matrix;extracellular membrane-bounded organelle;extracellular organelle;extracellular vesicle;foc…	biological regulation;cell differentiation;cell motility;cellular component organization;cellular component organization or biogenesis;cellular homeostasis;cellular process;chemical homeostasis;developmental process;establishment of localization;homeostatic process;inorganic ion homeostasis;intracellular monoatomic ion homeostasis;localization;membrane organization;monoatomic ion transport;plasma…	cell junction;cellular anatomical entity;cytoplasm;cytoplasmic vesicle;external encapsulating structure;extracellular matrix;extracellular organelle;intracellular membrane-bounded organelle;intracellular organelle;membrane;mitochondrion;organelle;plasma membrane;vesicle		37	37	37	66	66	66	75.872	0	90.503	331620000	872	17.5623	17.8256	17.8216	17.558	17.808	17.8038	18.127	17.9471	17.7608	18.0392	17.9845	18.2233
	1.79587	-0.282544	O60701	O60701	UDP-glucose 6-dehydrogenase	UGDH	289	Color2 [A=255, R=169, G=169, B=169]	1	4						-1		aminoglycan biosynthetic process;aminoglycan metabolic process;anatomical structure development;anatomical structure morphogenesis;aromatic compound biosynthetic process;biosynthetic process;carbohydrate derivative biosynthetic process;carbohydrate derivative metabolic process;carbohydrate metabolic process;carboxylic acid biosynthetic process;carboxylic acid metabolic process;cell development;ce…	adenyl nucleotide binding;binding;catalytic activity;heterocyclic compound binding;identical protein binding;NAD binding;nucleoside phosphate binding;nucleotide binding;organic cyclic compound binding;oxidoreductase activity;oxidoreductase activity, acting on CH-OH group of donors;oxidoreductase activity, acting on the CH-OH group of donors, NAD or NADP as acceptor;protein binding;purine nucleoti…	cellular anatomical entity;cytosol;extracellular exosome;extracellular membrane-bounded organelle;extracellular organelle;extracellular vesicle;intracellular membrane-bounded organelle;intracellular organelle;membrane-bounded organelle;nucleoplasm;nucleus;organelle;vesicle	anatomical structure development;biosynthetic process;carbohydrate derivative metabolic process;carbohydrate metabolic process;cell development;cellular aromatic compound metabolic process;cellular component assembly;cellular component organization;cellular component organization or biogenesis;cellular nitrogen compound metabolic process;cellular process;developmental process;gastrulation;glycopr…	cellular anatomical entity;cytosol;extracellular organelle;intracellular membrane-bounded organelle;intracellular organelle;nucleoplasm;nucleus;organelle;vesicle	Amino sugar and nucleotide sugar metabolism;Ascorbate and aldarate metabolism;Pentose and glucuronate interconversions;Starch and sucrose metabolism	39	39	39	83.4	83.4	83.4	55.023	0	323.31	4005400000	6580	19.7511	20.0338	20.3478	19.7523	19.9978	20.1609	20.2874	20.2632	20.2574	20.2254	20.3285	20.3771
	1.47298	-0.282419	P30047	P30047	GTP cyclohydrolase 1 feedback regulatory protein	GCHFR	984	Color2 [A=255, R=169, G=169, B=169]	1	4						-1		biological regulation;biosynthetic process;cellular biosynthetic process;cellular metabolic process;cellular nitrogen compound biosynthetic process;cellular nitrogen compound metabolic process;cellular process;metabolic process;negative regulation of biological process;negative regulation of biosynthetic process;negative regulation of metabolic process;nitric oxide biosynthetic process;nitric oxi…	binding;enzyme binding;GTP cyclohydrolase binding;protein binding	cell projection;cellular anatomical entity;cytoplasm;cytoplasmic vesicle;cytosol;dendrite;intracellular membrane-bounded organelle;intracellular organelle;intracellular vesicle;melanosome;membrane;membrane-bounded organelle;neuron projection;nuclear membrane;nucleoplasm;nucleus;organelle;organelle membrane;pigment granule;plasma membrane bounded cell projection;vesicle	biological regulation;biosynthetic process;cellular nitrogen compound metabolic process;cellular process;metabolic process;nitrogen compound metabolic process;regulation of biological process;regulation of metabolic process	cell projection;cellular anatomical entity;cytoplasm;cytoplasmic vesicle;cytosol;intracellular membrane-bounded organelle;intracellular organelle;membrane;neuron projection;nucleoplasm;nucleus;organelle;vesicle		4	4	4	79.8	79.8	79.8	9.6981	0.00040241	10.267	40225000	50	16.3175	16.6165	16.7606	16.3921	16.5973	16.6902	16.6241	17.1711	16.7063	16.6495	17.0222	16.8956
	0.623468	-0.282381	P60174	P60174	Triosephosphate isomerase	TPI1	1396	Color2 [A=255, R=169, G=169, B=169]	1	4						-1		ADP catabolic process;ADP metabolic process;alcohol catabolic process;alcohol metabolic process;aldehyde biosynthetic process;alditol catabolic process;alditol metabolic process;aromatic compound catabolic process;ATP metabolic process;biosynthetic process;canonical glycolysis;carbohydrate biosynthetic process;carbohydrate catabolic process;carbohydrate derivative biosynthetic process;carbohydrat…	binding;carbon-oxygen lyase activity;carbon-oxygen lyase activity, acting on phosphates;catalytic activity;enzyme binding;identical protein binding;intramolecular oxidoreductase activity;intramolecular oxidoreductase activity, interconverting aldoses and ketoses;isomerase activity;lyase activity;methylglyoxal synthase activity;protein binding;protein dimerization activity;protein homodimerization…	cellular anatomical entity;cytosol;extracellular exosome;extracellular membrane-bounded organelle;extracellular organelle;extracellular space;extracellular vesicle;intracellular membrane-bounded organelle;intracellular organelle;membrane-bounded organelle;nucleus;organelle;vesicle	alcohol metabolic process;biosynthetic process;carbohydrate derivative metabolic process;carbohydrate metabolic process;catabolic process;cellular aldehyde metabolic process;cellular aromatic compound metabolic process;cellular ketone metabolic process;cellular nitrogen compound metabolic process;cellular process;generation of precursor metabolites and energy;heterocycle metabolic process;metabol…	cellular anatomical entity;cytosol;extracellular organelle;extracellular space;intracellular membrane-bounded organelle;intracellular organelle;nucleus;organelle;vesicle	Carbon fixation in photosynthetic organisms;Fructose and mannose metabolism;Glycolysis / Gluconeogenesis;Inositol phosphate metabolism	23	23	23	91.2	91.2	91.2	26.669	0	323.31	4149100000	5908	20.0564	20.8635	21.309	20.3052	21.0902	21.2333	20.8762	21.1825	21.2275	20.8257	21.1512	21.2888
	0.63804	-0.28196	P49321	P49321	Nuclear autoantigenic sperm protein	NASP	1214	Color2 [A=255, R=169, G=169, B=169]	1	4						-1		anatomical structure development;animal organ development;blastocyst development;cell cycle;cellular aromatic compound metabolic process;cellular component assembly;cellular component organization;cellular component organization or biogenesis;cellular localization;cellular macromolecule localization;cellular metabolic process;cellular nitrogen compound metabolic process;cellular process;CENP-A co…	binding;histone binding;protein binding;protein-containing complex binding	cellular anatomical entity;chromatin;cytoplasm;intracellular membrane-bounded organelle;intracellular organelle;membrane-bounded organelle;nucleoplasm;nucleus;organelle;protein-containing complex;protein-DNA complex	anatomical structure development;cell cycle;cellular aromatic compound metabolic process;cellular component assembly;cellular component organization;cellular component organization or biogenesis;cellular localization;cellular nitrogen compound metabolic process;cellular process;chromatin organization;developmental process;DNA metabolic process;DNA replication;establishment of localization;heteroc…	cellular anatomical entity;cytoplasm;intracellular membrane-bounded organelle;intracellular organelle;nucleoplasm;nucleus;organelle;protein-containing complex;protein-DNA complex		19	19	19	39.1	39.1	39.1	85.237	0	140.96	533960000	816	17.8207	18.747	19.0158	17.9874	18.7367	18.9653	18.6947	18.853	18.8523	18.5641	18.9787	19.0218
	0.611098	-0.281123	P12277	P12277	Creatine kinase B-type	CKB	727	Color2 [A=255, R=169, G=169, B=169]	1	4						-1		anatomical structure development;biosynthetic process;cellular metabolic process;cellular modified amino acid biosynthetic process;cellular modified amino acid metabolic process;cellular process;developmental process;futile creatine cycle;metabolic process;neural nucleus development;nitrogen compound metabolic process;organic substance biosynthetic process;organic substance metabolic process;orga…	adenyl nucleotide binding;adenyl ribonucleotide binding;anion binding;ATP binding;binding;carbohydrate derivative binding;catalytic activity;creatine kinase activity;enzyme binding;heterocyclic compound binding;ion binding;kinase activity;nucleoside phosphate binding;nucleotide binding;organic cyclic compound binding;phosphotransferase activity, nitrogenous group as acceptor;protein binding;purin…	cellular anatomical entity;cytosol;extracellular exosome;extracellular membrane-bounded organelle;extracellular organelle;extracellular space;extracellular vesicle;intracellular membrane-bounded organelle;intracellular organelle;membrane;membrane-bounded organelle;mitochondrion;organelle;plasma membrane;vesicle	anatomical structure development;biosynthetic process;cellular modified amino acid metabolic process;cellular process;developmental process;metabolic process;nitrogen compound metabolic process;phosphorus metabolic process;phosphorylation	cellular anatomical entity;cytosol;extracellular organelle;extracellular space;intracellular membrane-bounded organelle;intracellular organelle;membrane;mitochondrion;organelle;plasma membrane;vesicle	Arginine and proline metabolism	13	13	13	59.8	59.8	59.8	42.644	0	134.66	373550000	813	17.0312	17.9431	18.2364	17.5105	18.0991	18.3459	17.8234	18.2906	18.4182	17.8516	18.2551	18.214
	0.547226	-0.280977	Q01105;P0DME0	Q01105;P0DME0	Protein SET;Protein SETSIP	SET;SETSIP	1612	Color2 [A=255, R=169, G=169, B=169]	1	4						-1		biological regulation;cell differentiation;cellular aromatic compound metabolic process;cellular component assembly;cellular component disassembly;cellular component organization;cellular component organization or biogenesis;cellular developmental process;cellular metabolic process;cellular nitrogen compound metabolic process;cellular process;chromatin organization;chromatin remodeling;developmen…	binding;chromatin binding;DNA binding;enzyme inhibitor activity;enzyme regulator activity;histone binding;molecular function inhibitor activity;molecular function regulator activity;nucleic acid binding;organic cyclic compound binding;phosphatase inhibitor activity;phosphatase regulator activity;protein binding;protein phosphatase inhibitor activity;protein phosphatase regulator activity;protein-…	cellular anatomical entity;chromatin;cytoplasm;cytosol;endoplasmic reticulum;intracellular membrane-bounded organelle;intracellular non-membrane-bounded organelle;intracellular organelle;lipid droplet;membrane-bounded organelle;non-membrane-bounded organelle;nucleoplasm;nucleus;organelle;perinuclear region of cytoplasm;protein-containing complex;protein-DNA complex	biological regulation;cell differentiation;cellular aromatic compound metabolic process;cellular component assembly;cellular component disassembly;cellular component organization;cellular component organization or biogenesis;cellular nitrogen compound metabolic process;cellular process;chromatin organization;developmental process;DNA metabolic process;DNA replication;heterocycle metabolic process…	cellular anatomical entity;cytoplasm;cytosol;endoplasmic reticulum;intracellular membrane-bounded organelle;intracellular non-membrane-bounded organelle;intracellular organelle;lipid droplet;non-membrane-bounded organelle;nucleoplasm;nucleus;organelle;protein-containing complex;protein-DNA complex		6	6	6	29	29	29	33.488	0	75.22	312930000	735	18.3642	19.054	19.4872	18.3591	18.7464	19.7556	19.1118	19.3454	19.292	18.9474	19.3085	19.4474
	0.31854	-0.280272	O15067	O15067	Phosphoribosylformylglycinamidine synthase	PFAS	161	Color2 [A=255, R=169, G=169, B=169]	1	4						-1		alpha-amino acid metabolic process;amino acid metabolic process;AMP biosynthetic process;AMP metabolic process;anatomical structure development;anterior head development;aromatic compound biosynthetic process;biosynthetic process;carbohydrate derivative biosynthetic process;carbohydrate derivative metabolic process;carboxylic acid metabolic process;cellular aromatic compound metabolic process;cel…	adenyl nucleotide binding;adenyl ribonucleotide binding;anion binding;ATP binding;binding;carbohydrate derivative binding;carbon-nitrogen ligase activity, with glutamine as amido-N-donor;catalytic activity;cation binding;heterocyclic compound binding;ion binding;ligase activity;ligase activity, forming carbon-nitrogen bonds;metal ion binding;nucleoside phosphate binding;nucleotide binding;organic…	cellular anatomical entity;cytoplasm;cytosol;extracellular exosome;extracellular membrane-bounded organelle;extracellular organelle;extracellular vesicle;membrane-bounded organelle;organelle;vesicle	amino acid metabolic process;anatomical structure development;biosynthetic process;carbohydrate derivative metabolic process;cellular aromatic compound metabolic process;cellular nitrogen compound metabolic process;cellular process;developmental process;heterocycle metabolic process;metabolic process;nitrogen compound metabolic process;nucleobase-containing compound metabolic process;nucleobase-c…	cellular anatomical entity;cytoplasm;cytosol;extracellular organelle;organelle;vesicle	Purine metabolism	17	17	17	26.8	26.8	26.8	144.73	0	55.746	127510000	202	16.581	16.457	17.4767	15.4874	16.8991	16.9683	16.4234	17.3797	17.1721	15.8347	17.2343	17.5071
	1.16791	-0.280023	Q15181	Q15181	Inorganic pyrophosphatase	PPA1	1918	Color2 [A=255, R=169, G=169, B=169]	1	4						-1		cellular metabolic process;cellular process;metabolic process;phosphate-containing compound metabolic process;phosphorus metabolic process	binding;catalytic activity;cation binding;hydrolase activity;hydrolase activity, acting on acid anhydrides;hydrolase activity, acting on acid anhydrides, in phosphorus-containing anhydrides;inorganic diphosphate phosphatase activity;ion binding;magnesium ion binding;metal ion binding;pyrophosphatase activity	cellular anatomical entity;cytoplasm;cytosol;extracellular exosome;extracellular membrane-bounded organelle;extracellular organelle;extracellular vesicle;membrane-bounded organelle;organelle;vesicle	cellular process;metabolic process;phosphorus metabolic process	cellular anatomical entity;cytoplasm;cytosol;extracellular organelle;organelle;vesicle	Oxidative phosphorylation	11	11	11	53.3	53.3	53.3	32.66	0	126.5	214050000	453	17.8851	18.2044	18.6164	17.9485	18.2184	18.6222	18.5804	18.4447	18.4631	18.5917	18.4007	18.6946
	2.01487	-0.279603	O60664	O60664	Perilipin-3	PLIN3	287	Color2 [A=255, R=169, G=169, B=169]	1	4						-1		biological regulation;cell communication;cellular component disassembly;cellular component organization;cellular component organization or biogenesis;cellular process;cellular response to external stimulus;cellular response to extracellular stimulus;cellular response to glucose starvation;cellular response to nutrient levels;cellular response to starvation;cellular response to stimulus;cellular r…	binding;cadherin binding;cell adhesion molecule binding;protein binding	bounding membrane of organelle;cellular anatomical entity;cytoplasm;cytoplasmic vesicle;cytoplasmic vesicle membrane;cytosol;endosome;endosome membrane;Golgi apparatus;intracellular membrane-bounded organelle;intracellular non-membrane-bounded organelle;intracellular organelle;intracellular vesicle;lipid droplet;membrane;membrane-bounded organelle;non-membrane-bounded organelle;organelle;organell…	biological regulation;cell communication;cellular component disassembly;cellular component organization;cellular component organization or biogenesis;cellular process;establishment of localization;localization;organelle organization;regulation of biological process;response to external stimulus;response to starvation;response to stimulus;response to stress;transport;vesicle-mediated transport	cellular anatomical entity;cytoplasm;cytoplasmic vesicle;cytosol;endosome;Golgi apparatus;intracellular membrane-bounded organelle;intracellular non-membrane-bounded organelle;intracellular organelle;lipid droplet;membrane;non-membrane-bounded organelle;organelle;vesicle		21	21	21	76	76	76	47.074	0	255.1	703400000	1494	18.0049	18.1958	18.5697	18.0216	18.2187	18.3176	18.4841	18.4152	18.5303	18.5442	18.4869	18.5452
	1.84514	-0.278757	O94979	O94979	Protein transport protein Sec31A	SEC31A	416	Color2 [A=255, R=169, G=169, B=169]	1	4						-1		cellular component organization;cellular component organization or biogenesis;cellular localization;cellular macromolecule localization;cellular process;COPII-coated vesicle cargo loading;endoplasmic reticulum organization;endoplasmic reticulum to Golgi vesicle-mediated transport;establishment of localization;establishment of localization in cell;establishment of protein localization;Golgi vesicl…	binding;calcium-dependent protein binding;protein binding;structural molecule activity	bounding membrane of organelle;cellular anatomical entity;coated vesicle;coated vesicle membrane;COPII vesicle coat;COPII-coated ER to Golgi transport vesicle;cytoplasm;cytoplasmic vesicle;cytoplasmic vesicle membrane;cytosol;endoplasmic reticulum;endoplasmic reticulum exit site;endoplasmic reticulum membrane;ER to Golgi transport vesicle membrane;intracellular membrane-bounded organelle;intracel…	cellular component organization;cellular component organization or biogenesis;cellular localization;cellular process;endoplasmic reticulum organization;establishment of localization;Golgi vesicle transport;intracellular protein transport;localization;macromolecule localization;organelle organization;protein localization;protein transport;response to chemical;response to stimulus;transport;vesicle…	cellular anatomical entity;coated vesicle;cytoplasm;cytoplasmic vesicle;cytosol;endoplasmic reticulum;intracellular membrane-bounded organelle;intracellular organelle;membrane;membrane protein complex;organelle;protein-containing complex;vesicle	Protein processing in endoplasmic reticulum	23	23	23	28.1	28.1	28.1	133.01	0	104.73	283200000	573	17.1423	17.3654	17.7282	17.1604	17.3422	17.496	17.6062	17.6176	17.6033	17.7352	17.5952	17.7496
	0.778605	-0.278282	P52788	P52788	Spermine synthase	SMS	1310	Color2 [A=255, R=169, G=169, B=169]	1	4						-1		alpha-amino acid metabolic process;amine biosynthetic process;amine metabolic process;amino acid metabolic process;aspartate family amino acid metabolic process;biogenic amine biosynthetic process;biogenic amine metabolic process;biosynthetic process;carboxylic acid metabolic process;cellular biosynthetic process;cellular metabolic process;cellular nitrogen compound biosynthetic process;cellular …	catalytic activity;methyltransferase activity;S-adenosylmethionine-dependent methyltransferase activity;spermine synthase activity;transferase activity;transferase activity, transferring alkyl or aryl (other than methyl) groups;transferase activity, transferring one-carbon groups	cellular anatomical entity;cytosol;extracellular exosome;extracellular membrane-bounded organelle;extracellular organelle;extracellular vesicle;membrane-bounded organelle;organelle;vesicle	amine metabolic process;amino acid metabolic process;biosynthetic process;cellular nitrogen compound metabolic process;cellular process;metabolic process;nitrogen compound metabolic process;organic acid metabolic process;polyamine metabolic process;primary metabolic process;small molecule metabolic process;sulfur compound metabolic process	cellular anatomical entity;cytosol;extracellular organelle;organelle;vesicle	Arginine and proline metabolism;beta-Alanine metabolism;Cysteine and methionine metabolism;Glutathione metabolism	10	10	10	43.2	43.2	43.2	41.268	0.00043122	12.537	39237000	60	NaN	15.9159	16.4987	15.471	16.2397	16.3843	16.2182	16.5647	16.2824	16.1781	16.4989	16.5389
	0.851655	-0.277816	Q92828	Q92828	Coronin-2A	CORO2A	2540	Color2 [A=255, R=169, G=169, B=169]	1	4						-1		biological regulation;cellular process;intracellular signal transduction;regulation of biological process;regulation of cellular process;signal transduction	actin binding;actin filament binding;binding;cytoskeletal protein binding;protein binding;protein-containing complex binding	protein-containing complex;transcription regulator complex;transcription repressor complex	biological regulation;cellular process;intracellular signal transduction;regulation of biological process;signal transduction	protein-containing complex;transcription regulator complex;transcription repressor complex		4	4	4	8	8	8	59.763	0.0007318	7.1125	23530000	82	16.4454	16.5849	16.6216	15.7096	16.5482	16.3593	16.3305	16.4779	16.9879	16.5109	16.8521	16.7767
	0.712189	-0.277294	P22314	P22314	Ubiquitin-like modifier-activating enzyme 1	UBA1	881	Color2 [A=255, R=169, G=169, B=169]	1	4						-1		catabolic process;cellular process;cellular response to stimulus;cellular response to stress;DNA damage response;macromolecule catabolic process;macromolecule metabolic process;macromolecule modification;metabolic process;modification-dependent macromolecule catabolic process;modification-dependent protein catabolic process;nitrogen compound metabolic process;organic substance catabolic process;o…	adenyl nucleotide binding;adenyl ribonucleotide binding;anion binding;ATP binding;ATP-dependent activity;binding;carbohydrate derivative binding;catalytic activity;catalytic activity, acting on a protein;heterocyclic compound binding;ion binding;ligase activity;ligase activity, forming carbon-sulfur bonds;nucleic acid binding;nucleoside phosphate binding;nucleotide binding;organic cyclic compound…	cellular anatomical entity;cytoplasm;cytosol;extracellular exosome;extracellular membrane-bounded organelle;extracellular organelle;extracellular vesicle;intracellular membrane-bounded organelle;intracellular organelle;membrane-bounded organelle;mitochondrion;nucleoplasm;nucleus;organelle;vesicle	catabolic process;cellular process;DNA damage response;macromolecule catabolic process;macromolecule metabolic process;macromolecule modification;metabolic process;nitrogen compound metabolic process;primary metabolic process;protein metabolic process;protein modification by small protein conjugation or removal;protein modification process;proteolysis;proteolysis involved in protein catabolic pro…	cellular anatomical entity;cytoplasm;cytosol;extracellular organelle;intracellular membrane-bounded organelle;intracellular organelle;mitochondrion;nucleoplasm;nucleus;organelle;vesicle	Parkinson's disease;Ubiquitin mediated proteolysis	39	39	39	54.8	54.8	54.8	117.85	0	286.99	895720000	1957	17.7837	18.4106	18.8253	17.7744	18.4124	18.7303	18.4063	18.6632	18.6824	18.3452	18.7018	18.8016
	0.508827	-0.277237	P04075	P04075	Fructose-bisphosphate aldolase A	ALDOA	545	Color2 [A=255, R=169, G=169, B=169]	1	4						-1		actin filament organization;ADP catabolic process;ADP metabolic process;aromatic compound biosynthetic process;aromatic compound catabolic process;ATP biosynthetic process;ATP metabolic process;binding of sperm to zona pellucida;biological regulation;biosynthetic process;carbohydrate catabolic process;carbohydrate derivative biosynthetic process;carbohydrate derivative catabolic process;carbohydr…	actin binding;aldehyde-lyase activity;binding;cadherin binding;carbohydrate binding;carbon-carbon lyase activity;catalytic activity;cell adhesion molecule binding;cytoskeletal protein binding;fructose binding;fructose-bisphosphate aldolase activity;identical protein binding;lyase activity;monosaccharide binding;nucleic acid binding;organic cyclic compound binding;protein binding;RNA binding;small…	actin cytoskeleton;cellular anatomical entity;cytoplasmic vesicle lumen;cytoskeleton;cytosol;extracellular exosome;extracellular membrane-bounded organelle;extracellular organelle;extracellular region;extracellular space;extracellular vesicle;ficolin-1-rich granule lumen;I band;intracellular membrane-bounded organelle;intracellular non-membrane-bounded organelle;intracellular organelle;intracellu…	biological regulation;biosynthetic process;carbohydrate derivative metabolic process;carbohydrate metabolic process;catabolic process;cell recognition;cellular aromatic compound metabolic process;cellular component assembly;cellular component organization;cellular component organization or biogenesis;cellular homeostasis;cellular nitrogen compound metabolic process;cellular process;generation of …	cellular anatomical entity;cytoskeleton;cytosol;extracellular organelle;extracellular region;extracellular space;intracellular membrane-bounded organelle;intracellular non-membrane-bounded organelle;intracellular organelle;membrane;non-membrane-bounded organelle;nucleus;organelle;organelle lumen;vesicle	Carbon fixation in photosynthetic organisms;Fructose and mannose metabolism;Glycolysis / Gluconeogenesis;Pentose phosphate pathway	34	34	29	90.7	90.7	77.2	39.42	0	323.31	4990100000	7132	20.2404	21.1454	21.6793	20.475	21.3817	21.5426	21.0666	21.473	21.5573	21.051	21.4244	21.5555
	0.731556	-0.276777	Q8TDN6	Q8TDN6	Ribosome biogenesis protein BRX1 homolog	BRIX1	2443	Color2 [A=255, R=169, G=169, B=169]	1	4						-1		cellular aromatic compound metabolic process;cellular component assembly;cellular component organization;cellular component organization or biogenesis;cellular metabolic process;cellular nitrogen compound metabolic process;cellular process;heterocycle metabolic process;macromolecule metabolic process;metabolic process;ncRNA metabolic process;ncRNA processing;nitrogen compound metabolic process;nu…	binding;nucleic acid binding;organic cyclic compound binding;RNA binding;rRNA binding	cellular anatomical entity;chromosome;intracellular non-membrane-bounded organelle;intracellular organelle;non-membrane-bounded organelle;nucleolus;organelle	cellular aromatic compound metabolic process;cellular component assembly;cellular component organization;cellular component organization or biogenesis;cellular nitrogen compound metabolic process;cellular process;heterocycle metabolic process;macromolecule metabolic process;metabolic process;nitrogen compound metabolic process;nucleobase-containing compound metabolic process;primary metabolic pro…	cellular anatomical entity;chromosome;intracellular non-membrane-bounded organelle;intracellular organelle;non-membrane-bounded organelle;nucleolus;organelle		13	13	13	52.7	52.7	52.7	41.401	0	82.64	296500000	690	18.1426	18.5994	18.4837	18.0571	18.6909	18.2788	18.0797	18.8592	19.0224	18.2017	18.8552	18.8949
	2.80612	-0.276741	Q9GZL7	Q9GZL7	Ribosome biogenesis protein WDR12	WDR12	2937	Color2 [A=255, R=169, G=169, B=169]	1	4						-1		biological regulation;cell surface receptor signaling pathway;cellular aromatic compound metabolic process;cellular component biogenesis;cellular component organization or biogenesis;cellular metabolic process;cellular nitrogen compound metabolic process;cellular process;heterocycle metabolic process;macromolecule metabolic process;maturation of 5.8S rRNA;maturation of 5.8S rRNA from tricistronic…	binding;protein-containing complex binding;ribonucleoprotein complex binding	cellular anatomical entity;intracellular non-membrane-bounded organelle;intracellular organelle;non-membrane-bounded organelle;nuclear protein-containing complex;nucleolus;nucleoplasm;organelle;PeBoW complex;preribosome;preribosome, large subunit precursor;protein-containing complex;ribonucleoprotein complex	biological regulation;cell surface receptor signaling pathway;cellular aromatic compound metabolic process;cellular component biogenesis;cellular component organization or biogenesis;cellular nitrogen compound metabolic process;cellular process;heterocycle metabolic process;macromolecule metabolic process;metabolic process;nitrogen compound metabolic process;nucleobase-containing compound metabol…	cellular anatomical entity;intracellular non-membrane-bounded organelle;intracellular organelle;non-membrane-bounded organelle;nucleolus;nucleoplasm;organelle;preribosome;protein-containing complex;ribonucleoprotein complex		15	15	15	49.4	49.4	49.4	47.707	0	64.662	278860000	500	17.7939	17.8162	17.6705	17.7654	17.7589	17.4647	17.9838	17.9662	17.8398	18.1069	18.0329	18.0005
	0.629663	-0.276722	Q9NWT1	Q9NWT1	p21-activated protein kinase-interacting protein 1	PAK1IP1	3186	Color2 [A=255, R=169, G=169, B=169]	1	4						-1		anatomical structure development;biological regulation;cell population proliferation;cellular component biogenesis;cellular component organization or biogenesis;cellular process;developmental process;negative regulation of biological process;negative regulation of cell communication;negative regulation of cellular process;negative regulation of response to stimulus;negative regulation of signal t…		cellular anatomical entity;intracellular non-membrane-bounded organelle;intracellular organelle;non-membrane-bounded organelle;nucleolus;organelle	anatomical structure development;biological regulation;cell population proliferation;cellular component biogenesis;cellular component organization or biogenesis;cellular process;developmental process;regulation of biological process;ribosomal large subunit biogenesis	cellular anatomical entity;intracellular non-membrane-bounded organelle;intracellular organelle;non-membrane-bounded organelle;nucleolus;organelle		15	15	15	45.4	45.4	45.4	43.963	0	47.289	159040000	231	17.8038	18.451	18.1816	17.564	18.3599	18.5934	17.9699	18.6264	18.4088	18.0508	18.8178	18.7402
	0.38222	-0.276524	P40937	P40937	Replication factor C subunit 5	RFC5	1117	Color2 [A=255, R=169, G=169, B=169]	1	4						-1		biological regulation;cellular aromatic compound metabolic process;cellular component organization;cellular component organization or biogenesis;cellular metabolic process;cellular nitrogen compound metabolic process;cellular process;cellular response to stimulus;cellular response to stress;chromosome organization;DNA conformation change;DNA damage response;DNA duplex unwinding;DNA geometric chan…	adenyl nucleotide binding;adenyl ribonucleotide binding;anion binding;ATP binding;ATP hydrolysis activity;binding;carbohydrate derivative binding;catalytic activity;DNA binding;enzyme binding;heterocyclic compound binding;hydrolase activity;hydrolase activity, acting on acid anhydrides;hydrolase activity, acting on acid anhydrides, in phosphorus-containing anhydrides;ion binding;nucleic acid bind…	cellular anatomical entity;Ctf18 RFC-like complex;DNA replication factor C complex;intracellular membrane-bounded organelle;intracellular organelle;membrane-bounded organelle;nuclear protein-containing complex;nucleoplasm;nucleus;organelle;protein-containing complex	biological regulation;cellular aromatic compound metabolic process;cellular component organization;cellular component organization or biogenesis;cellular nitrogen compound metabolic process;cellular process;chromosome organization;DNA conformation change;DNA damage response;DNA geometric change;DNA metabolic process;DNA repair;DNA replication;heterocycle metabolic process;macromolecule metabolic …	cellular anatomical entity;DNA replication factor C complex;intracellular membrane-bounded organelle;intracellular organelle;nucleoplasm;nucleus;organelle;protein-containing complex	DNA replication;Mismatch repair;Nucleotide excision repair	14	14	14	56.2	56.2	56.2	38.496	0	59.384	133170000	229	15.9191	17.427	17.4271	16.5454	17.7442	17.5358	17.3358	17.5733	17.4714	16.6807	17.6867	17.5099
	0.525886	-0.275331	P15170;Q8IYD1	P15170	Eukaryotic peptide chain release factor GTP-binding subunit ERF3A	GSPT1	774	Color2 [A=255, R=169, G=169, B=169]	1	4						-1		amide biosynthetic process;amide metabolic process;aromatic compound catabolic process;biological regulation;biosynthetic process;catabolic process;cell cycle G1/S phase transition;cell cycle phase transition;cell cycle process;cellular aromatic compound metabolic process;cellular biosynthetic process;cellular catabolic process;cellular component disassembly;cellular component organization;cellul…	anion binding;binding;carbohydrate derivative binding;catalytic activity;GTP binding;GTPase activity;guanyl nucleotide binding;guanyl ribonucleotide binding;heterocyclic compound binding;hydrolase activity;hydrolase activity, acting on acid anhydrides;hydrolase activity, acting on acid anhydrides, in phosphorus-containing anhydrides;ion binding;nucleic acid binding;nucleoside phosphate binding;nu…	cellular anatomical entity;cytoplasm;cytosol;cytosolic ribosome;intracellular non-membrane-bounded organelle;intracellular organelle;non-membrane-bounded organelle;organelle;protein-containing complex;ribosome;translation release factor complex	amide metabolic process;biological regulation;biosynthetic process;catabolic process;cellular aromatic compound metabolic process;cellular component disassembly;cellular component organization;cellular component organization or biogenesis;cellular nitrogen compound metabolic process;cellular process;heterocycle metabolic process;macromolecule biosynthetic process;macromolecule catabolic process;m…	cellular anatomical entity;cytoplasm;cytosol;intracellular non-membrane-bounded organelle;intracellular organelle;non-membrane-bounded organelle;organelle;protein-containing complex;ribosome	mRNA surveillance pathway	18	18	18	42.3	42.3	42.3	55.755	0	47.902	147140000	245	16.7592	17.0366	17.9309	16.8521	16.9478	17.6702	16.9786	17.6742	17.7669	16.9955	17.7762	17.6572
	1.39854	-0.274475	Q9Y617	Q9Y617	Phosphoserine aminotransferase	PSAT1	3529	Color2 [A=255, R=169, G=169, B=169]	1	4						-1		alpha-amino acid biosynthetic process;alpha-amino acid metabolic process;amino acid biosynthetic process;amino acid metabolic process;aromatic compound biosynthetic process;biosynthetic process;carboxylic acid biosynthetic process;carboxylic acid metabolic process;cellular aromatic compound metabolic process;cellular biosynthetic process;cellular metabolic process;cellular nitrogen compound biosy…	anion binding;binding;catalytic activity;heterocyclic compound binding;identical protein binding;ion binding;O-phospho-L-serine:2-oxoglutarate aminotransferase activity;organic cyclic compound binding;protein binding;pyridoxal phosphate binding;small molecule binding;transaminase activity;transferase activity;transferase activity, transferring nitrogenous groups;vitamin B6 binding;vitamin binding	cellular anatomical entity;cytoplasm;cytosol;extracellular exosome;extracellular membrane-bounded organelle;extracellular organelle;extracellular vesicle;membrane-bounded organelle;organelle;vesicle	amino acid metabolic process;biosynthetic process;cellular aromatic compound metabolic process;cellular nitrogen compound metabolic process;cellular process;heterocycle metabolic process;metabolic process;nitrogen compound metabolic process;organic acid metabolic process;primary metabolic process;small molecule metabolic process;vitamin metabolic process	cellular anatomical entity;cytoplasm;cytosol;extracellular organelle;organelle;vesicle	Glycine, serine and threonine metabolism;Methane metabolism;Vitamin B6 metabolism	17	17	17	55.1	55.1	55.1	40.422	0	120.93	619350000	1572	18.6941	18.924	19.3138	18.7372	19.1967	19.2668	19.2876	19.2262	19.257	19.2403	19.4424	19.326
	0.617036	-0.274465	P53004	P53004	Biliverdin reductase A	BLVRA	1318	Color2 [A=255, R=169, G=169, B=169]	1	4						-1		aromatic compound catabolic process;catabolic process;cellular aromatic compound metabolic process;cellular catabolic process;cellular metabolic process;cellular nitrogen compound catabolic process;cellular nitrogen compound metabolic process;cellular process;heme catabolic process;heme metabolic process;heterocycle catabolic process;heterocycle metabolic process;metabolic process;nitrogen compou…	biliberdin reductase NAD+ activity;biliverdin reductase (NAD(P)+) activity;biliverdin reductase (NADP+) activity;binding;catalytic activity;cation binding;heterocyclic compound binding;ion binding;metal ion binding;nucleoside phosphate binding;nucleotide binding;organic cyclic compound binding;oxidoreductase activity;oxidoreductase activity, acting on the CH-CH group of donors;oxidoreductase acti…	cellular anatomical entity;cytosol;extracellular exosome;extracellular membrane-bounded organelle;extracellular organelle;extracellular vesicle;membrane-bounded organelle;organelle;vesicle	catabolic process;cellular aromatic compound metabolic process;cellular nitrogen compound metabolic process;cellular process;heterocycle metabolic process;metabolic process;nitrogen compound metabolic process;pigment metabolic process;tetrapyrrole metabolic process	cellular anatomical entity;cytosol;extracellular organelle;organelle;vesicle	Porphyrin and chlorophyll metabolism	9	9	9	35.8	35.8	35.8	33.428	0	43.944	94356000	197	16.7263	17.252	17.7223	16.8697	17.7634	17.9072	17.5015	17.5425	17.9545	17.3929	17.759	17.7374
	2.03704	-0.274172	Q15417;P51911	Q15417	Calponin-3	CNN3	1938	Color2 [A=255, R=169, G=169, B=169]	1	4						-1		actin cytoskeleton organization;actin filament organization;actin filament-based process;actomyosin structure organization;cell differentiation;cellular component organization;cellular component organization or biogenesis;cellular developmental process;cellular process;cytoskeleton organization;developmental process;epithelial cell differentiation;organelle organization;supramolecular fiber organ…	actin binding;actin filament binding;binding;cadherin binding;cadherin binding involved in cell-cell adhesion;calmodulin binding;cell adhesion mediator activity;cell adhesion molecule binding;cell-cell adhesion mediator activity;cytoskeletal protein binding;microtubule binding;protein binding;protein-containing complex binding;tubulin binding	actin cytoskeleton;adherens junction;anchoring junction;cell body;cell junction;cell projection;cell-cell junction;cell-substrate junction;cellular anatomical entity;cytoskeleton;cytosol;dendritic spine;focal adhesion;glutamatergic synapse;intracellular non-membrane-bounded organelle;intracellular organelle;neuron projection;neuron spine;neuronal cell body;non-membrane-bounded organelle;organelle…	actin cytoskeleton organization;cell differentiation;cellular component organization;cellular component organization or biogenesis;cellular process;cytoskeleton organization;developmental process;organelle organization	cell junction;cell projection;cellular anatomical entity;cytoskeleton;cytosol;dendritic spine;glutamatergic synapse;intracellular non-membrane-bounded organelle;intracellular organelle;neuron projection;neuronal cell body;non-membrane-bounded organelle;organelle;postsynapse;synapse		11	11	10	41.9	41.9	38.6	36.413	0	32.322	131000000	445	17.2552	17.4814	17.6568	17.1375	17.5142	17.5293	17.7336	17.6022	17.6489	17.7508	17.8165	17.6675
	0.670631	-0.273854	Q9UGV2	Q9UGV2	Protein NDRG3	NDRG3	3302	Color2 [A=255, R=169, G=169, B=169]	1	4						-1		biological regulation;cell differentiation;cellular developmental process;cellular process;developmental process;developmental process involved in reproduction;gamete generation;male gamete generation;multicellular organismal reproductive process;negative regulation of biological process;negative regulation of cell growth;negative regulation of cellular process;negative regulation of growth;regul…		cellular anatomical entity;cytoplasm;extracellular exosome;extracellular membrane-bounded organelle;extracellular organelle;extracellular vesicle;membrane-bounded organelle;organelle;vesicle	biological regulation;cell differentiation;cellular process;developmental process;regulation of biological process;reproductive process;signal transduction	cellular anatomical entity;cytoplasm;extracellular organelle;organelle;vesicle		5	5	5	23.5	23.5	23.5	41.408	0.00038256	8.4387	31398000	21	NaN	NaN	16.9564	16.6828	16.7703	16.68	16.992	17.4351	NaN	16.7116	NaN	NaN
	1.24921	-0.273686	Q99956	Q99956	Dual specificity protein phosphatase 9	DUSP9	2791	Color2 [A=255, R=169, G=169, B=169]	1	4						-1		biological regulation;cellular metabolic process;cellular process;cellular response to stimulus;cellular response to stress;dephosphorylation;ERK1 and ERK2 cascade;intracellular signal transduction;JNK cascade;macromolecule metabolic process;macromolecule modification;MAPK cascade;metabolic process;negative regulation of biological process;negative regulation of cell communication;negative regula…	catalytic activity;catalytic activity, acting on a protein;hydrolase activity;hydrolase activity, acting on ester bonds;MAP kinase phosphatase activity;MAP kinase tyrosine phosphatase activity;MAP kinase tyrosine/serine/threonine phosphatase activity;myosin phosphatase activity;phosphatase activity;phosphoprotein phosphatase activity;phosphoric ester hydrolase activity;protein serine/threonine ph…	cellular anatomical entity;cytoplasm;cytosol;intracellular membrane-bounded organelle;intracellular organelle;membrane-bounded organelle;nucleus;organelle	biological regulation;cellular process;intracellular signal transduction;macromolecule metabolic process;macromolecule modification;metabolic process;nitrogen compound metabolic process;phosphorus metabolic process;primary metabolic process;protein dephosphorylation;protein metabolic process;protein modification process;regulation of biological process;response to stimulus;response to stress;sign…	cellular anatomical entity;cytoplasm;cytosol;intracellular membrane-bounded organelle;intracellular organelle;nucleus;organelle	MAPK signaling pathway	5	5	5	19.8	19.8	19.8	41.867	0.00038095	8.3234	33195000	25	15.4803	15.8679	15.6801	15.7424	16.1127	15.7012	15.9678	16.2899	16.0856	NaN	16.0992	15.7464
	0.936315	-0.273673	P63241;Q6IS14;Q9GZV4	P63241;Q6IS14	Eukaryotic translation initiation factor 5A-1;Eukaryotic translation initiation factor 5A-1-like	EIF5A;EIF5AL1	1533	Color2 [A=255, R=169, G=169, B=169]	1	4						-1		biological process involved in interspecies interaction between organisms;biological regulation;biosynthetic process;cell surface receptor signaling pathway;cellular biosynthetic process;cellular metabolic process;cellular process;cellular response to virus;cytokine-mediated signaling pathway;macromolecule biosynthetic process;macromolecule metabolic process;metabolic process;organic substance bi…	binding;nucleic acid binding;organic cyclic compound binding;protein-containing complex binding;ribonucleoprotein complex binding;ribosome binding;RNA binding;snRNA binding;translation elongation factor activity;translation factor activity, RNA binding;translation regulator activity;translation regulator activity, nucleic acid binding;U6 snRNA binding	annulate lamellae;cellular anatomical entity;cytoplasm;cytosol;endoplasmic reticulum membrane;intracellular membrane-bounded organelle;intracellular organelle;membrane;membrane-bounded organelle;nuclear pore;nuclear protein-containing complex;nucleus;organelle;organelle membrane;protein-containing complex	biological process involved in interspecies interaction between organisms;biological regulation;biosynthetic process;cell surface receptor signaling pathway;cellular process;macromolecule biosynthetic process;macromolecule metabolic process;metabolic process;positive regulation of apoptotic process;regulation of biological process;regulation of DNA-templated transcription;regulation of metabolic …	cellular anatomical entity;cytoplasm;cytosol;intracellular membrane-bounded organelle;intracellular organelle;membrane;nuclear pore;nucleus;organelle;protein-containing complex		17	17	17	88.3	88.3	88.3	16.832	0	323.31	1435900000	2562	19.1847	19.6715	20.1257	19.2639	19.5392	19.9073	19.7916	19.9007	19.9785	19.7012	19.871	20.0912
	0.328976	-0.272029	Q96DA6	Q96DA6	Mitochondrial import inner membrane translocase subunit TIM14	DNAJC19	2610	Color2 [A=255, R=169, G=169, B=169]	1	4						-1		anatomical structure development;animal organ development;biological regulation;cellular localization;cellular macromolecule localization;cellular process;developmental process;developmental process involved in reproduction;establishment of localization;establishment of localization in cell;establishment of protein localization;establishment of protein localization to mitochondrion;establishment …	ATPase activator activity;ATPase regulator activity;molecular function activator activity;molecular function regulator activity	cellular anatomical entity;inner mitochondrial membrane protein complex;intracellular membrane-bounded organelle;intracellular organelle;lumenal side of membrane;matrix side of mitochondrial inner membrane;membrane;membrane protein complex;membrane-bounded organelle;mitochondrial inner membrane;mitochondrial membrane;mitochondrial protein-containing complex;mitochondrion;organelle;organelle inner…	anatomical structure development;biological regulation;cellular localization;cellular process;developmental process;establishment of localization;intracellular protein transport;localization;macromolecule localization;mitochondrial transport;multicellular organismal process;nervous system process;protein folding;protein localization;protein targeting;protein transport;regulation of biological pro…	cellular anatomical entity;intracellular membrane-bounded organelle;intracellular organelle;membrane;membrane protein complex;mitochondrion;organelle;protein-containing complex;TIM23 mitochondrial import inner membrane translocase complex		3	3	3	35.3	35.3	35.3	12.498	0	50.107	52554000	202	16.4997	17.6938	17.7671	16.4236	17.708	17.9155	NaN	17.6558	17.7025	NaN	17.2941	17.7743
	2.39276	-0.271452	P0DMM9;P0DMN0	P0DMM9;P0DMN0	Sulfotransferase 1A3;Sulfotransferase 1A4	SULT1A3;SULT1A4	676	Color2 [A=255, R=169, G=169, B=169]	1	4						-1		3'-phosphoadenosine 5'-phosphosulfate metabolic process;alcohol catabolic process;alcohol metabolic process;amine catabolic process;amine metabolic process;aromatic compound catabolic process;biogenic amine metabolic process;carbohydrate derivative metabolic process;catabolic process;catecholamine catabolic process;catecholamine metabolic process;catechol-containing compound catabolic process;cat…	amine sulfotransferase activity;anion binding;aryl sulfotransferase activity;binding;catalytic activity;ion binding;sulfate binding;sulfotransferase activity;sulfur compound binding;transferase activity;transferase activity, transferring sulphur-containing groups	cellular anatomical entity;cytoplasm;cytosol	alcohol metabolic process;amine metabolic process;carbohydrate derivative metabolic process;catabolic process;cellular aromatic compound metabolic process;cellular nitrogen compound metabolic process;cellular process;heterocycle metabolic process;lipid metabolic process;metabolic process;nitrogen compound metabolic process;nucleobase-containing compound metabolic process;nucleobase-containing sma…	cellular anatomical entity;cytoplasm;cytosol	Sulfur metabolism	15	7	7	58.3	36.9	36.9	34.196	0	58.935	117650000	480	17.218	17.131	17.4089	17.2508	17.2448	17.4915	17.3824	17.6568	17.4702	17.5728	17.5822	17.7093
	1.6525	-0.271059	Q9Y365	Q9Y365	PCTP-like protein	STARD10	3456	Color2 [A=255, R=169, G=169, B=169]	1	4						-1		establishment of localization;lipid transport;localization;organic substance transport;transport	binding;lipid binding	actin-based cell projection;anchoring junction;cell junction;cell projection;cell-cell junction;cellular anatomical entity;cilium;cytosol;intercellular canaliculus;membrane;membrane-bounded organelle;microvillus;motile cilium;organelle;plasma membrane bounded cell projection	establishment of localization;lipid transport;localization;transport	cell junction;cell projection;cellular anatomical entity;cilium;cytosol;membrane;microvillus;organelle		7	7	7	35.1	35.1	35.1	33.048	0.00042644	12.138	53938000	123	16.657	16.8189	17.2044	16.6766	16.9043	17.1414	17.2542	17.0185	17.2267	17.2054	17.1404	17.1838
	0.749185	-0.270099	Q8TEX9	Q8TEX9	Importin-4	IPO4	2449	Color2 [A=255, R=169, G=169, B=169]	1	4						-1		cellular localization;cellular macromolecule localization;cellular process;establishment of localization;establishment of localization in cell;establishment of protein localization;establishment of protein localization to organelle;import into nucleus;intracellular protein transport;intracellular transport;localization;macromolecule localization;nitrogen compound transport;nuclear transport;nucle…	amide binding;binding;enzyme binding;GTPase binding;molecular carrier activity;nuclear import signal receptor activity;nuclear localization sequence binding;nucleocytoplasmic carrier activity;peptide binding;protein binding;signal sequence binding;small GTPase binding	cellular anatomical entity;chromatin;cytoplasm;intracellular membrane-bounded organelle;intracellular organelle;membrane;membrane-bounded organelle;nucleus;organelle;protein-containing complex;protein-DNA complex	cellular localization;cellular process;establishment of localization;intracellular protein transport;localization;macromolecule localization;nuclear transport;nucleocytoplasmic transport;protein localization;protein transport;transport	cellular anatomical entity;cytoplasm;intracellular membrane-bounded organelle;intracellular organelle;membrane;nucleus;organelle;protein-containing complex;protein-DNA complex		20	20	20	26.4	26.4	26.4	118.71	0	76.552	330900000	392	18.9142	19.9412	20.1107	19.6603	19.8216	20.0819	19.8864	20.0054	20.0774	19.9225	20.1444	20.1143
	1.56943	-0.270051	Q13616	Q13616	Cullin-1	CUL1	1796	Color2 [A=255, R=169, G=169, B=169]	1	4						-1		anatomical structure morphogenesis;animal organ morphogenesis;apoptotic signaling pathway;biological regulation;catabolic process;cell cycle G1/S phase transition;cell cycle phase transition;cell cycle process;cell population proliferation;cellular process;developmental process;G1/S transition of mitotic cell cycle;intracellular signal transduction;intrinsic apoptotic signaling pathway;macromolec…	binding;enzyme binding;molecular adaptor activity;protein binding;protein-macromolecule adaptor activity;ubiquitin ligase complex scaffold activity;ubiquitin protein ligase binding;ubiquitin-like protein ligase binding	catalytic complex;cellular anatomical entity;cullin-RING ubiquitin ligase complex;cytoplasm;cytosol;intracellular membrane-bounded organelle;intracellular organelle;intracellular protein-containing complex;membrane;membrane-bounded organelle;nucleoplasm;nucleus;organelle;Parkin-FBXW7-Cul1 ubiquitin ligase complex;plasma membrane;protein-containing complex;SCF ubiquitin ligase complex;transferase …	biological regulation;catabolic process;cell population proliferation;cellular process;developmental process;intracellular signal transduction;macromolecule catabolic process;macromolecule metabolic process;macromolecule modification;metabolic process;mitotic cell cycle phase transition;nitrogen compound metabolic process;primary metabolic process;protein catabolic process;protein metabolic proce…	catalytic complex;cellular anatomical entity;cytoplasm;cytosol;intracellular membrane-bounded organelle;intracellular organelle;membrane;nucleoplasm;nucleus;organelle;plasma membrane;protein-containing complex;ubiquitin ligase complex	Cell cycle;Cell cycle - yeast;Circadian rhythm - mammal;Oocyte meiosis;Protein processing in endoplasmic reticulum;TGF-beta signaling pathway;Ubiquitin mediated proteolysis;Wnt signaling pathway	13	13	13	19.5	19.5	19.5	89.677	0.00041254	10.847	93686000	82	17.5348	17.3456	17.772	17.7239	17.4205	17.6031	17.816	17.7145	18.1005	17.6639	17.8887	NaN
	1.41969	-0.268562	Q96KP4	Q96KP4	Cytosolic non-specific dipeptidase	CNDP2	2681	Color2 [A=255, R=169, G=169, B=169]	1	4						-1		macromolecule metabolic process;metabolic process;nitrogen compound metabolic process;organic substance metabolic process;organonitrogen compound metabolic process;primary metabolic process;protein metabolic process;proteolysis	alanylglutamate dipeptidase activity;binding;carboxypeptidase activity;catalytic activity;catalytic activity, acting on a protein;cation binding;dipeptidase activity;exopeptidase activity;hydrolase activity;ion binding;metal ion binding;metallodipeptidase activity;metalloexopeptidase activity;metallopeptidase activity;peptidase activity	cellular anatomical entity;cytosol;extracellular exosome;extracellular membrane-bounded organelle;extracellular organelle;extracellular vesicle;membrane-bounded organelle;nucleoplasm;organelle;vesicle	macromolecule metabolic process;metabolic process;nitrogen compound metabolic process;primary metabolic process;protein metabolic process;proteolysis	cellular anatomical entity;cytosol;extracellular organelle;nucleoplasm;organelle;vesicle		14	14	14	43.2	43.2	43.2	52.878	0	32.006	134020000	321	17.1148	17.3267	17.6337	17.1744	17.3661	17.3143	17.7846	17.2282	17.6484	17.7862	17.5252	17.5687
	0.935527	-0.262468	Q5TDH0	Q5TDH0	Protein DDI1 homolog 2	DDI2	2096	Color2 [A=255, R=169, G=169, B=169]	1	4						-1		biological regulation;catabolic process;cellular process;cellular response to chemical stimulus;cellular response to hydroxyurea;cellular response to inorganic substance;cellular response to nitrogen compound;cellular response to stimulus;macromolecule catabolic process;macromolecule metabolic process;metabolic process;nitrogen compound metabolic process;organic substance catabolic process;organi…	aspartic-type endopeptidase activity;aspartic-type peptidase activity;binding;catalytic activity;catalytic activity, acting on a protein;endopeptidase activity;hydrolase activity;identical protein binding;peptidase activity;protein binding;ubiquitin binding;ubiquitin-like protein binding	cellular anatomical entity;chromosome;cytosol;intracellular non-membrane-bounded organelle;intracellular organelle;non-membrane-bounded organelle;nucleoplasm;organelle	biological regulation;catabolic process;cellular process;macromolecule catabolic process;macromolecule metabolic process;metabolic process;nitrogen compound metabolic process;primary metabolic process;protein catabolic process;protein maturation;protein metabolic process;protein processing;proteolysis;proteolysis involved in protein catabolic process;regulation of biological quality;regulation of…	cellular anatomical entity;chromosome;cytosol;intracellular non-membrane-bounded organelle;intracellular organelle;non-membrane-bounded organelle;nucleoplasm;organelle		7	7	7	28.6	28.6	28.6	44.522	0.00042391	11.959	41439000	64	NaN	15.9069	16.5558	15.9798	16.1635	16.4106	16.2622	16.5084	16.3377	NaN	16.4772	16.7435
	0.636141	-0.262182	P35221	P35221	Catenin alpha-1	CTNNA1	1048	Color2 [A=255, R=169, G=169, B=169]	1	4						-1		anatomical structure development;anatomical structure morphogenesis;animal organ development;animal organ morphogenesis;apical junction assembly;apoptotic signaling pathway;axon development;axon regeneration;biological regulation;cell adhesion;cell junction assembly;cell junction organization;cell migration;cell motility;cell population proliferation;cell projection organization;cell surface rece…	actin binding;actin filament binding;beta-catenin binding;binding;cadherin binding;cell adhesion molecule binding;cytoskeletal protein binding;gamma-catenin binding;identical protein binding;nucleic acid binding;organic cyclic compound binding;protein binding;protein-containing complex binding;RNA binding;structural molecule activity;vinculin binding	acrosomal vesicle;actin cytoskeleton;adherens junction;anchoring junction;catenin complex;cell junction;cell projection;cell-cell contact zone;cell-cell junction;cell-substrate junction;cellular anatomical entity;cytoplasmic vesicle;cytoskeleton;cytosol;flotillin complex;focal adhesion;intercalated disc;intracellular membrane-bounded organelle;intracellular non-membrane-bounded organelle;intracel…	anatomical structure development;biological regulation;cell adhesion;cell junction organization;cell motility;cell population proliferation;cell surface receptor signaling pathway;cellular component assembly;cellular component organization;cellular component organization or biogenesis;cellular localization;cellular process;developmental process;establishment or maintenance of cell polarity;locali…	cell junction;cell projection;cellular anatomical entity;cytoplasmic vesicle;cytoskeleton;cytosol;intracellular membrane-bounded organelle;intracellular non-membrane-bounded organelle;intracellular organelle;membrane;membrane protein complex;non-membrane-bounded organelle;organelle;plasma membrane;protein-containing complex;secretory vesicle;vesicle	Adherens junction;Arrhythmogenic right ventricular cardiomyopathy (ARVC);Bacterial invasion of epithelial cells;Endometrial cancer;Leukocyte transendothelial migration;Pathways in cancer;Tight junction	12	12	11	24.3	24.3	23.5	100.07	0	15.797	44309000	62	17.5313	18.2832	17.6046	17.2492	17.9038	17.8064	NaN	18.1814	17.9431	17.688	18.1553	NaN
	0.386764	-0.262072	P07741	P07741	Adenine phosphoribosyltransferase	APRT	616	Color2 [A=255, R=169, G=169, B=169]	1	4						-1		adenine biosynthetic process;adenine metabolic process;adenine salvage;AMP biosynthetic process;AMP metabolic process;AMP salvage;aromatic compound biosynthetic process;behavior;biosynthetic process;carbohydrate derivative biosynthetic process;carbohydrate derivative metabolic process;cellular aromatic compound metabolic process;cellular biosynthetic process;cellular metabolic compound salvage;ce…	adenine binding;adenine phosphoribosyltransferase activity;adenyl nucleotide binding;adenyl ribonucleotide binding;AMP binding;anion binding;binding;carbohydrate derivative binding;catalytic activity;cation binding;glycosyltransferase activity;heterocyclic compound binding;ion binding;nucleobase binding;nucleoside phosphate binding;nucleotide binding;organic cyclic compound binding;pentosyltransf…	cellular anatomical entity;cytoplasm;cytoplasmic vesicle lumen;cytosol;extracellular exosome;extracellular membrane-bounded organelle;extracellular organelle;extracellular region;extracellular vesicle;intracellular organelle lumen;membrane-bounded organelle;membrane-enclosed lumen;nucleoplasm;organelle;organelle lumen;secretory granule lumen;vesicle;vesicle lumen	behavior;biosynthetic process;carbohydrate derivative metabolic process;cellular aromatic compound metabolic process;cellular metabolic compound salvage;cellular nitrogen compound metabolic process;cellular process;heterocycle metabolic process;metabolic process;multicellular organismal process;nitrogen compound metabolic process;nucleobase-containing compound metabolic process;nucleobase-contain…	cellular anatomical entity;cytoplasm;cytosol;extracellular organelle;extracellular region;nucleoplasm;organelle;organelle lumen;vesicle	Purine metabolism	12	12	12	88.9	88.9	88.9	19.608	0	103.81	289650000	934	17.3219	18.2518	18.7007	17.1162	18.322	18.4825	17.9513	18.5289	18.4459	17.7232	18.5112	18.6071
	1.94881	-0.261882	O43175	O43175	D-3-phosphoglycerate dehydrogenase	PHGDH	206	Color2 [A=255, R=169, G=169, B=169]	1	4						-1		alkanesulfonate metabolic process;alpha-amino acid biosynthetic process;alpha-amino acid metabolic process;amino acid biosynthetic process;amino acid metabolic process;anatomical structure development;animal organ development;aspartate family amino acid metabolic process;biological regulation;biosynthetic process;brain development;carboxylic acid biosynthetic process;carboxylic acid metabolic pro…	adenyl nucleotide binding;binding;catalytic activity;electron transfer activity;heterocyclic compound binding;L-malate dehydrogenase activity;malate dehydrogenase activity;NAD binding;nucleoside phosphate binding;nucleotide binding;organic cyclic compound binding;oxidoreductase activity;oxidoreductase activity, acting on CH-OH group of donors;oxidoreductase activity, acting on the CH-OH group of …	cellular anatomical entity;cytosol;extracellular exosome;extracellular membrane-bounded organelle;extracellular organelle;extracellular vesicle;membrane-bounded organelle;organelle;vesicle	amino acid metabolic process;anatomical structure development;biological regulation;biosynthetic process;cell development;cellular component organization;cellular component organization or biogenesis;cellular process;developmental process;epithelium development;metabolic process;monocarboxylic acid metabolic process;nitrogen compound metabolic process;organic acid metabolic process;primary metabo…	cellular anatomical entity;cytosol;extracellular organelle;organelle;vesicle	Glycine, serine and threonine metabolism;Methane metabolism	23	23	23	51.6	51.6	51.6	56.65	0	313.61	1247100000	3101	19.2236	19.3853	19.7139	19.2441	19.3967	19.6024	19.7808	19.6067	19.6596	19.7603	19.6398	19.6902
	0.349289	-0.261267	Q6P161	Q6P161	39S ribosomal protein L54, mitochondrial	MRPL54	2143	Color2 [A=255, R=169, G=169, B=169]	1	4						-1		amide biosynthetic process;amide metabolic process;biosynthetic process;cellular biosynthetic process;cellular metabolic process;cellular nitrogen compound biosynthetic process;cellular nitrogen compound metabolic process;cellular process;macromolecule biosynthetic process;macromolecule metabolic process;metabolic process;mitochondrial translation;nitrogen compound metabolic process;organic subst…	binding;nucleic acid binding;organic cyclic compound binding;RNA binding;structural constituent of ribosome;structural molecule activity	cellular anatomical entity;intracellular membrane-bounded organelle;intracellular organelle;large ribosomal subunit;membrane;membrane-bounded organelle;mitochondrial inner membrane;mitochondrial large ribosomal subunit;mitochondrial membrane;mitochondrial protein-containing complex;mitochondrion;organellar large ribosomal subunit;organelle;organelle inner membrane;organelle membrane;protein-conta…	amide metabolic process;biosynthetic process;cellular nitrogen compound metabolic process;cellular process;macromolecule biosynthetic process;macromolecule metabolic process;metabolic process;mitochondrial translation;nitrogen compound metabolic process;peptide metabolic process;primary metabolic process;protein metabolic process;translation	cellular anatomical entity;intracellular membrane-bounded organelle;intracellular organelle;membrane;mitochondrion;organelle;protein-containing complex;ribonucleoprotein complex		3	3	3	48.6	48.6	48.6	15.819	0	31.004	71624000	279	16.4318	17.7557	17.9915	NaN	17.5781	17.9202	17.199	18.0189	17.7331	NaN	18.0778	17.9548
	0.397032	-0.261215	P61088;Q5JXB2	P61088	Ubiquitin-conjugating enzyme E2 N	UBE2N	1420	Color2 [A=255, R=169, G=169, B=169]	1	4						-1		activation of immune response;antigen receptor-mediated signaling pathway;antiviral innate immune response;biological process involved in interspecies interaction between organisms;biological regulation;catabolic process;cell surface receptor signaling pathway;cellular aromatic compound metabolic process;cellular metabolic process;cellular nitrogen compound metabolic process;cellular process;cell…	acyltransferase activity;adenyl nucleotide binding;adenyl ribonucleotide binding;aminoacyltransferase activity;anion binding;ATP binding;binding;carbohydrate derivative binding;catalytic activity;catalytic activity, acting on a protein;enzyme activator activity;enzyme binding;enzyme regulator activity;heterocyclic compound binding;ion binding;molecular function activator activity;molecular functi…	catalytic complex;cellular anatomical entity;cytoplasm;cytosol;extracellular exosome;extracellular membrane-bounded organelle;extracellular organelle;extracellular vesicle;intracellular membrane-bounded organelle;intracellular organelle;intracellular protein-containing complex;membrane-bounded organelle;nucleoplasm;nucleus;organelle;protein-containing complex;transferase complex;UBC13-MMS2 comple…	biological process involved in interspecies interaction between organisms;biological regulation;catabolic process;cell surface receptor signaling pathway;cellular aromatic compound metabolic process;cellular nitrogen compound metabolic process;cellular process;defense response to other organism;DNA damage response;DNA metabolic process;DNA recombination;DNA repair;heterocycle metabolic process;im…	catalytic complex;cellular anatomical entity;cytoplasm;cytosol;extracellular organelle;intracellular membrane-bounded organelle;intracellular organelle;nucleoplasm;nucleus;organelle;protein-containing complex;ubiquitin conjugating enzyme complex;ubiquitin ligase complex;vesicle	Ubiquitin mediated proteolysis	11	11	11	82.2	82.2	82.2	17.138	0	41.643	334830000	601	17.8386	18.6717	19.2908	17.5586	18.6843	18.9981	18.4197	18.8367	18.8954	18.4172	18.9657	19.0747
	2.56078	-0.261169	P00352	P00352	Retinal dehydrogenase 1	ALDH1A1	493	Color2 [A=255, R=169, G=169, B=169]	1	4						-1		alcohol metabolic process;amino acid biosynthetic process;amino acid metabolic process;amino sugar catabolic process;amino sugar metabolic process;anatomical structure homeostasis;biological regulation;biosynthetic process;carbohydrate derivative catabolic process;carbohydrate derivative metabolic process;carboxylic acid biosynthetic process;carboxylic acid metabolic process;catabolic process;cel…	3-deoxyglucosone dehydrogenase activity;adenyl nucleotide binding;aldehyde dehydrogenase (NAD+) activity;aldehyde dehydrogenase [NAD(P)+] activity;aminobutyraldehyde dehydrogenase activity;androgen binding;benzaldehyde dehydrogenase (NAD+) activity;benzaldehyde dehydrogenase [NAD(P)+] activity;binding;catalytic activity;enzyme activator activity;enzyme regulator activity;glyceraldehyde-3-phosphat…	axon;cell junction;cell projection;cellular anatomical entity;cytoplasm;cytosol;extracellular exosome;extracellular membrane-bounded organelle;extracellular organelle;extracellular vesicle;membrane-bounded organelle;neuron projection;organelle;plasma membrane bounded cell projection;synapse;vesicle	alcohol metabolic process;amino acid metabolic process;biological regulation;biosynthetic process;carbohydrate derivative metabolic process;catabolic process;cellular aldehyde metabolic process;cellular lipid metabolic process;cellular process;detoxification;homeostatic process;hormone metabolic process;lipid metabolic process;metabolic process;monocarboxylic acid metabolic process;multicellular …	cell junction;cell projection;cellular anatomical entity;cytoplasm;cytosol;extracellular organelle;neuron projection;organelle;synapse;vesicle	Retinol metabolism	27	24	24	73.5	70.1	70.1	54.861	0	241.79	1168800000	2755	18.9902	19.0211	19.348	19.0642	19.0936	19.2066	19.4932	19.3079	19.2995	19.4996	19.3586	19.332
	0.707938	-0.260523	Q06323	Q06323	Proteasome activator complex subunit 1	PSME1	1662	Color2 [A=255, R=169, G=169, B=169]	1	4						-1		antigen processing and presentation;antigen processing and presentation of exogenous antigen;biological regulation;immune system process;regulation of biological process;regulation of catabolic process;regulation of cell cycle;regulation of cell cycle G1/S phase transition;regulation of cell cycle phase transition;regulation of cell cycle process;regulation of cellular process;regulation of G1/S …	endopeptidase activator activity;endopeptidase regulator activity;enzyme activator activity;enzyme regulator activity;molecular function activator activity;molecular function regulator activity;peptidase activator activity;peptidase regulator activity	catalytic complex;cellular anatomical entity;cytoplasm;cytosol;endopeptidase complex;extracellular exosome;extracellular membrane-bounded organelle;extracellular organelle;extracellular vesicle;intracellular protein-containing complex;membrane-bounded organelle;nucleoplasm;organelle;peptidase complex;proteasome activator complex;proteasome complex;protein-containing complex;vesicle	biological regulation;immune system process;regulation of biological process;regulation of cell cycle;regulation of metabolic process	catalytic complex;cellular anatomical entity;cytoplasm;cytosol;extracellular organelle;nucleoplasm;organelle;proteasome complex;protein-containing complex;vesicle	Antigen processing and presentation;Proteasome	13	13	13	60.6	60.6	60.6	28.723	0	85.161	241800000	624	17.2361	17.9754	18.4616	17.6877	18.2382	18.1682	18.1047	18.1878	18.4331	18.1504	18.1159	18.3385
	2.22678	-0.260032	Q13895	Q13895	Bystin	BYSL	1814	Color2 [A=255, R=169, G=169, B=169]	1	4						-1		biological regulation;cell differentiation;cell population proliferation;cellular aromatic compound metabolic process;cellular component biogenesis;cellular component organization or biogenesis;cellular developmental process;cellular metabolic process;cellular nitrogen compound metabolic process;cellular process;developmental process;heterocycle metabolic process;macromolecule metabolic process;m…	binding;nucleic acid binding;organic cyclic compound binding;RNA binding;snoRNA binding	apical part of cell;cellular anatomical entity;chromosome;cytoplasm;cytosol;intracellular membrane-bounded organelle;intracellular non-membrane-bounded organelle;intracellular organelle;membrane;membrane-bounded organelle;non-membrane-bounded organelle;nucleolus;nucleoplasm;organelle;preribosome;preribosome, small subunit precursor;protein-containing complex;ribonucleoprotein complex	biological regulation;cell differentiation;cell population proliferation;cellular aromatic compound metabolic process;cellular component biogenesis;cellular component organization or biogenesis;cellular nitrogen compound metabolic process;cellular process;developmental process;heterocycle metabolic process;macromolecule metabolic process;metabolic process;nitrogen compound metabolic process;nucle…	apical part of cell;cellular anatomical entity;chromosome;cytoplasm;cytosol;intracellular membrane-bounded organelle;intracellular non-membrane-bounded organelle;intracellular organelle;membrane;non-membrane-bounded organelle;nucleolus;nucleoplasm;organelle;preribosome;protein-containing complex;ribonucleoprotein complex		12	12	12	32	32	32	49.601	0	33.729	100690000	208	16.7603	16.9738	17.0226	16.8049	17.1782	16.9106	17.1296	17.1296	17.3615	17.095	17.2445	17.2504
	0.31919	-0.259773	P17568	P17568	NADH dehydrogenase [ubiquinone] 1 beta subcomplex subunit 7	NDUFB7	809	Color2 [A=255, R=169, G=169, B=169]	1	4						-1		aerobic electron transport chain;aerobic respiration;aromatic compound biosynthetic process;ATP biosynthetic process;ATP metabolic process;biosynthetic process;carbohydrate derivative biosynthetic process;carbohydrate derivative metabolic process;cellular aromatic compound metabolic process;cellular biosynthetic process;cellular component assembly;cellular component organization;cellular componen…	active transmembrane transporter activity;catalytic activity;electron transfer activity;NAD(P)H dehydrogenase (quinone) activity;NADH dehydrogenase (quinone) activity;NADH dehydrogenase (ubiquinone) activity;NADH dehydrogenase activity;oxidoreductase activity;oxidoreductase activity, acting on NAD(P)H;oxidoreductase activity, acting on NAD(P)H, quinone or similar compound as acceptor;oxidoreducti…	catalytic complex;cellular anatomical entity;inner mitochondrial membrane protein complex;intracellular membrane-bounded organelle;intracellular organelle;intracellular organelle lumen;membrane;membrane protein complex;membrane-bounded organelle;membrane-enclosed lumen;mitochondrial inner membrane;mitochondrial intermembrane space;mitochondrial membrane;mitochondrial protein-containing complex;mi…	biosynthetic process;carbohydrate derivative metabolic process;cellular aromatic compound metabolic process;cellular component assembly;cellular component organization;cellular component organization or biogenesis;cellular nitrogen compound metabolic process;cellular process;cellular respiration;electron transport chain;generation of precursor metabolites and energy;heterocycle metabolic process;…	catalytic complex;cellular anatomical entity;intracellular membrane-bounded organelle;intracellular organelle;membrane;membrane protein complex;mitochondrion;NADH dehydrogenase complex;organelle;organelle lumen;oxidoreductase complex;protein-containing complex	Alzheimer's disease;Huntington's disease;Oxidative phosphorylation;Parkinson's disease	5	5	5	32.8	32.8	32.8	16.402	0	25.274	64205000	111	17.7156	17.5801	NaN	15.9055	17.5658	NaN	17.4669	17.458	17.3925	17.5874	17.6357	17.1687
	0.814348	-0.259744	Q9UHJ6	Q9UHJ6	Sedoheptulokinase	SHPK	3313	Color2 [A=255, R=169, G=169, B=169]	1	4						-1		alcohol metabolic process;alditol metabolic process;biological regulation;carbohydrate derivative metabolic process;carbohydrate metabolic process;cellular aldehyde metabolic process;cellular aromatic compound metabolic process;cellular metabolic process;cellular nitrogen compound metabolic process;cellular process;cellular response to biotic stimulus;cellular response to chemical stimulus;cellul…	adenyl nucleotide binding;adenyl ribonucleotide binding;anion binding;ATP binding;binding;carbohydrate derivative binding;catalytic activity;heterocyclic compound binding;ion binding;kinase activity;nucleoside phosphate binding;nucleotide binding;organic cyclic compound binding;phosphotransferase activity, alcohol group as acceptor;purine nucleotide binding;purine ribonucleoside triphosphate bind…	cellular anatomical entity;cytoplasm;cytosol	alcohol metabolic process;biological regulation;carbohydrate derivative metabolic process;carbohydrate metabolic process;cellular aldehyde metabolic process;cellular aromatic compound metabolic process;cellular nitrogen compound metabolic process;cellular process;generation of precursor metabolites and energy;heterocycle metabolic process;metabolic process;nitrogen compound metabolic process;nucl…	cellular anatomical entity;cytoplasm;cytosol	Carbon fixation in photosynthetic organisms	7	7	7	25.3	25.3	25.3	51.504	0.00042955	12.416	32466000	57	NaN	15.7651	16.2243	NaN	15.7369	16.2719	NaN	16.0665	16.3573	NaN	16.3468	16.2665
	0	-0.258759	Q8TBX8	Q8TBX8	Phosphatidylinositol 5-phosphate 4-kinase type-2 gamma	PIP4K2C	2434	Color2 [A=255, R=169, G=169, B=169]	1	4						-1		1-phosphatidyl-1D-myo-inositol 4,5-bisphosphate biosynthetic process;1-phosphatidyl-1D-myo-inositol 4,5-bisphosphate metabolic process;biological regulation;biosynthetic process;cellular biosynthetic process;cellular lipid metabolic process;cellular metabolic process;cellular process;glycerolipid biosynthetic process;glycerolipid metabolic process;glycerophospholipid biosynthetic process;glycerop…	1-phosphatidylinositol-4-phosphate 5-kinase activity;1-phosphatidylinositol-5-phosphate 4-kinase activity;adenyl nucleotide binding;adenyl ribonucleotide binding;anion binding;ATP binding;binding;carbohydrate derivative binding;catalytic activity;heterocyclic compound binding;identical protein binding;ion binding;kinase activity;lipid kinase activity;nucleoside phosphate binding;nucleotide bindin…	autophagosome;cellular anatomical entity;cytosol;endoplasmic reticulum;extracellular exosome;extracellular membrane-bounded organelle;extracellular organelle;extracellular vesicle;intracellular membrane-bounded organelle;intracellular organelle;membrane;membrane-bounded organelle;nucleoplasm;organelle;plasma membrane;vacuole;vesicle	biological regulation;biosynthetic process;cellular lipid metabolic process;cellular process;lipid metabolic process;metabolic process;phosphorus metabolic process;phosphorylation;primary metabolic process;regulation of biological process;regulation of metabolic process;regulation of organelle organization	cellular anatomical entity;cytosol;endoplasmic reticulum;extracellular organelle;intracellular membrane-bounded organelle;intracellular organelle;membrane;nucleoplasm;organelle;plasma membrane;vacuole;vesicle	Inositol phosphate metabolism;Phosphatidylinositol signaling system;Regulation of actin cytoskeleton	3	3	3	9	9	9	47.299	0.0051515	3.2603	6201900	11	NaN	NaN	15.4543	NaN	NaN	NaN	NaN	NaN	NaN	NaN	NaN	15.7131
	0.63096	-0.25823	Q9ULC4;A0A3B3IRV3	Q9ULC4	Malignant T-cell-amplified sequence 1	MCTS1	3367	Color2 [A=255, R=169, G=169, B=169]	1	4						-1		biological regulation;cell cycle;cellular component assembly;cellular component disassembly;cellular component organization;cellular component organization or biogenesis;cellular process;cellular response to stimulus;cellular response to stress;DNA damage response;formation of translation preinitiation complex;IRES-dependent viral translational initiation;organelle disassembly;organelle organizat…	binding;nucleic acid binding;organic cyclic compound binding;RNA binding;translation factor activity, RNA binding;translation initiation factor activity;translation regulator activity;translation regulator activity, nucleic acid binding	cellular anatomical entity;cytoplasm	biological regulation;cell cycle;cellular component assembly;cellular component disassembly;cellular component organization;cellular component organization or biogenesis;cellular process;DNA damage response;organelle organization;protein-containing complex assembly;protein-RNA complex assembly;regulation of biological process;response to stimulus;response to stress;viral process	cellular anatomical entity;cytoplasm		5	5	5	48.6	48.6	48.6	20.555	0	14.395	47715000	48	NaN	17.2586	NaN	16.7939	17.1287	16.8341	16.9412	17.4124	17.0282	16.9485	17.8245	17.4172
	0.51742	-0.258107	P55327	P55327	Tumor protein D52	TPD52	1364	Color2 [A=255, R=169, G=169, B=169]	1	4						-1		anatomical structure morphogenesis;B cell activation;B cell differentiation;cell activation;cell differentiation;cellular developmental process;cellular process;developmental process;establishment of localization;immune system process;leukocyte activation;leukocyte differentiation;localization;lymphocyte activation;lymphocyte differentiation;mononuclear cell differentiation;multicellular organism…	binding;calcium ion binding;cation binding;identical protein binding;ion binding;metal ion binding;protein binding;protein dimerization activity;protein homodimerization activity	cellular anatomical entity;cytoplasm;endoplasmic reticulum;intracellular membrane-bounded organelle;intracellular organelle;membrane-bounded organelle;organelle;perinuclear region of cytoplasm	cell activation;cell differentiation;cellular process;developmental process;establishment of localization;immune system process;localization;multicellular organismal process;secretion;transport	cellular anatomical entity;cytoplasm;endoplasmic reticulum;intracellular membrane-bounded organelle;intracellular organelle;organelle		2	2	2	25	25	25	24.327	0.00038491	8.7041	10211000	25	NaN	NaN	NaN	15.5144	15.8588	NaN	15.7036	16.1358	15.9948	NaN	NaN	NaN
	0.922233	-0.257448	O95433	O95433	Activator of 90 kDa heat shock protein ATPase homolog 1	AHSA1	451	Color2 [A=255, R=169, G=169, B=169]	1	4						-1		biological regulation;cellular process;positive regulation of ATP-dependent activity;positive regulation of molecular function;protein folding;regulation of ATP-dependent activity;regulation of molecular function	ATPase activator activity;ATPase regulator activity;binding;cadherin binding;cell adhesion molecule binding;heat shock protein binding;Hsp90 protein binding;molecular function activator activity;molecular function regulator activity;protein binding;protein-folding chaperone binding	cellular anatomical entity;cytosol;endoplasmic reticulum;extracellular exosome;extracellular membrane-bounded organelle;extracellular organelle;extracellular vesicle;intracellular membrane-bounded organelle;intracellular organelle;membrane-bounded organelle;organelle;vesicle	biological regulation;cellular process;protein folding;regulation of molecular function	cellular anatomical entity;cytosol;endoplasmic reticulum;extracellular organelle;intracellular membrane-bounded organelle;intracellular organelle;organelle;vesicle		13	13	13	52.1	52.1	52.1	38.274	0	39.637	252620000	375	17.7107	18.164	18.523	17.9315	18.3676	18.5305	18.2782	18.5757	18.4878	18.2422	18.5651	18.6229
	0.445998	-0.256882	P21266	P21266	Glutathione S-transferase Mu 3	GSTM3	857	Color2 [A=255, R=169, G=169, B=169]	1	4						-1		anatomical structure development;benzene-containing compound metabolic process;catabolic process;cell development;cellular aromatic compound metabolic process;cellular catabolic process;cellular detoxification;cellular detoxification of nitrogen compound;cellular developmental process;cellular metabolic process;cellular process;detoxification;detoxification of nitrogen compound;developmental proc…	anion binding;binding;catalytic activity;enzyme binding;glutathione binding;glutathione transferase activity;identical protein binding;ion binding;protein binding;protein dimerization activity;protein homodimerization activity;transferase activity;transferase activity, transferring alkyl or aryl (other than methyl) groups	cellular anatomical entity;cytoplasm;cytosol;extracellular exosome;extracellular membrane-bounded organelle;extracellular organelle;extracellular vesicle;intercellular bridge;intracellular membrane-bounded organelle;intracellular organelle;membrane-bounded organelle;nucleus;organelle;sperm fibrous sheath;vesicle	anatomical structure development;catabolic process;cell development;cellular aromatic compound metabolic process;cellular process;detoxification;developmental process;metabolic process;nitrogen compound metabolic process;response to chemical;response to endogenous stimulus;response to stimulus;xenobiotic metabolic process	cellular anatomical entity;cytoplasm;cytosol;extracellular organelle;intracellular membrane-bounded organelle;intracellular organelle;nucleus;organelle;vesicle	Drug metabolism - cytochrome P450;Glutathione metabolism;Metabolism of xenobiotics by cytochrome P450	14	14	13	58.7	58.7	54.7	26.559	0	15.734	57025000	137	15.8386	NaN	16.88	16.3829	16.7375	NaN	16.1425	16.8208	16.883	NaN	16.8424	16.8944
	0.7734	-0.256819	O00429	O00429	Dynamin-1-like protein	DNM1L	96	Color2 [A=255, R=169, G=169, B=169]	1	4						-1		apoptotic mitochondrial changes;biological regulation;calcium ion transport;cell death;cellular component assembly;cellular component organization;cellular component organization or biogenesis;cellular localization;cellular macromolecule localization;cellular process;circulatory system process;endocytosis;establishment of localization;establishment of mitochondrion localization;establishment of o…	anion binding;binding;carbohydrate derivative binding;catalytic activity;cytoskeletal protein binding;enzyme activator activity;enzyme binding;enzyme regulator activity;GTP binding;GTPase activator activity;GTPase activity;GTPase binding;GTPase regulator activity;GTP-dependent protein binding;guanyl nucleotide binding;guanyl ribonucleotide binding;heterocyclic compound binding;hydrolase activity;…	bounding membrane of organelle;brush border;cellular anatomical entity;clathrin-coated pit;cluster of actin-based cell projections;cytoplasm;cytoplasmic vesicle membrane;cytosol;endoplasmic reticulum;endoplasmic reticulum membrane;exocytic vesicle membrane;Golgi apparatus;intracellular membrane-bounded organelle;intracellular organelle;membrane;membrane-bounded organelle;microbody;microtubule;mit…	biological regulation;cellular component assembly;cellular component organization;cellular component organization or biogenesis;cellular localization;cellular process;circulatory system process;endocytosis;establishment of localization;localization;macromolecule localization;membrane fusion;membrane organization;mitochondrion organization;monoatomic ion transport;multicellular organismal process;…	brush border;cellular anatomical entity;cytoplasm;cytosol;endoplasmic reticulum;Golgi apparatus;intracellular membrane-bounded organelle;intracellular organelle;membrane;microbody;microtubule;mitochondrion;organelle;outer membrane;peroxisome;protein-containing complex;synaptic vesicle membrane	Bacterial invasion of epithelial cells;Endocrine and other factor-regulated calcium reabsorption;Endocytosis;Fc gamma R-mediated phagocytosis	13	13	13	25.1	25.1	25.1	81.876	0	25.42	51992000	125	15.8016	16.3195	16.7293	15.9973	16.6517	16.4639	16.546	16.496	16.5838	16.3707	16.9934	16.5145
[truncated: 3,266 more rows]

## Sheet: AFB1 whole enrich
#category	term ID	term description	genes mapped	enrichment score	direction	false discovery rate	method	matching proteins in your input (IDs)	matching proteins in your input (labels)
KEGG	hsa04060	Cytokine-cytokine receptor interaction	6	2.79112	bottom	0.0057	afc	9606.ENSP00000221132,9606.ENSP00000252809,9606.ENSP00000288167,9606.ENSP00000310263,9606.ENSP00000351905,9606.ENSP00000370698	TNFRSF10A,GDF15,IL17RB,TNFRSF10D,TGFBR2,IL6ST
GO Process	GO:0006096	Glycolytic process	19	1.5642	top	0.0031	afc	9606.ENSP00000225614,9606.ENSP00000229270,9606.ENSP00000269848,9606.ENSP00000290573,9606.ENSP00000312250,9606.ENSP00000320171,9606.ENSP00000339933,9606.ENSP00000346643,9606.ENSP00000359991,9606.ENSP00000360124,9606.ENSP00000362413,9606.ENSP00000378731,9606.ENSP00000380070,9606.ENSP00000388183,9606.ENSP00000405573,9606.ENSP00000437402,9606.ENSP00000445175,9606.ENSP00000495530,9606.ENSP00000496166	GALK1,TPI1,PFKL,HK2,ADPGK,PKM,PKLR,HKDC1,PGAM1,PGM1,PGK1,ALDOC,GAPDH,OGDH,GPI,ENO2,LDHA,ENO1,ALDOA
GO Process	GO:0006165	Nucleoside diphosphate phosphorylation	23	1.38283	top	0.0028	ks	9606.ENSP00000225614,9606.ENSP00000229270,9606.ENSP00000269848,9606.ENSP00000290573,9606.ENSP00000312250,9606.ENSP00000320171,9606.ENSP00000337060,9606.ENSP00000339933,9606.ENSP00000346643,9606.ENSP00000359991,9606.ENSP00000360124,9606.ENSP00000360939,9606.ENSP00000362413,9606.ENSP00000376886,9606.ENSP00000378731,9606.ENSP00000378743,9606.ENSP00000380070,9606.ENSP00000388183,9606.ENSP00000405573,…	GALK1,TPI1,PFKL,HK2,ADPGK,PKM,NME1,PKLR,HKDC1,PGAM1,PGM1,CMPK1,PGK1,NME2,ALDOC,AK4,GAPDH,OGDH,GPI,ENO2,LDHA,ENO1,ALDOA
[truncated: 336 more rows]

## Sheet: AFB1 DAPs interact
No enriched terms within downregulated proteins.
#category	up/down	term ID	term description	observed gene count	background gene count	strength	false discovery rate	matching proteins in your network (IDs)	matching proteins in your network (labels)
[truncated: 58 more rows]

## Sheet: AFB1+b-NF proteins
Significant	-lg10 p value	lg2 FC	Protein IDs	Majority protein IDs	Protein names	Gene names	id	Symbol color	Symbol type	Symbol size	Show label	Species	Only identified by site	Reverse	Potential contaminant	Taxonomy IDs	Taxonomy names	GOBP name	GOMF name	GOCC name	GOBP slim name	GOCC slim name	KEGG name	Peptides	Razor + unique peptides	Unique peptides	Sequence coverage [%]	Unique + razor sequence coverage [%]	Unique sequence coverage [%]	Mol. weight [kDa]	Q-value	Score	Intensity	MS/MS count	LFQ intensity AfB1_10uM_bNF_1_1	LFQ intensity AfB1_10uM_bNF_2_1	LFQ intensity AfB1_10uM_bNF_3_1	LFQ intensity AfB1_10uM_bNF_1_2	LFQ intensity AfB1_10uM_bNF_2_2	LFQ intensity AfB1_10uM_bNF_3_2	LFQ intensity NC_bNF_1_1	LFQ intensity NC_bNF_2_1	LFQ intensity NC_bNF_3_1	LFQ intensity NC_bNF_1_2	LFQ intensity NC_bNF_2_2	LFQ intensity NC_bNF_3_2
[truncated: 3,491 more rows]

[truncated: 18 more sheets: AFB1+b-NF whole enrich, AFB1+b-NF DAPs interact, CIT proteins, CIT whole enrich, CIT DAPs interact, OTA proteins, OTA whole enrich, OTA DAPs interact, DON proteins, DON whole enrich, DON DAPs interact, NIV proteins, NIV whole enrich, NIV DAPs interact, PenA proteins, PenA whole enrich, PenA DAPs interact, β-NF proteins]
