# Supplementary material for: Alterations in the proteomes of HepG2 and IHKE cells inflicted by six selected mycotoxins
Source: Arch Toxicol. 2024 Dec 6;99(2):701–15. doi: 10.1007/s00204-024-03905-0 (PMC11775057; doi:10.1007/s00204-024-03905-0)
Supplement: Supplementary file 4 — Supplementary file4 (XLSX 6611 KB) [file 204_2024_3905_MOESM4_ESM.xlsx]

## Sheet: Info
Supplementary material
for
Six selected mycotoxins inflict adverse alterations on the proteome of HepG2 and IHKE cells
Lucas Keuter, Marco Fortmann, Matthias Behrens, Hans-Ulrich Humpf * (humpf@uni-muenster.de)
Institute of Food Chemistry, University of Münster, Corrensstraße 45, 48149 Münster, Germany
Journal: Archives of Toxicology
IHKE experiments
This supplementary material contains data on abundance (LFQ intensities, log2), log2 fold-changes and -log10 p-values of all proteins in each experiment (proteins).
Additionally, enrichment analysis results from STRING DB are provided for whole datasets (whole enrich) and from differentially abundant proteins each as down- and upregulated proteins (DAPs interact).
In the "whole enrich" sheets, the direction "top" describes an enrichment on the downregulated side, while "bottom" describes an enrichment on the upregulated side.

## Sheet: CIT proteins
Significant	-lg10 p value	lg2 FC	Protein IDs	Majority protein IDs	Protein names	Gene names	id	Symbol color	Symbol type	Symbol size	Show label	Species	Only identified by site	Reverse	Potential contaminant	Taxonomy IDs	Taxonomy names	GOBP name	GOMF name	GOCC name	GOBP slim name	GOCC slim name	KEGG name	GOBP	GOMF	GOCC	KEGG	Peptides	Razor + unique peptides	Unique peptides	Sequence coverage [%]	Unique + razor sequence coverage [%]	Unique sequence coverage [%]	Mol. weight [kDa]	Q-value	Score	Intensity	MS/MS count	LFQ intensity CIT 1 P1_210_1_11364	LFQ intensity CIT 1 P2_219_1_11373	LFQ intensity CIT 1 P3_211_1_11365	LFQ intensity CIT 2 P1_229_1_11383	LFQ intensity CIT 2 P2_223_1_11377	LFQ intensity CIT 2 P3_209_1_11363	LFQ intensity CIT+OTA 1 P1_208_1_11362	LFQ intensity CIT+OTA 1 P2_226_1_11380	LFQ intensity CIT+OTA 1 P3_213_1_11367	LFQ intensity CIT+OTA 2 P1_214_1_11368	LFQ intensity CIT+OTA 2 P2_212_1_11366
+	2.09071	-1.9096	Q6FI13;Q16777	Q6FI13;Q16777	Histone H2A type 2-A;Histone H2A type 2-C	HIST2H2AA3;HIST2H2AC	1680	Color2 [DarkGray]	1	4						-1			binding;DNA binding;nucleic acid binding;organic cyclic compound binding;protein binding;protein dimerization activity;protein heterodimerization activity;structural constituent of chromatin;structural molecule activity	cellular anatomical entity;extracellular exosome;extracellular membrane-bounded organelle;extracellular organelle;extracellular vesicle;intracellular membrane-bounded organelle;intracellular organelle;membrane-bounded organelle;nucleosome;nucleus;organelle;protein-containing complex;protein-DNA complex;vesicle		cellular anatomical entity;extracellular organelle;intracellular membrane-bounded organelle;intracellular organelle;nucleosome;nucleus;organelle;protein-containing complex;protein-DNA complex;vesicle	Systemic lupus erythematosus		GO:0003676;GO:0003677;GO:0005198;GO:0005488;GO:0005515;GO:0030527;GO:0046982;GO:0046983;GO:0097159	GO:0000786;GO:0005634;GO:0031982;GO:0032991;GO:0032993;GO:0043226;GO:0043227;GO:0043229;GO:0043230;GO:0043231;GO:0065010;GO:0070062;GO:0110165;GO:1903561	ko05322	9	1	1	63.1	22.3	22.3	14.095	0	158.13	218250000	596	21.4228	21.4987	21.1182	19.4701	22.4835	20.4496	20.7826	20.6434	22.964	22.136	21.4887
+	2.37306	-1.44122	P62328	P62328	Thymosin beta-4;Hematopoietic system regulatory peptide	TMSB4X	1230	Color2 [DarkGray]	1	4						-1		actin filament organization;biological regulation;cell surface receptor signaling pathway;cellular component organization;cellular component organization or biogenesis;cellular process;cytokine-mediated signaling pathway;cytoplasmic sequestering of NF-kappaB;cytoplasmic sequestering of protein;cytoplasmic sequestering of transcription factor;localization;maintenance of location;maintenance of loc…	actin binding;actin monomer binding;binding;cytoskeletal protein binding;enzyme binding;nucleic acid binding;organic cyclic compound binding;protein binding;RNA binding	cellular anatomical entity;cytoplasm;cytoplasmic vesicle lumen;cytoskeleton;cytosol;extracellular region;intracellular membrane-bounded organelle;intracellular non-membrane-bounded organelle;intracellular organelle;intracellular organelle lumen;membrane-bounded organelle;membrane-enclosed lumen;non-membrane-bounded organelle;nucleus;organelle;organelle lumen;platelet alpha granule lumen;secretory…	biological regulation;cell surface receptor signaling pathway;cellular component organization;cellular component organization or biogenesis;cellular process;localization;positive regulation of catalytic activity;regulation of biological process;regulation of biological quality;regulation of catalytic activity;regulation of DNA-templated transcription;regulation of metabolic process;regulation of …	cellular anatomical entity;cytoplasm;cytoskeleton;cytosol;extracellular region;intracellular membrane-bounded organelle;intracellular non-membrane-bounded organelle;intracellular organelle;non-membrane-bounded organelle;nucleus;organelle;organelle lumen	Regulation of actin cytoskeleton	GO:0001817;GO:0001818;GO:0006140;GO:0006355;GO:0007015;GO:0007165;GO:0007166;GO:0007253;GO:0008064;GO:0009889;GO:0009890;GO:0009891;GO:0009892;GO:0009893;GO:0009966;GO:0009968;GO:0009987;GO:0010155;GO:0010468;GO:0010556;GO:0010558;GO:0010562;GO:0010594;GO:0010595;GO:0010605;GO:0010629;GO:0010632;GO:0010634;GO:0010639;GO:0010646;GO:0010648;GO:0016043;GO:0019219;GO:0019220;GO:0019221;GO:0019222;GO:…	GO:0003676;GO:0003723;GO:0003779;GO:0003785;GO:0005488;GO:0005515;GO:0008092;GO:0019899;GO:0097159	GO:0005576;GO:0005634;GO:0005737;GO:0005829;GO:0005856;GO:0031093;GO:0031974;GO:0031983;GO:0034774;GO:0043226;GO:0043227;GO:0043228;GO:0043229;GO:0043231;GO:0043232;GO:0043233;GO:0060205;GO:0070013;GO:0110165	ko04810	7	7	7	86.4	86.4	86.4	5.0526	0	52.006	106120000	137	20.2148	19.3318	18.4066	20.4728	20.8229	19.2234	20.0703	20.2627	21.0145	20.329	20.6108
+	2.82981	-1.39296	P16402	P16402	Histone H1.3	HIST1H1D	633	Color2 [DarkGray]	1	4						-1		biological regulation;cellular component assembly;cellular component organization;cellular component organization or biogenesis;cellular process;chromatin organization;chromatin remodeling;chromosome condensation;chromosome organization;negative regulation of biological process;negative regulation of biosynthetic process;negative regulation of cellular biosynthetic process;negative regulation of …	binding;chromatin binding;chromatin DNA binding;DNA binding;double-stranded DNA binding;nucleic acid binding;nucleosomal DNA binding;nucleosome binding;organic cyclic compound binding;protein-containing complex binding;RNA binding;structural constituent of chromatin;structural molecule activity	cellular anatomical entity;chromatin;euchromatin;intracellular membrane-bounded organelle;intracellular organelle;membrane-bounded organelle;nucleosome;nucleus;organelle;protein-containing complex;protein-DNA complex	biological regulation;cellular component assembly;cellular component organization;cellular component organization or biogenesis;cellular process;chromatin organization;chromosome organization;organelle organization;protein-containing complex assembly;regulation of biological process;regulation of DNA metabolic process;regulation of DNA-templated transcription;regulation of metabolic process	cellular anatomical entity;intracellular membrane-bounded organelle;intracellular organelle;nucleosome;nucleus;organelle;protein-containing complex;protein-DNA complex		GO:0000018;GO:0000122;GO:0006325;GO:0006334;GO:0006338;GO:0006355;GO:0006357;GO:0006996;GO:0009889;GO:0009890;GO:0009892;GO:0009987;GO:0010468;GO:0010556;GO:0010558;GO:0010605;GO:0016043;GO:0019219;GO:0019222;GO:0022607;GO:0030261;GO:0031323;GO:0031324;GO:0031326;GO:0031327;GO:0034728;GO:0043933;GO:0045892;GO:0045910;GO:0045934;GO:0048519;GO:0048523;GO:0050789;GO:0050794;GO:0051052;GO:0051053;GO:…	GO:0003676;GO:0003677;GO:0003682;GO:0003690;GO:0003723;GO:0005198;GO:0005488;GO:0030527;GO:0031490;GO:0031491;GO:0031492;GO:0044877;GO:0097159	GO:0000785;GO:0000786;GO:0000791;GO:0005634;GO:0032991;GO:0032993;GO:0043226;GO:0043227;GO:0043229;GO:0043231;GO:0110165		12	2	2	33.5	9	9	22.35	0	10.828	43899000	134	19.7072	19.49	19.4841	21.0024	19.1337	20.2056	19.3584	20.1452	20.407	19.9982	19.6064
+	2.73619	-1.16879	P51970	P51970	NADH dehydrogenase [ubiquinone] 1 alpha subcomplex subunit 8	NDUFA8	1065	Color2 [DarkGray]	1	4						-1		aerobic electron transport chain;aerobic respiration;aromatic compound biosynthetic process;ATP biosynthetic process;ATP metabolic process;biosynthetic process;carbohydrate derivative biosynthetic process;carbohydrate derivative metabolic process;cellular aromatic compound metabolic process;cellular biosynthetic process;cellular component assembly;cellular component organization;cellular componen…	active transmembrane transporter activity;binding;catalytic activity;electron transfer activity;NAD(P)H dehydrogenase (quinone) activity;NADH dehydrogenase (quinone) activity;NADH dehydrogenase (ubiquinone) activity;NADH dehydrogenase activity;oxidoreductase activity;oxidoreductase activity, acting on NAD(P)H;oxidoreductase activity, acting on NAD(P)H, quinone or similar compound as acceptor;oxid…	catalytic complex;cellular anatomical entity;inner mitochondrial membrane protein complex;intracellular membrane-bounded organelle;intracellular organelle;intracellular organelle lumen;membrane;membrane protein complex;membrane-bounded organelle;membrane-enclosed lumen;mitochondrial inner membrane;mitochondrial intermembrane space;mitochondrial membrane;mitochondrial protein-containing complex;mi…	biosynthetic process;carbohydrate derivative metabolic process;cellular aromatic compound metabolic process;cellular component assembly;cellular component organization;cellular component organization or biogenesis;cellular nitrogen compound metabolic process;cellular process;cellular respiration;electron transport chain;generation of precursor metabolites and energy;heterocycle metabolic process;…	catalytic complex;cellular anatomical entity;intracellular membrane-bounded organelle;intracellular organelle;membrane;membrane protein complex;mitochondrion;NADH dehydrogenase complex;organelle;organelle lumen;oxidoreductase complex;protein-containing complex	Alzheimer's disease;Huntington's disease;Oxidative phosphorylation;Parkinson's disease	GO:0006091;GO:0006120;GO:0006139;GO:0006163;GO:0006164;GO:0006725;GO:0006753;GO:0006754;GO:0006793;GO:0006796;GO:0006807;GO:0008152;GO:0009058;GO:0009060;GO:0009117;GO:0009141;GO:0009142;GO:0009144;GO:0009145;GO:0009150;GO:0009152;GO:0009165;GO:0009199;GO:0009201;GO:0009205;GO:0009206;GO:0009259;GO:0009260;GO:0009987;GO:0010257;GO:0015980;GO:0015986;GO:0016043;GO:0018130;GO:0019438;GO:0019637;GO:…	GO:0003824;GO:0003954;GO:0003955;GO:0005215;GO:0005488;GO:0008137;GO:0009055;GO:0015399;GO:0015453;GO:0016491;GO:0016651;GO:0016655;GO:0022804;GO:0022857;GO:0044877;GO:0050136	GO:0005739;GO:0005743;GO:0005747;GO:0005758;GO:0016020;GO:0019866;GO:0030964;GO:0031090;GO:0031966;GO:0031970;GO:0031974;GO:0032991;GO:0043226;GO:0043227;GO:0043229;GO:0043231;GO:0043233;GO:0045271;GO:0070013;GO:0098796;GO:0098798;GO:0098800;GO:0098803;GO:0110165;GO:1902494;GO:1902495;GO:1990204;GO:1990351	ko00190;ko05010;ko05012;ko05016	2	2	2	18	18	18	20.105	0.00049727	5.3833	16973000	52	18.1806	18.3407	18.1089	NaN	19.2043	18.4072	18.0214	18.6181	17.4339	18.5904	17.7675
+	3.07488	-1.0129	P16403	P16403	Histone H1.2	HIST1H1C	634	Color2 [DarkGray]	1	4						-1		biological regulation;cellular component assembly;cellular component organization;cellular component organization or biogenesis;cellular process;chromatin organization;chromatin remodeling;chromosome condensation;chromosome organization;negative regulation of biological process;negative regulation of biosynthetic process;negative regulation of cellular biosynthetic process;negative regulation of …	binding;chromatin binding;chromatin DNA binding;DNA binding;double-stranded DNA binding;nucleic acid binding;nucleosomal DNA binding;nucleosome binding;organic cyclic compound binding;protein-containing complex binding;RNA binding;structural constituent of chromatin;structural molecule activity	cellular anatomical entity;chromatin;euchromatin;intracellular membrane-bounded organelle;intracellular organelle;membrane-bounded organelle;nucleosome;nucleus;organelle;protein-containing complex;protein-DNA complex	biological regulation;cellular component assembly;cellular component organization;cellular component organization or biogenesis;cellular process;chromatin organization;chromosome organization;organelle organization;protein-containing complex assembly;regulation of biological process;regulation of DNA metabolic process;regulation of DNA-templated transcription;regulation of metabolic process	cellular anatomical entity;intracellular membrane-bounded organelle;intracellular organelle;nucleosome;nucleus;organelle;protein-containing complex;protein-DNA complex		GO:0000018;GO:0000122;GO:0006325;GO:0006334;GO:0006338;GO:0006355;GO:0006357;GO:0006996;GO:0009889;GO:0009890;GO:0009892;GO:0009987;GO:0010468;GO:0010556;GO:0010558;GO:0010605;GO:0016043;GO:0019219;GO:0019222;GO:0022607;GO:0030261;GO:0031323;GO:0031324;GO:0031326;GO:0031327;GO:0034728;GO:0043933;GO:0045892;GO:0045910;GO:0045934;GO:0048519;GO:0048523;GO:0050789;GO:0050794;GO:0051052;GO:0051053;GO:…	GO:0003676;GO:0003677;GO:0003682;GO:0003690;GO:0003723;GO:0005198;GO:0005488;GO:0030527;GO:0031490;GO:0031491;GO:0031492;GO:0044877;GO:0097159	GO:0000785;GO:0000786;GO:0000791;GO:0005634;GO:0032991;GO:0032993;GO:0043226;GO:0043227;GO:0043229;GO:0043231;GO:0110165		14	4	4	39.4	14.1	14.1	21.364	0	66.86	210720000	350	20.9329	21.2128	21.2242	22.0882	20.6968	21.1587	21.2462	21.7386	21.7747	21.2352	21.4703
	1.47782	-0.969656	P49407	P49407	Beta-arrestin-1	ARRB1	999	Color2 [DarkGray]	1	4						-1		actin cytoskeleton organization;actin filament bundle assembly;actin filament bundle organization;actin filament organization;actin filament-based process;actomyosin structure organization;biological regulation;catabolic process;cellular component assembly;cellular component organization;cellular component organization or biogenesis;cellular localization;cellular macromolecule localization;cellul…	angiotensin receptor binding;arrestin family protein binding;binding;enzyme activator activity;enzyme binding;enzyme inhibitor activity;enzyme regulator activity;G protein-coupled receptor binding;GTPase activator activity;GTPase regulator activity;insulin-like growth factor receptor binding;molecular function activator activity;molecular function inhibitor activity;molecular function regulator a…	bounding membrane of organelle;cell projection;cellular anatomical entity;chromatin;clathrin-coated pit;cytoplasm;cytoplasmic vesicle;cytoplasmic vesicle membrane;cytosol;Golgi membrane;intracellular membrane-bounded organelle;intracellular organelle;intracellular vesicle;lysosomal membrane;lytic vacuole membrane;membrane;membrane-bounded organelle;nuclear body;nucleoplasm;nucleus;organelle;organ…	actin cytoskeleton organization;biological regulation;catabolic process;cellular component assembly;cellular component organization;cellular component organization or biogenesis;cellular localization;cellular process;cytoskeleton organization;endocytosis;establishment of localization;localization;macromolecule catabolic process;macromolecule localization;macromolecule metabolic process;macromolec…	cell projection;cellular anatomical entity;cytoplasm;cytoplasmic vesicle;cytosol;intracellular membrane-bounded organelle;intracellular organelle;membrane;nucleoplasm;nucleus;organelle;plasma membrane;protein-containing complex;protein-DNA complex;pseudopodium;vesicle	Chemokine signaling pathway;Endocytosis;MAPK signaling pathway;Phototransduction	GO:0001817;GO:0001818;GO:0001932;GO:0001934;GO:0002031;GO:0002090;GO:0002092;GO:0003008;GO:0006355;GO:0006357;GO:0006508;GO:0006511;GO:0006807;GO:0006810;GO:0006897;GO:0006898;GO:0006996;GO:0007010;GO:0007015;GO:0007165;GO:0007600;GO:0007601;GO:0008104;GO:0008152;GO:0008593;GO:0009056;GO:0009057;GO:0009889;GO:0009890;GO:0009891;GO:0009892;GO:0009893;GO:0009966;GO:0009967;GO:0009968;GO:0009987;GO:…	GO:0001664;GO:0003712;GO:0003713;GO:0004857;GO:0005096;GO:0005102;GO:0005159;GO:0005488;GO:0005515;GO:0008047;GO:0019899;GO:0030234;GO:0030695;GO:0031625;GO:0031701;GO:0044389;GO:0060589;GO:0098772;GO:0140110;GO:0140677;GO:0140678;GO:1990763	GO:0000139;GO:0000785;GO:0005634;GO:0005654;GO:0005737;GO:0005765;GO:0005774;GO:0005829;GO:0005886;GO:0005905;GO:0012506;GO:0016020;GO:0016604;GO:0030659;GO:0031090;GO:0031143;GO:0031410;GO:0031982;GO:0032991;GO:0032993;GO:0042995;GO:0043226;GO:0043227;GO:0043229;GO:0043231;GO:0097708;GO:0098588;GO:0098590;GO:0098852;GO:0110165;GO:0120025	ko04010;ko04062;ko04144;ko04744	2	2	2	8.6	8.6	8.6	47.065	0.0005144	5.9138	3797900	13	16.2506	16.3977	15.8545	NaN	17.3792	NaN	16.3088	NaN	NaN	16.3945	16.2601
	0.946348	-0.956851	Q71DI3	Q71DI3	Histone H3.2	HIST2H3A	1831	Color2 [DarkGray]	1	4						-1		cellular component assembly;cellular component organization;cellular component organization or biogenesis;cellular process;chromatin organization;chromatin remodeling;nucleosome assembly;nucleosome organization;protein-containing complex assembly;protein-containing complex organization;protein-DNA complex assembly;protein-DNA complex organization	binding;DNA binding;nucleic acid binding;organic cyclic compound binding;protein binding;protein dimerization activity;protein heterodimerization activity;structural constituent of chromatin;structural molecule activity	cellular anatomical entity;extracellular exosome;extracellular membrane-bounded organelle;extracellular organelle;extracellular region;extracellular vesicle;intracellular membrane-bounded organelle;intracellular organelle;membrane-bounded organelle;nucleoplasm;nucleosome;nucleus;organelle;protein-containing complex;protein-DNA complex;vesicle	cellular component assembly;cellular component organization;cellular component organization or biogenesis;cellular process;chromatin organization;protein-containing complex assembly	cellular anatomical entity;extracellular organelle;extracellular region;intracellular membrane-bounded organelle;intracellular organelle;nucleoplasm;nucleosome;nucleus;organelle;protein-containing complex;protein-DNA complex;vesicle	Systemic lupus erythematosus	GO:0006325;GO:0006334;GO:0006338;GO:0009987;GO:0016043;GO:0022607;GO:0034728;GO:0043933;GO:0065003;GO:0065004;GO:0071824;GO:0071840	GO:0003676;GO:0003677;GO:0005198;GO:0005488;GO:0005515;GO:0030527;GO:0046982;GO:0046983;GO:0097159	GO:0000786;GO:0005576;GO:0005634;GO:0005654;GO:0031982;GO:0032991;GO:0032993;GO:0043226;GO:0043227;GO:0043229;GO:0043230;GO:0043231;GO:0065010;GO:0070062;GO:0110165;GO:1903561	ko05322	9	1	1	55.9	23.5	23.5	15.388	0	58.425	74380000	64	20.3542	20.8793	19.4237	18.162	20.8288	19.0117	17.7367	18.4345	21.0205	21.1982	20.2996
	1.31421	-0.914528	Q9UNL2	Q9UNL2	Translocon-associated protein subunit gamma	SSR3	2739	Color2 [DarkGray]	1	4						-1		cellular localization;cellular macromolecule localization;cellular process;cotranslational protein targeting to membrane;establishment of localization;establishment of protein localization;establishment of protein localization to endoplasmic reticulum;establishment of protein localization to membrane;establishment of protein localization to organelle;localization;localization within membrane;macr…		cellular anatomical entity;endoplasmic reticulum;endoplasmic reticulum membrane;intracellular membrane-bounded organelle;intracellular organelle;membrane;membrane-bounded organelle;organelle;organelle membrane	cellular localization;cellular process;establishment of localization;localization;macromolecule localization;protein localization;protein targeting	cellular anatomical entity;endoplasmic reticulum;intracellular membrane-bounded organelle;intracellular organelle;membrane;organelle	Protein processing in endoplasmic reticulum	GO:0006605;GO:0006612;GO:0006613;GO:0006614;GO:0008104;GO:0009987;GO:0033036;GO:0033365;GO:0045047;GO:0045184;GO:0051179;GO:0051234;GO:0051641;GO:0051668;GO:0070727;GO:0070972;GO:0072594;GO:0072599;GO:0072657;GO:0090150		GO:0005783;GO:0005789;GO:0016020;GO:0031090;GO:0043226;GO:0043227;GO:0043229;GO:0043231;GO:0110165	ko04141	1	1	1	7.6	7.6	7.6	21.08	0.00052966	6.3048	15397000	87	NaN	18.5245	17.3501	NaN	NaN	NaN	NaN	17.9164	17.1413	18.3563	18.2179
	0.611745	-0.884219	P56937	P56937	3-keto-steroid reductase	HSD17B7	1145	Color2 [DarkGray]	1	4						-1		alcohol biosynthetic process;alcohol metabolic process;androgen metabolic process;biological regulation;biosynthetic process;cholesterol biosynthetic process;cholesterol metabolic process;estrogen biosynthetic process;estrogen metabolic process;hormone biosynthetic process;hormone metabolic process;lipid biosynthetic process;lipid metabolic process;metabolic process;organic cyclic compound biosyn…	3-keto sterol reductase activity;5alpha-androstane-3beta,17beta-diol dehydrogenase activity;catalytic activity;estradiol 17-beta-dehydrogenase [NAD(P)] activity;oxidoreductase activity;oxidoreductase activity, acting on CH-OH group of donors;oxidoreductase activity, acting on the CH-OH group of donors, NAD or NADP as acceptor;steroid dehydrogenase activity;steroid dehydrogenase activity, acting o…	cellular anatomical entity;endoplasmic reticulum membrane;membrane;organelle membrane	alcohol metabolic process;biological regulation;biosynthetic process;hormone metabolic process;lipid metabolic process;metabolic process;primary metabolic process;regulation of biological quality;small molecule metabolic process	cellular anatomical entity;membrane	Steroid biosynthesis;Steroid hormone biosynthesis	GO:0006066;GO:0006629;GO:0006694;GO:0006695;GO:0006703;GO:0008152;GO:0008202;GO:0008203;GO:0008209;GO:0008210;GO:0008610;GO:0009058;GO:0010817;GO:0016125;GO:0016126;GO:0042445;GO:0042446;GO:0044238;GO:0044281;GO:0044283;GO:0046165;GO:0065007;GO:0065008;GO:0071704;GO:0120178;GO:1901360;GO:1901362;GO:1901576;GO:1901615;GO:1901617;GO:1902652;GO:1902653	GO:0000253;GO:0003824;GO:0004303;GO:0016229;GO:0016491;GO:0016614;GO:0016616;GO:0033764;GO:0047024	GO:0005789;GO:0016020;GO:0031090;GO:0110165	ko00100;ko00140	2	2	2	6.5	6.5	6.5	38.206	0.00044743	3.7995	9700700	48	18.0824	17.857	NaN	NaN	NaN	NaN	NaN	NaN	18.1006	17.8592	17.8467
	1.5018	-0.853303	P62306	P62306	Small nuclear ribonucleoprotein F	SNRPF	1224	Color2 [DarkGray]	1	4						-1		7-methylguanosine cap hypermethylation;cellular aromatic compound metabolic process;cellular component assembly;cellular component organization;cellular component organization or biogenesis;cellular metabolic process;cellular nitrogen compound metabolic process;cellular process;heterocycle metabolic process;macromolecule metabolic process;macromolecule methylation;macromolecule modification;metab…	binding;nucleic acid binding;organic cyclic compound binding;RNA binding	catalytic complex;catalytic step 2 spliceosome;cellular anatomical entity;cytosol;intracellular membrane-bounded organelle;intracellular organelle;membrane-bounded organelle;methylosome;methyltransferase complex;nuclear protein-containing complex;nucleoplasm;nucleus;organelle;pICln-Sm protein complex;precatalytic spliceosome;protein-containing complex;ribonucleoprotein complex;small nuclear ribon…	cellular aromatic compound metabolic process;cellular component assembly;cellular component organization;cellular component organization or biogenesis;cellular nitrogen compound metabolic process;cellular process;heterocycle metabolic process;macromolecule metabolic process;macromolecule modification;metabolic process;methylation;mRNA metabolic process;mRNA processing;nitrogen compound metabolic …	catalytic complex;cellular anatomical entity;cytosol;intracellular membrane-bounded organelle;intracellular organelle;nucleoplasm;nucleus;organelle;protein-containing complex;ribonucleoprotein complex;small nuclear ribonucleoprotein complex;spliceosomal complex	Spliceosome	GO:0000245;GO:0000375;GO:0000377;GO:0000387;GO:0000398;GO:0001510;GO:0006139;GO:0006396;GO:0006397;GO:0006725;GO:0006807;GO:0008152;GO:0008380;GO:0009451;GO:0009987;GO:0016043;GO:0016070;GO:0016071;GO:0022607;GO:0022618;GO:0032259;GO:0034641;GO:0036260;GO:0036261;GO:0043170;GO:0043412;GO:0043414;GO:0043933;GO:0044237;GO:0044238;GO:0046483;GO:0065003;GO:0071704;GO:0071826;GO:0071840;GO:0090304;GO:…	GO:0003676;GO:0003723;GO:0005488;GO:0097159	GO:0005634;GO:0005654;GO:0005681;GO:0005682;GO:0005683;GO:0005684;GO:0005685;GO:0005686;GO:0005687;GO:0005689;GO:0005829;GO:0030532;GO:0032991;GO:0034708;GO:0034709;GO:0034715;GO:0034719;GO:0043226;GO:0043227;GO:0043229;GO:0043231;GO:0046540;GO:0071005;GO:0071007;GO:0071011;GO:0071013;GO:0097525;GO:0097526;GO:0110165;GO:0120114;GO:0140513;GO:1902494;GO:1990234;GO:1990904	ko03040	4	4	4	89.5	89.5	89.5	9.7251	0	11.699	19957000	68	NaN	19.0766	18.8557	18.1168	NaN	NaN	NaN	NaN	18.6938	19.122	NaN
+	3.82074	-0.837707	P60903	P60903	Protein S100-A10	S100A10	1165	Color2 [DarkGray]	1	4						-1		aromatic compound biosynthetic process;biological regulation;biosynthetic process;cellular aromatic compound metabolic process;cellular biosynthetic process;cellular component assembly;cellular component organization;cellular component organization or biogenesis;cellular localization;cellular macromolecule localization;cellular metabolic process;cellular nitrogen compound biosynthetic process;cel…	binding;calcium ion binding;calcium-dependent protein binding;cation binding;identical protein binding;ion binding;metal ion binding;protein binding;protein dimerization activity;protein homodimerization activity;transmembrane transporter binding	AnxA2-p11 complex;cell surface;cellular anatomical entity;collagen-containing extracellular matrix;cytoplasm;external encapsulating structure;extracellular exosome;extracellular matrix;extracellular membrane-bounded organelle;extracellular organelle;extracellular region;extracellular space;extracellular vesicle;membrane;membrane protein complex;membrane-bounded organelle;nuclear matrix;nuclear pr…	biological regulation;biosynthetic process;cellular aromatic compound metabolic process;cellular component assembly;cellular component organization;cellular component organization or biogenesis;cellular localization;cellular nitrogen compound metabolic process;cellular process;DNA-templated transcription;heterocycle metabolic process;localization;macromolecule biosynthetic process;macromolecule l…	cell surface;cellular anatomical entity;cytoplasm;external encapsulating structure;extracellular matrix;extracellular organelle;extracellular region;extracellular space;membrane;membrane protein complex;organelle;plasma membrane;protein-containing complex;transcription regulator complex;vesicle		GO:0001765;GO:0001952;GO:0001954;GO:0006139;GO:0006351;GO:0006355;GO:0006357;GO:0006366;GO:0006725;GO:0006807;GO:0006900;GO:0006996;GO:0008104;GO:0008152;GO:0009058;GO:0009059;GO:0009299;GO:0009889;GO:0009891;GO:0009893;GO:0009987;GO:0010468;GO:0010556;GO:0010557;GO:0010604;GO:0010628;GO:0010638;GO:0010755;GO:0010756;GO:0010810;GO:0010811;GO:0010954;GO:0016043;GO:0016050;GO:0016070;GO:0016071;GO:…	GO:0005488;GO:0005509;GO:0005515;GO:0042802;GO:0042803;GO:0043167;GO:0043169;GO:0044325;GO:0046872;GO:0046983;GO:0048306	GO:0005576;GO:0005615;GO:0005667;GO:0005737;GO:0005886;GO:0009986;GO:0016020;GO:0016363;GO:0030312;GO:0031012;GO:0031982;GO:0032991;GO:0043226;GO:0043227;GO:0043230;GO:0062023;GO:0065010;GO:0070062;GO:0090575;GO:0098796;GO:0098797;GO:0110165;GO:0140513;GO:1903561;GO:1990665		6	6	6	57.7	57.7	57.7	11.203	0	37.108	293920000	600	21.6292	21.9256	21.172	21.8784	21.7036	21.8454	21.7172	22.1088	22.0158	22.0122	21.7389
	0.807858	-0.747231	Q9Y4Y9	Q9Y4Y9	U6 snRNA-associated Sm-like protein LSm5	LSM5	2837	Color2 [DarkGray]	1	4						-1		aromatic compound catabolic process;biological process involved in interspecies interaction between organisms;biological regulation;catabolic process;cellular aromatic compound metabolic process;cellular catabolic process;cellular metabolic process;cellular nitrogen compound catabolic process;cellular nitrogen compound metabolic process;cellular process;heterocycle catabolic process;heterocycle m…	binding;nucleic acid binding;organic cyclic compound binding;protein binding;protein dimerization activity;protein heterodimerization activity;RNA binding	cellular anatomical entity;cytoplasm;cytosol;intracellular membrane-bounded organelle;intracellular organelle;Lsm1-7-Pat1 complex;Lsm2-8 complex;membrane-bounded organelle;nuclear protein-containing complex;nucleoplasm;nucleus;organelle;precatalytic spliceosome;protein-containing complex;ribonucleoprotein complex;small nuclear ribonucleoprotein complex;Sm-like protein family complex;spliceosomal …	biological process involved in interspecies interaction between organisms;biological regulation;catabolic process;cellular aromatic compound metabolic process;cellular nitrogen compound metabolic process;cellular process;heterocycle metabolic process;macromolecule catabolic process;macromolecule metabolic process;metabolic process;mRNA metabolic process;mRNA processing;nitrogen compound metabolic…	cellular anatomical entity;cytoplasm;cytosol;intracellular membrane-bounded organelle;intracellular organelle;nucleoplasm;nucleus;organelle;protein-containing complex;ribonucleoprotein complex;small nuclear ribonucleoprotein complex;spliceosomal complex	RNA degradation;Spliceosome	GO:0000375;GO:0000377;GO:0000398;GO:0006139;GO:0006396;GO:0006397;GO:0006401;GO:0006402;GO:0006725;GO:0006807;GO:0008152;GO:0008380;GO:0009056;GO:0009057;GO:0009605;GO:0009607;GO:0009617;GO:0009889;GO:0009890;GO:0009892;GO:0009987;GO:0010468;GO:0010556;GO:0010558;GO:0010605;GO:0010629;GO:0016070;GO:0016071;GO:0019222;GO:0019439;GO:0031323;GO:0031324;GO:0031326;GO:0031327;GO:0034641;GO:0034655;GO:…	GO:0003676;GO:0003723;GO:0005488;GO:0005515;GO:0046982;GO:0046983;GO:0097159	GO:0005634;GO:0005654;GO:0005681;GO:0005684;GO:0005688;GO:0005737;GO:0005829;GO:0030532;GO:0032991;GO:0043226;GO:0043227;GO:0043229;GO:0043231;GO:0046540;GO:0071005;GO:0071011;GO:0097525;GO:0097526;GO:0110165;GO:0120114;GO:0120115;GO:0140513;GO:1990726;GO:1990904	ko03018;ko03040	2	2	2	61.5	61.5	61.5	9.9374	0.00055218	6.8905	7644800	30	17.0136	16.9759	NaN	16.4444	18.6922	16.895	17.3827	16.6793	16.8559	16.9451	16.7221
	1.45675	-0.730089	P05114	P05114	Non-histone chromosomal protein HMG-14	HMGN1	439	Color2 [DarkGray]	1	4						-1		anatomical structure morphogenesis;animal organ morphogenesis;biological regulation;cellular aromatic compound metabolic process;cellular component organization;cellular component organization or biogenesis;cellular metabolic process;cellular nitrogen compound metabolic process;cellular process;cellular response to stimulus;cellular response to stress;chromatin organization;developmental process;…	binding;chromatin binding;chromatin DNA binding;DNA binding;nucleic acid binding;nucleosomal DNA binding;nucleosome binding;organic cyclic compound binding;protein-containing complex binding	cellular anatomical entity;chromatin;cytoplasm;female germ cell nucleus;germ cell nucleus;intracellular membrane-bounded organelle;intracellular organelle;membrane-bounded organelle;nucleoplasm;nucleus;organelle;protein-containing complex;protein-DNA complex	biological regulation;cellular aromatic compound metabolic process;cellular component organization;cellular component organization or biogenesis;cellular nitrogen compound metabolic process;cellular process;chromatin organization;developmental process;DNA damage response;DNA metabolic process;DNA repair;heterocycle metabolic process;macromolecule metabolic process;metabolic process;nitrogen compo…	cellular anatomical entity;cytoplasm;intracellular membrane-bounded organelle;intracellular organelle;nucleoplasm;nucleus;organelle;protein-containing complex;protein-DNA complex		GO:0000720;GO:0006139;GO:0006259;GO:0006281;GO:0006283;GO:0006289;GO:0006290;GO:0006325;GO:0006355;GO:0006357;GO:0006725;GO:0006807;GO:0006950;GO:0006974;GO:0008152;GO:0009314;GO:0009411;GO:0009416;GO:0009628;GO:0009653;GO:0009887;GO:0009889;GO:0009891;GO:0009893;GO:0009987;GO:0010224;GO:0010225;GO:0010468;GO:0010556;GO:0010557;GO:0010604;GO:0016043;GO:0019219;GO:0019222;GO:0031323;GO:0031325;GO:…	GO:0003676;GO:0003677;GO:0003682;GO:0005488;GO:0031490;GO:0031491;GO:0031492;GO:0044877;GO:0097159	GO:0000785;GO:0001674;GO:0005634;GO:0005654;GO:0005737;GO:0032991;GO:0032993;GO:0043073;GO:0043226;GO:0043227;GO:0043229;GO:0043231;GO:0110165		4	4	4	55	55	55	10.659	0.0005787	7.6969	17082000	14	18.4232	18.1198	NaN	NaN	19.1173	NaN	18.3254	17.6547	18.3899	18.2578	18.0018
	0.692114	-0.694363	Q9Y3D6	Q9Y3D6	Mitochondrial fission 1 protein	FIS1	2818	Color2 [DarkGray]	1	4						-1		apoptotic mitochondrial changes;autophagy;autophagy of mitochondrion;biological regulation;calcium ion homeostasis;calcium-mediated signaling;calcium-mediated signaling using intracellular calcium source;catabolic process;cellular catabolic process;cellular component disassembly;cellular component organization;cellular component organization or biogenesis;cellular homeostasis;cellular localizatio…	binding;identical protein binding;lipid binding;molecular adaptor activity;protein binding	bounding membrane of organelle;cellular anatomical entity;cytosol;endoplasmic reticulum;intracellular membrane-bounded organelle;intracellular organelle;membrane;membrane-bounded organelle;microbody;microbody membrane;mitochondrial membrane;mitochondrial outer membrane;mitochondrion;organelle;organelle membrane;organelle outer membrane;outer membrane;peroxisomal membrane;peroxisome;protein-contai…	autophagy;biological regulation;catabolic process;cellular component disassembly;cellular component organization;cellular component organization or biogenesis;cellular homeostasis;cellular localization;cellular process;chemical homeostasis;establishment of localization;homeostatic process;inorganic ion homeostasis;intracellular monoatomic ion homeostasis;intracellular signal transduction;localiza…	cellular anatomical entity;cytosol;endoplasmic reticulum;intracellular membrane-bounded organelle;intracellular organelle;membrane;microbody;mitochondrion;organelle;outer membrane;peroxisome;protein-containing complex		GO:0000266;GO:0000422;GO:0001836;GO:0006140;GO:0006605;GO:0006626;GO:0006873;GO:0006874;GO:0006914;GO:0006996;GO:0007005;GO:0007165;GO:0007204;GO:0008053;GO:0008104;GO:0008152;GO:0008637;GO:0009056;GO:0009892;GO:0009893;GO:0009966;GO:0009967;GO:0009987;GO:0010563;GO:0010604;GO:0010638;GO:0010646;GO:0010647;GO:0010821;GO:0010822;GO:0010950;GO:0010952;GO:0016043;GO:0016559;GO:0019219;GO:0019220;GO:…	GO:0005488;GO:0005515;GO:0008289;GO:0042802;GO:0060090	GO:0005739;GO:0005741;GO:0005777;GO:0005778;GO:0005783;GO:0005829;GO:0016020;GO:0019867;GO:0031090;GO:0031903;GO:0031966;GO:0031968;GO:0032991;GO:0042579;GO:0043226;GO:0043227;GO:0043229;GO:0043231;GO:0098588;GO:0110165		3	3	3	25.7	25.7	25.7	16.937	0	9.8602	13647000	252	17.7621	18.3276	17.8259	15.7254	18.9315	17.7693	18.1749	18.2001	18.1065	18.3423	18.0648
	1.73767	-0.638184	P62312	P62312	U6 snRNA-associated Sm-like protein LSm6	LSM6	1226	Color2 [DarkGray]	1	4						-1		aromatic compound catabolic process;biological regulation;catabolic process;cellular aromatic compound metabolic process;cellular catabolic process;cellular metabolic process;cellular nitrogen compound catabolic process;cellular nitrogen compound metabolic process;cellular process;heterocycle catabolic process;heterocycle metabolic process;macromolecule catabolic process;macromolecule metabolic p…	binding;nucleic acid binding;organic cyclic compound binding;protein binding;protein dimerization activity;protein heterodimerization activity;RNA binding	cellular anatomical entity;cytoplasm;cytoplasmic ribonucleoprotein granule;cytosol;intracellular membrane-bounded organelle;intracellular non-membrane-bounded organelle;intracellular organelle;Lsm2-8 complex;membrane-bounded organelle;non-membrane-bounded organelle;nuclear protein-containing complex;nucleolus;nucleoplasm;nucleus;organelle;P-body;precatalytic spliceosome;protein-containing complex…	biological regulation;catabolic process;cellular aromatic compound metabolic process;cellular nitrogen compound metabolic process;cellular process;heterocycle metabolic process;macromolecule catabolic process;macromolecule metabolic process;metabolic process;mRNA metabolic process;mRNA processing;nitrogen compound metabolic process;nucleobase-containing compound catabolic process;nucleobase-conta…	cellular anatomical entity;cytoplasm;cytosol;intracellular membrane-bounded organelle;intracellular non-membrane-bounded organelle;intracellular organelle;non-membrane-bounded organelle;nucleolus;nucleoplasm;nucleus;organelle;protein-containing complex;ribonucleoprotein complex;small nuclear ribonucleoprotein complex;sno(s)RNA-containing ribonucleoprotein complex;spliceosomal complex	RNA degradation;Spliceosome	GO:0000375;GO:0000377;GO:0000398;GO:0006139;GO:0006364;GO:0006396;GO:0006397;GO:0006399;GO:0006401;GO:0006402;GO:0006725;GO:0006807;GO:0008033;GO:0008152;GO:0008380;GO:0009056;GO:0009057;GO:0009889;GO:0009890;GO:0009892;GO:0009987;GO:0010468;GO:0010556;GO:0010558;GO:0010605;GO:0010629;GO:0016070;GO:0016071;GO:0016072;GO:0019222;GO:0019439;GO:0030490;GO:0031323;GO:0031324;GO:0031326;GO:0031327;GO:…	GO:0003676;GO:0003723;GO:0005488;GO:0005515;GO:0046982;GO:0046983;GO:0097159	GO:0000932;GO:0005634;GO:0005654;GO:0005681;GO:0005684;GO:0005688;GO:0005730;GO:0005732;GO:0005737;GO:0005829;GO:0030532;GO:0032991;GO:0035770;GO:0036464;GO:0043226;GO:0043227;GO:0043228;GO:0043229;GO:0043231;GO:0043232;GO:0046540;GO:0071005;GO:0071011;GO:0097525;GO:0097526;GO:0099080;GO:0110165;GO:0120114;GO:0120115;GO:0140513;GO:1990904	ko03018;ko03040	3	3	3	36.2	36.2	36.2	9.1275	0.00043384	3.3868	9375600	28	17.19	17.6798	NaN	NaN	NaN	NaN	18.0471	18.0242	NaN	17.8492	17.8751
	1.27105	-0.635454	P62879;Q9HAV0	P62879;Q9HAV0	Guanine nucleotide-binding protein G(I)/G(S)/G(T) subunit beta-2;Guanine nucleotide-binding protein subunit beta-4	GNB2;GNB4	1255	Color2 [DarkGray]	1	4						-1		anatomical structure development;biological regulation;cellular process;developmental process;G protein-coupled receptor signaling pathway;neural nucleus development;regulation of biological process;regulation of cellular process;regulation of localization;regulation of metal ion transport;regulation of monoatomic cation transmembrane transport;regulation of monoatomic ion transmembrane transport…	binding;catalytic activity;enzyme binding;GTPase activity;GTPase binding;hydrolase activity;hydrolase activity, acting on acid anhydrides;hydrolase activity, acting on acid anhydrides, in phosphorus-containing anhydrides;molecular adaptor activity;protein binding;protein-containing complex binding;protein-macromolecule adaptor activity;pyrophosphatase activity;ribonucleoside triphosphate phosphat…	anchoring junction;bounding membrane of organelle;catalytic complex;cell body;cell junction;cell-substrate junction;cellular anatomical entity;cytoplasm;cytosol;extracellular exosome;extracellular membrane-bounded organelle;extracellular organelle;extracellular space;extracellular vesicle;focal adhesion;GTPase complex;heterotrimeric G-protein complex;lysosomal membrane;lytic vacuole membrane;memb…	anatomical structure development;biological regulation;cellular process;developmental process;G protein-coupled receptor signaling pathway;regulation of biological process;regulation of transport;signal transduction	catalytic complex;cell junction;cellular anatomical entity;cytoplasm;cytosol;extracellular organelle;extracellular space;membrane;membrane protein complex;organelle;plasma membrane;protein-containing complex;vesicle	Chemokine signaling pathway	GO:0007165;GO:0007186;GO:0009987;GO:0010959;GO:0021762;GO:0032502;GO:0032879;GO:0034762;GO:0034765;GO:0043266;GO:0043269;GO:0048856;GO:0048857;GO:0050789;GO:0050794;GO:0051049;GO:0065007;GO:1901379;GO:1904062	GO:0003824;GO:0003924;GO:0005488;GO:0005515;GO:0016462;GO:0016787;GO:0016817;GO:0016818;GO:0017111;GO:0019899;GO:0030159;GO:0030674;GO:0035591;GO:0044877;GO:0051020;GO:0060090	GO:0005615;GO:0005737;GO:0005765;GO:0005774;GO:0005829;GO:0005834;GO:0005886;GO:0005925;GO:0016020;GO:0030054;GO:0030055;GO:0031090;GO:0031982;GO:0032991;GO:0043226;GO:0043227;GO:0043230;GO:0044297;GO:0048471;GO:0065010;GO:0070062;GO:0070161;GO:0098588;GO:0098796;GO:0098797;GO:0098852;GO:0110165;GO:1902494;GO:1903561;GO:1905360	ko04062	10	4	4	34.7	13.5	13.5	37.331	0	14.89	32439000	80	19.439	19.263	18.2208	NaN	19.4801	NaN	19.4723	19.2796	NaN	19.1759	19.1913
	0.582944	-0.620844	Q9NRP0	Q9NRP0	Oligosaccharyltransferase complex subunit OSTC	OSTC	2524	Color2 [DarkGray]	1	4						-1		glycosylation;macromolecule glycosylation;macromolecule metabolic process;macromolecule modification;metabolic process;nitrogen compound metabolic process;organic substance metabolic process;organonitrogen compound metabolic process;primary metabolic process;protein glycosylation;protein metabolic process;protein modification process;protein N-linked glycosylation;protein N-linked glycosylation v…		catalytic complex;cellular anatomical entity;endoplasmic reticulum membrane;endoplasmic reticulum protein-containing complex;membrane;membrane protein complex;oligosaccharyltransferase complex;organelle membrane;protein-containing complex;transferase complex	macromolecule metabolic process;macromolecule modification;metabolic process;nitrogen compound metabolic process;primary metabolic process;protein glycosylation;protein metabolic process;protein modification process	catalytic complex;cellular anatomical entity;membrane;membrane protein complex;protein-containing complex		GO:0006486;GO:0006487;GO:0006807;GO:0008152;GO:0018279;GO:0019538;GO:0036211;GO:0043170;GO:0043412;GO:0043413;GO:0044238;GO:0070085;GO:0071704;GO:1901564		GO:0005789;GO:0008250;GO:0016020;GO:0031090;GO:0032991;GO:0098796;GO:0110165;GO:0140534;GO:1902494;GO:1990234		1	1	1	8.1	8.1	8.1	16.829	0.00045788	4.0727	11446000	110	17.2414	18.6147	18.5636	16.9433	NaN	18.7179	17.3785	18.9052	19.0298	18.9366	NaN
	1.77012	-0.61889	P62861	P62861	40S ribosomal protein S30	FAU	1251	Color2 [DarkGray]	1	4						-1		amide biosynthetic process;amide metabolic process;antibacterial humoral response;antimicrobial humoral immune response mediated by antimicrobial peptide;antimicrobial humoral response;biological process involved in interspecies interaction between organisms;biosynthetic process;cellular biosynthetic process;cellular metabolic process;cellular nitrogen compound biosynthetic process;cellular nitro…	binding;nucleic acid binding;organic cyclic compound binding;RNA binding;structural constituent of ribosome;structural molecule activity	cellular anatomical entity;cytoplasm;cytosol;cytosolic ribosome;cytosolic small ribosomal subunit;extracellular space;intracellular non-membrane-bounded organelle;intracellular organelle;non-membrane-bounded organelle;nucleoplasm;organelle;protein-containing complex;ribonucleoprotein complex;ribosomal subunit;ribosome;small ribosomal subunit	amide metabolic process;biological process involved in interspecies interaction between organisms;biosynthetic process;cellular nitrogen compound metabolic process;cellular process;cytoplasmic translation;defense response to other organism;immune response;immune system process;macromolecule biosynthetic process;macromolecule metabolic process;metabolic process;nitrogen compound metabolic process;…	cellular anatomical entity;cytoplasm;cytosol;extracellular space;intracellular non-membrane-bounded organelle;intracellular organelle;non-membrane-bounded organelle;nucleoplasm;organelle;protein-containing complex;ribonucleoprotein complex;ribosome;small ribosomal subunit	Ribosome	GO:0002181;GO:0002227;GO:0002251;GO:0002376;GO:0002385;GO:0006412;GO:0006518;GO:0006807;GO:0006950;GO:0006952;GO:0006955;GO:0006959;GO:0008152;GO:0009058;GO:0009059;GO:0009605;GO:0009607;GO:0009617;GO:0009987;GO:0019538;GO:0019730;GO:0019731;GO:0034641;GO:0042742;GO:0043043;GO:0043170;GO:0043207;GO:0043603;GO:0043604;GO:0044237;GO:0044238;GO:0044249;GO:0044271;GO:0044419;GO:0045087;GO:0050830;GO:…	GO:0003676;GO:0003723;GO:0003735;GO:0005198;GO:0005488;GO:0097159	GO:0005615;GO:0005654;GO:0005737;GO:0005829;GO:0005840;GO:0015935;GO:0022626;GO:0022627;GO:0032991;GO:0043226;GO:0043228;GO:0043229;GO:0043232;GO:0044391;GO:0110165;GO:1990904	ko03010	2	2	2	8.3	8.3	8.3	14.39	0	8.2216	41946000	124	NaN	20.1033	20.6649	20.8105	19.8152	20.3909	20.0795	20.5904	NaN	20.5636	20.3154
+	2.78038	-0.60354	P51553	P51553	Isocitrate dehydrogenase [NAD] subunit gamma, mitochondrial	IDH3G	1051	Color2 [DarkGray]	1	4						-1		alcohol metabolic process;carbohydrate metabolic process;carboxylic acid metabolic process;cellular metabolic process;cellular process;isocitrate metabolic process;metabolic process;organic acid metabolic process;organic hydroxy compound metabolic process;organic substance metabolic process;oxoacid metabolic process;primary metabolic process;secondary alcohol metabolic process;small molecule meta…	adenyl nucleotide binding;adenyl ribonucleotide binding;anion binding;ATP binding;binding;carbohydrate derivative binding;catalytic activity;cation binding;heterocyclic compound binding;ion binding;isocitrate dehydrogenase (NAD+) activity;isocitrate dehydrogenase [NAD(P)+] activity;magnesium ion binding;metal ion binding;NAD binding;nucleoside phosphate binding;nucleotide binding;organic cyclic c…	catalytic complex;cellular anatomical entity;intracellular membrane-bounded organelle;intracellular non-membrane-bounded organelle;intracellular organelle;intracellular organelle lumen;isocitrate dehydrogenase complex (NAD+);membrane-bounded organelle;membrane-enclosed lumen;mitochondrial isocitrate dehydrogenase complex (NAD+);mitochondrial matrix;mitochondrial protein-containing complex;mitocho…	alcohol metabolic process;carbohydrate metabolic process;cellular process;metabolic process;organic acid metabolic process;primary metabolic process;small molecule metabolic process	catalytic complex;cellular anatomical entity;intracellular membrane-bounded organelle;intracellular non-membrane-bounded organelle;intracellular organelle;mitochondrion;non-membrane-bounded organelle;nucleolus;organelle;organelle lumen;oxidoreductase complex;protein-containing complex;tricarboxylic acid cycle enzyme complex	Citrate cycle (TCA cycle)	GO:0005975;GO:0006066;GO:0006082;GO:0006099;GO:0006102;GO:0008152;GO:0009987;GO:0019752;GO:0043436;GO:0044237;GO:0044238;GO:0044281;GO:0071704;GO:0072350;GO:1901615;GO:1902652	GO:0000166;GO:0000287;GO:0003824;GO:0004448;GO:0004449;GO:0005488;GO:0005524;GO:0016491;GO:0016614;GO:0016616;GO:0017076;GO:0030554;GO:0032553;GO:0032555;GO:0032559;GO:0035639;GO:0036094;GO:0043167;GO:0043168;GO:0043169;GO:0046872;GO:0051287;GO:0097159;GO:0097367;GO:1901265;GO:1901363	GO:0005730;GO:0005739;GO:0005759;GO:0005962;GO:0030062;GO:0031974;GO:0032991;GO:0043226;GO:0043227;GO:0043228;GO:0043229;GO:0043231;GO:0043232;GO:0043233;GO:0045239;GO:0045242;GO:0070013;GO:0098798;GO:0110165;GO:1902494;GO:1990204	ko00020	5	5	5	20.9	20.9	20.9	42.794	0.0005168	6.0155	15039000	32	17.5981	16.9678	16.7762	17.2158	17.5076	17.5094	18.071	17.9994	17.7845	17.6509	17.8957
	0.72521	-0.56556	P61006;Q92930;Q96E17	P61006;Q92930	Ras-related protein Rab-8A;Ras-related protein Rab-8B	RAB8A;RAB8B	1168	Color2 [DarkGray]	1	4						-1		anatomical structure morphogenesis;antigen processing and presentation;autophagy;axonogenesis;biological regulation;catabolic process;cell junction organization;cell projection assembly;cell projection morphogenesis;cell projection organization;cell-substrate junction organization;cellular anatomical entity morphogenesis;cellular catabolic process;cellular component assembly;cellular component or…	anion binding;binding;carbohydrate derivative binding;catalytic activity;cytoskeletal protein binding;enzyme binding;GDP binding;GTP binding;GTPase activity;GTPase binding;guanyl nucleotide binding;guanyl ribonucleotide binding;heterocyclic compound binding;hydrolase activity;hydrolase activity, acting on acid anhydrides;hydrolase activity, acting on acid anhydrides, in phosphorus-containing anhy…	bounding membrane of organelle;cell body;cell junction;cell pole;cell projection;cell projection membrane;cell tip;cellular anatomical entity;centriole;centrosome;ciliary basal body;ciliary base;ciliary membrane;cilium;clathrin-coated vesicle;coated vesicle;cytoplasmic vesicle;cytoplasmic vesicle membrane;cytosol;dendritic spine;endocytic vesicle;endocytic vesicle membrane;endosome;endosome membr…	autophagy;biological regulation;catabolic process;cell junction organization;cellular anatomical entity morphogenesis;cellular component assembly;cellular component organization;cellular component organization or biogenesis;cellular localization;cellular process;cilium organization;developmental process;endosomal transport;establishment of localization;Golgi organization;immune system process;int…	cell junction;cell projection;cellular anatomical entity;centrosome;cilium;coated vesicle;cytoplasmic vesicle;cytosol;dendritic spine;endosome;extracellular organelle;glutamatergic synapse;intracellular membrane-bounded organelle;intracellular non-membrane-bounded organelle;intracellular organelle;membrane;microbody;microtubule organizing center;midbody;neuron projection;neuronal cell body;non-me…	Pancreatic secretion	GO:0002376;GO:0002791;GO:0002793;GO:0006810;GO:0006886;GO:0006904;GO:0006906;GO:0006914;GO:0006996;GO:0007030;GO:0007031;GO:0007409;GO:0008104;GO:0008152;GO:0009056;GO:0009306;GO:0009653;GO:0009719;GO:0009725;GO:0009894;GO:0009987;GO:0010033;GO:0010243;GO:0010506;GO:0010646;GO:0010647;GO:0010817;GO:0015031;GO:0015919;GO:0016043;GO:0016050;GO:0016192;GO:0016197;GO:0017157;GO:0019222;GO:0019882;GO:…	GO:0000166;GO:0003824;GO:0003924;GO:0005102;GO:0005488;GO:0005515;GO:0005525;GO:0008092;GO:0016462;GO:0016787;GO:0016817;GO:0016818;GO:0017022;GO:0017076;GO:0017111;GO:0019001;GO:0019003;GO:0019899;GO:0019900;GO:0019901;GO:0019904;GO:0030911;GO:0031267;GO:0031489;GO:0032553;GO:0032555;GO:0032561;GO:0035639;GO:0036094;GO:0043167;GO:0043168;GO:0051020;GO:0097159;GO:0097367;GO:1901265;GO:1901363;GO:…	GO:0000139;GO:0005768;GO:0005778;GO:0005798;GO:0005813;GO:0005814;GO:0005815;GO:0005829;GO:0005886;GO:0005929;GO:0008021;GO:0010008;GO:0012506;GO:0014069;GO:0016020;GO:0030054;GO:0030133;GO:0030135;GO:0030136;GO:0030139;GO:0030140;GO:0030496;GO:0030659;GO:0030666;GO:0030670;GO:0031090;GO:0031253;GO:0031410;GO:0031903;GO:0031982;GO:0032588;GO:0036064;GO:0042579;GO:0042995;GO:0043005;GO:0043025;GO:…	ko04972	6	4	3	34.3	25.6	21.7	23.668	0.00051177	5.8603	10271000	28	NaN	18.2206	18.6752	NaN	18.2432	NaN	18.4327	17.6702	NaN	18.4734	18.2609
	1.98636	-0.539165	Q13243	Q13243	Serine/arginine-rich splicing factor 5	SRSF5	1468	Color2 [DarkGray]	1	4						-1		cellular aromatic compound metabolic process;cellular component assembly;cellular component organization;cellular component organization or biogenesis;cellular metabolic process;cellular nitrogen compound metabolic process;cellular process;heterocycle metabolic process;macromolecule metabolic process;metabolic process;mRNA metabolic process;mRNA processing;mRNA splice site recognition;mRNA splici…	binding;nucleic acid binding;organic cyclic compound binding;RNA binding	cellular anatomical entity;cytosol;intracellular non-membrane-bounded organelle;intracellular organelle;non-membrane-bounded organelle;nuclear body;nuclear speck;nucleolus;nucleoplasm;organelle	cellular aromatic compound metabolic process;cellular component assembly;cellular component organization;cellular component organization or biogenesis;cellular nitrogen compound metabolic process;cellular process;heterocycle metabolic process;macromolecule metabolic process;metabolic process;mRNA metabolic process;mRNA processing;nitrogen compound metabolic process;nucleobase-containing compound …	cellular anatomical entity;cytosol;intracellular non-membrane-bounded organelle;intracellular organelle;non-membrane-bounded organelle;nucleolus;nucleoplasm;organelle	Spliceosome	GO:0000375;GO:0000377;GO:0000398;GO:0006139;GO:0006376;GO:0006396;GO:0006397;GO:0006725;GO:0006807;GO:0008152;GO:0008380;GO:0009987;GO:0016043;GO:0016070;GO:0016071;GO:0022607;GO:0022618;GO:0034641;GO:0043170;GO:0043933;GO:0044237;GO:0044238;GO:0046483;GO:0065003;GO:0071704;GO:0071826;GO:0071840;GO:0090304;GO:1901360	GO:0003676;GO:0003723;GO:0005488;GO:0097159	GO:0005654;GO:0005730;GO:0005829;GO:0016604;GO:0016607;GO:0043226;GO:0043228;GO:0043229;GO:0043232;GO:0110165	ko03040	5	4	4	18	14.7	14.7	31.263	0.00053937	6.5634	18613000	44	17.4405	18.4555	17.9697	17.7247	18.1343	17.7477	17.9307	17.8997	NaN	18.1685	18.0017
	1.55021	-0.53238	P52594	P52594	Arf-GAP domain and FG repeat-containing protein 1	AGFG1	1072	Color2 [DarkGray]	1	4						-1		acrosome assembly;anatomical structure formation involved in morphogenesis;cellular component assembly;cellular component assembly involved in morphogenesis;cellular component organization;cellular component organization or biogenesis;cellular localization;cellular process;cellular process involved in reproduction in multicellular organism;cytoskeleton organization;developmental process;developme…	binding;cation binding;DNA binding;enzyme activator activity;enzyme regulator activity;GTPase activator activity;GTPase regulator activity;ion binding;metal ion binding;molecular function activator activity;molecular function regulator activity;nucleic acid binding;nucleoside-triphosphatase regulator activity;organic cyclic compound binding;RNA binding	cellular anatomical entity;cytoplasm;cytoplasmic vesicle;cytosol;intracellular membrane-bounded organelle;intracellular organelle;intracellular vesicle;membrane-bounded organelle;nuclear pore;nuclear protein-containing complex;organelle;protein-containing complex;vesicle	anatomical structure formation involved in morphogenesis;cellular component assembly;cellular component organization;cellular component organization or biogenesis;cellular localization;cellular process;cytoskeleton organization;developmental process;establishment of localization;localization;nuclear transport;nucleobase-containing compound transport;nucleocytoplasmic transport;nucleus organizatio…	cellular anatomical entity;cytoplasm;cytoplasmic vesicle;cytosol;intracellular membrane-bounded organelle;intracellular organelle;nuclear pore;organelle;protein-containing complex;vesicle		GO:0001675;GO:0003006;GO:0006405;GO:0006406;GO:0006810;GO:0006913;GO:0006996;GO:0006997;GO:0007010;GO:0007289;GO:0009987;GO:0010927;GO:0015931;GO:0016043;GO:0016050;GO:0022412;GO:0022414;GO:0022607;GO:0032502;GO:0033363;GO:0045103;GO:0045104;GO:0045109;GO:0046907;GO:0048646;GO:0050657;GO:0050658;GO:0051028;GO:0051168;GO:0051169;GO:0051179;GO:0051234;GO:0051236;GO:0051641;GO:0051649;GO:0070925;GO:…	GO:0003676;GO:0003677;GO:0003723;GO:0005096;GO:0005488;GO:0008047;GO:0030234;GO:0030695;GO:0043167;GO:0043169;GO:0046872;GO:0060589;GO:0097159;GO:0098772;GO:0140677	GO:0005643;GO:0005737;GO:0005829;GO:0031410;GO:0031982;GO:0032991;GO:0043226;GO:0043227;GO:0043229;GO:0043231;GO:0097708;GO:0110165;GO:0140513		4	4	4	15.3	15.3	15.3	58.259	0	7.8394	17567000	21	17.4007	17.3364	17.6163	16.928	17.9507	17.6698	17.7937	18.1803	17.6226	18.049	18.1825
	2.24236	-0.529455	Q9NUM4	Q9NUM4	Transmembrane protein 106B	TMEM106B	2546	Color2 [DarkGray]	1	4						-1		anatomical structure morphogenesis;biological regulation;catabolic process;cell projection morphogenesis;cell projection organization;cellular anatomical entity morphogenesis;cellular component organization;cellular component organization or biogenesis;cellular homeostasis;cellular localization;cellular process;chemical homeostasis;dendrite morphogenesis;developmental process;establishment of loc…	ATPase binding;binding;enzyme binding;protein binding	bounding membrane of organelle;cellular anatomical entity;cytoplasmic vesicle;cytoplasmic vesicle membrane;endosome;endosome membrane;intracellular membrane-bounded organelle;intracellular organelle;intracellular vesicle;late endosome membrane;lysosomal membrane;lysosome;lytic vacuole;lytic vacuole membrane;membrane;membrane-bounded organelle;organelle;organelle membrane;vacuolar membrane;vacuole…	biological regulation;catabolic process;cellular anatomical entity morphogenesis;cellular component organization;cellular component organization or biogenesis;cellular homeostasis;cellular localization;cellular process;chemical homeostasis;developmental process;establishment of localization;homeostatic process;intracellular monoatomic ion homeostasis;localization;lysosome organization;macromolecu…	cellular anatomical entity;cytoplasmic vesicle;endosome;intracellular membrane-bounded organelle;intracellular organelle;lysosome;membrane;organelle;vacuole;vesicle		GO:0006807;GO:0006810;GO:0006873;GO:0006885;GO:0006996;GO:0007033;GO:0007034;GO:0007035;GO:0007039;GO:0007040;GO:0007041;GO:0007042;GO:0008152;GO:0009056;GO:0009057;GO:0009653;GO:0009987;GO:0010975;GO:0010976;GO:0016043;GO:0019538;GO:0019725;GO:0030003;GO:0030030;GO:0030163;GO:0030641;GO:0031344;GO:0031346;GO:0032418;GO:0032502;GO:0032989;GO:0033043;GO:0035751;GO:0042592;GO:0043170;GO:0044088;GO:…	GO:0005488;GO:0005515;GO:0019899;GO:0051117	GO:0000323;GO:0005764;GO:0005765;GO:0005768;GO:0005773;GO:0005774;GO:0010008;GO:0012506;GO:0016020;GO:0030659;GO:0031090;GO:0031410;GO:0031902;GO:0031982;GO:0043226;GO:0043227;GO:0043229;GO:0043231;GO:0097708;GO:0098588;GO:0098852;GO:0110165		2	2	2	9.9	9.9	9.9	31.127	0.00043937	3.5639	14127000	35	17.7098	18.0778	18.0408	18.2948	17.7568	17.9263	17.8057	18.0376	18.7101	18.0421	18.1633
	0	-0.527986	Q9UQ90	Q9UQ90	Paraplegin	SPG7	2754	Color2 [DarkGray]	1	4						-1		anatomical structure development;anterograde axonal transport;axo-dendritic transport;axonal transport;biological regulation;cellular component organization;cellular component organization or biogenesis;cellular localization;cellular process;cytoskeleton-dependent intracellular transport;developmental process;establishment of localization;establishment of localization in cell;intracellular transp…	adenyl nucleotide binding;adenyl ribonucleotide binding;anion binding;ATP binding;ATP hydrolysis activity;ATP-dependent activity;ATP-dependent peptidase activity;binding;carbohydrate derivative binding;catalytic activity;catalytic activity, acting on a protein;cation binding;endopeptidase activity;heterocyclic compound binding;hydrolase activity;hydrolase activity, acting on acid anhydrides;hydro…	axon cytoplasm;catalytic complex;cellular anatomical entity;cytoplasm;cytoplasmic region;inner mitochondrial membrane protein complex;intracellular membrane-bounded organelle;intracellular organelle;m-AAA complex;membrane;membrane protein complex;membrane-bounded organelle;mitochondrial inner membrane;mitochondrial membrane;mitochondrial permeability transition pore complex;mitochondrial protein-…	anatomical structure development;anterograde axonal transport;axo-dendritic transport;axonal transport;biological regulation;cellular component organization;cellular component organization or biogenesis;cellular localization;cellular process;cytoskeleton-dependent intracellular transport;developmental process;establishment of localization;localization;macromolecule metabolic process;membrane orga…	catalytic complex;cellular anatomical entity;cytoplasm;intracellular membrane-bounded organelle;intracellular organelle;membrane;membrane protein complex;mitochondrion;organelle;protein-containing complex		GO:0006508;GO:0006807;GO:0006810;GO:0006996;GO:0007005;GO:0007006;GO:0007017;GO:0007018;GO:0007399;GO:0008088;GO:0008089;GO:0008152;GO:0009987;GO:0010970;GO:0016043;GO:0016485;GO:0019538;GO:0030705;GO:0032502;GO:0034982;GO:0035794;GO:0043170;GO:0044238;GO:0046902;GO:0046907;GO:0048731;GO:0048856;GO:0051179;GO:0051234;GO:0051604;GO:0051641;GO:0051649;GO:0061024;GO:0065007;GO:0065008;GO:0071704;GO:…	GO:0000166;GO:0003824;GO:0004175;GO:0004176;GO:0004222;GO:0005488;GO:0005515;GO:0005524;GO:0008233;GO:0008237;GO:0008270;GO:0016462;GO:0016787;GO:0016817;GO:0016818;GO:0016887;GO:0017076;GO:0017111;GO:0030554;GO:0032553;GO:0032555;GO:0032559;GO:0035639;GO:0036094;GO:0043167;GO:0043168;GO:0043169;GO:0046872;GO:0046914;GO:0051082;GO:0097159;GO:0097367;GO:0140096;GO:0140657;GO:1901265;GO:1901363	GO:0005737;GO:0005739;GO:0005743;GO:0005745;GO:0005757;GO:0016020;GO:0019866;GO:0031090;GO:0031966;GO:0032838;GO:0032991;GO:0043226;GO:0043227;GO:0043229;GO:0043231;GO:0046930;GO:0098796;GO:0098798;GO:0098800;GO:0099568;GO:0110165;GO:0120111;GO:1902494;GO:1904115;GO:1905368		4	4	4	9.8	9.8	9.8	88.234	0.00054466	6.7173	5612800	20	16.6847	16.7352	NaN	17.4658	NaN	16.9454	NaN	NaN	NaN	16.9423	17.1056
	1.78442	-0.516463	O43464;P83110	O43464	Serine protease HTRA2, mitochondrial	HTRA2	181	Color2 [DarkGray]	1	4						-1		adult behavior;adult locomotory behavior;adult walking behavior;amide metabolic process;anatomical structure development;apoptotic process;apoptotic signaling pathway;behavior;biological regulation;catabolic process;cell death;cell development;cellular component organization;cellular component organization or biogenesis;cellular developmental process;cellular lipid metabolic process;cellular meta…	binding;catalytic activity;catalytic activity, acting on a protein;endopeptidase activity;hydrolase activity;identical protein binding;peptidase activity;protein binding;serine hydrolase activity;serine-type endopeptidase activity;serine-type peptidase activity;unfolded protein binding	catalytic complex;CD40 receptor complex;cellular anatomical entity;chromatin;cytoplasmic side of membrane;cytoplasmic side of plasma membrane;cytoskeleton;cytosol;endopeptidase complex;endoplasmic reticulum;endoplasmic reticulum membrane;intracellular membrane-bounded organelle;intracellular non-membrane-bounded organelle;intracellular organelle;intracellular organelle lumen;membrane;membrane pro…	amide metabolic process;anatomical structure development;behavior;biological regulation;catabolic process;cell development;cellular component organization;cellular component organization or biogenesis;cellular lipid metabolic process;cellular process;developmental process;DNA damage response;intracellular signal transduction;lipid metabolic process;locomotory behavior;macromolecule catabolic proc…	catalytic complex;cellular anatomical entity;cytoskeleton;cytosol;endoplasmic reticulum;intracellular membrane-bounded organelle;intracellular non-membrane-bounded organelle;intracellular organelle;membrane;membrane protein complex;mitochondrion;non-membrane-bounded organelle;nucleus;organelle;organelle lumen;protein-containing complex;protein-DNA complex;receptor complex	Parkinson's disease	GO:0006508;GO:0006629;GO:0006643;GO:0006665;GO:0006672;GO:0006720;GO:0006721;GO:0006722;GO:0006807;GO:0006915;GO:0006950;GO:0006974;GO:0006979;GO:0006996;GO:0007005;GO:0007165;GO:0007610;GO:0007626;GO:0007628;GO:0008152;GO:0008219;GO:0008344;GO:0008630;GO:0009056;GO:0009057;GO:0009266;GO:0009408;GO:0009628;GO:0009635;GO:0009636;GO:0009719;GO:0009893;GO:0009894;GO:0009966;GO:0009967;GO:0009968;GO:…	GO:0003824;GO:0004175;GO:0004252;GO:0005488;GO:0005515;GO:0008233;GO:0008236;GO:0016787;GO:0017171;GO:0042802;GO:0051082;GO:0140096	GO:0000785;GO:0005634;GO:0005739;GO:0005758;GO:0005783;GO:0005789;GO:0005829;GO:0005856;GO:0009898;GO:0016020;GO:0031090;GO:0031966;GO:0031970;GO:0031974;GO:0032991;GO:0032993;GO:0035631;GO:0043226;GO:0043227;GO:0043228;GO:0043229;GO:0043231;GO:0043232;GO:0043233;GO:0043235;GO:0070013;GO:0098552;GO:0098562;GO:0098796;GO:0098797;GO:0098802;GO:0110165;GO:1902494;GO:1905286;GO:1905368;GO:1905369;GO:…	ko05012	4	4	4	12.9	12.9	12.9	48.84	0	15.188	21766000	61	18.3979	18.1394	18.0627	18.2439	18.1994	17.9884	18.1407	18.1525	17.8474	18.2708	18.0201
	1.92506	-0.506027	Q93077	Q93077	Histone H2A type 1-C	HIST1H2AC	2102	Color2 [DarkGray]	1	4						-1		biological regulation;negative regulation of biological process;negative regulation of cell population proliferation;negative regulation of cellular process;regulation of biological process;regulation of cell population proliferation;regulation of cellular process	binding;DNA binding;nucleic acid binding;organic cyclic compound binding;protein binding;protein dimerization activity;protein heterodimerization activity;structural constituent of chromatin;structural molecule activity	cellular anatomical entity;extracellular exosome;extracellular membrane-bounded organelle;extracellular organelle;extracellular vesicle;intracellular membrane-bounded organelle;intracellular organelle;membrane-bounded organelle;nucleoplasm;nucleosome;nucleus;organelle;protein-containing complex;protein-DNA complex;vesicle	biological regulation;regulation of biological process	cellular anatomical entity;extracellular organelle;intracellular membrane-bounded organelle;intracellular organelle;nucleoplasm;nucleosome;nucleus;organelle;protein-containing complex;protein-DNA complex;vesicle	Systemic lupus erythematosus	GO:0008285;GO:0042127;GO:0048519;GO:0048523;GO:0050789;GO:0050794;GO:0065007	GO:0003676;GO:0003677;GO:0005198;GO:0005488;GO:0005515;GO:0030527;GO:0046982;GO:0046983;GO:0097159	GO:0000786;GO:0005634;GO:0005654;GO:0031982;GO:0032991;GO:0032993;GO:0043226;GO:0043227;GO:0043229;GO:0043230;GO:0043231;GO:0065010;GO:0070062;GO:0110165;GO:1903561	ko05322	9	2	0	63.1	13.8	0	14.105	0	128.52	191480000	235	22.2381	22.1286	22.0308	22.7157	21.753	NaN	22.2277	22.3761	NaN	22.0249	22.4021
	0.985685	-0.49726	P62820	P62820	Ras-related protein Rab-1A	RAB1A	1243	Color2 [DarkGray]	1	4						-1		amide transport;autophagosome assembly;autophagosome organization;autophagy;biological process involved in interspecies interaction between organisms;biological regulation;catabolic process;cell adhesion;cell migration;cell motility;cell-substrate adhesion;cellular catabolic process;cellular component assembly;cellular component organization;cellular component organization or biogenesis;cellular …	anion binding;binding;cadherin binding;carbohydrate derivative binding;catalytic activity;cell adhesion molecule binding;G protein activity;GTP binding;GTPase activity;guanyl nucleotide binding;guanyl ribonucleotide binding;heterocyclic compound binding;hydrolase activity;hydrolase activity, acting on acid anhydrides;hydrolase activity, acting on acid anhydrides, in phosphorus-containing anhydrid…	bounding membrane of organelle;cellular anatomical entity;cytoplasmic vesicle;cytoplasmic vesicle membrane;cytosol;early endosome;endomembrane system;endoplasmic reticulum;endosome;extracellular exosome;extracellular membrane-bounded organelle;extracellular organelle;extracellular vesicle;Golgi apparatus;Golgi membrane;intracellular membrane-bounded organelle;intracellular organelle;intracellular…	amide transport;autophagy;biological process involved in interspecies interaction between organisms;biological regulation;catabolic process;cell adhesion;cell motility;cellular component assembly;cellular component organization;cellular component organization or biogenesis;cellular localization;cellular process;cytoskeleton-dependent intracellular transport;defense response to other organism;endo…	cellular anatomical entity;cytoplasmic vesicle;cytosol;endomembrane system;endoplasmic reticulum;endosome;extracellular organelle;Golgi apparatus;intracellular membrane-bounded organelle;intracellular organelle;membrane;organelle;vesicle		GO:0000045;GO:0001817;GO:0001819;GO:0002790;GO:0006810;GO:0006886;GO:0006888;GO:0006897;GO:0006914;GO:0006950;GO:0006952;GO:0006996;GO:0007017;GO:0007018;GO:0007030;GO:0007033;GO:0007155;GO:0008104;GO:0008152;GO:0009056;GO:0009605;GO:0009607;GO:0009617;GO:0009889;GO:0009891;GO:0009893;GO:0009914;GO:0009987;GO:0010468;GO:0010556;GO:0010557;GO:0010604;GO:0010628;GO:0010817;GO:0010970;GO:0015031;GO:…	GO:0000166;GO:0003824;GO:0003924;GO:0003925;GO:0005488;GO:0005515;GO:0005525;GO:0016462;GO:0016787;GO:0016817;GO:0016818;GO:0017076;GO:0017111;GO:0019001;GO:0032553;GO:0032555;GO:0032561;GO:0035639;GO:0036094;GO:0043167;GO:0043168;GO:0045296;GO:0050839;GO:0097159;GO:0097367;GO:0098772;GO:1901265;GO:1901363	GO:0000139;GO:0005768;GO:0005769;GO:0005783;GO:0005794;GO:0005829;GO:0012505;GO:0012506;GO:0016020;GO:0030658;GO:0030659;GO:0031090;GO:0031410;GO:0031982;GO:0042470;GO:0043226;GO:0043227;GO:0043229;GO:0043230;GO:0043231;GO:0048770;GO:0065010;GO:0070062;GO:0097708;GO:0098588;GO:0110165;GO:1903561		13	5	5	65.9	28.3	28.3	22.677	0	16.05	33745000	121	NaN	18.9189	17.7789	18.4837	19.1874	18.3937	19.2599	18.7042	18.1435	19.4296	18.9553
	0.727302	-0.490417	P62857	P62857	40S ribosomal protein S28	RPS28	1250	Color2 [DarkGray]	1	4						-1		amide biosynthetic process;amide metabolic process;biosynthetic process;cellular aromatic compound metabolic process;cellular biosynthetic process;cellular component assembly;cellular component biogenesis;cellular component organization;cellular component organization or biogenesis;cellular metabolic process;cellular nitrogen compound biosynthetic process;cellular nitrogen compound metabolic proc…	binding;nucleic acid binding;organic cyclic compound binding;RNA binding;structural constituent of ribosome;structural molecule activity	cell junction;cellular anatomical entity;cytoplasm;cytoplasmic side of endoplasmic reticulum membrane;cytoplasmic side of membrane;cytoplasmic side of rough endoplasmic reticulum membrane;cytosol;cytosolic small ribosomal subunit;extracellular exosome;extracellular membrane-bounded organelle;extracellular organelle;extracellular vesicle;intracellular non-membrane-bounded organelle;intracellular o…	amide metabolic process;biosynthetic process;cellular aromatic compound metabolic process;cellular component assembly;cellular component biogenesis;cellular component organization;cellular component organization or biogenesis;cellular nitrogen compound metabolic process;cellular process;cytoplasmic translation;heterocycle metabolic process;macromolecule biosynthetic process;macromolecule metaboli…	cell junction;cellular anatomical entity;cytoplasm;cytosol;extracellular organelle;intracellular non-membrane-bounded organelle;intracellular organelle;non-membrane-bounded organelle;nucleolus;nucleoplasm;organelle;preribosome;protein-containing complex;ribonucleoprotein complex;ribosome;small ribosomal subunit;synapse;vesicle	Ribosome	GO:0000028;GO:0002181;GO:0006139;GO:0006364;GO:0006396;GO:0006412;GO:0006518;GO:0006725;GO:0006807;GO:0008152;GO:0009058;GO:0009059;GO:0009987;GO:0016043;GO:0016070;GO:0016072;GO:0019538;GO:0022607;GO:0022613;GO:0022618;GO:0030490;GO:0034470;GO:0034641;GO:0034660;GO:0042254;GO:0042274;GO:0043043;GO:0043170;GO:0043603;GO:0043604;GO:0043933;GO:0044085;GO:0044237;GO:0044238;GO:0044249;GO:0044271;GO:…	GO:0003676;GO:0003723;GO:0003735;GO:0005198;GO:0005488;GO:0097159	GO:0005654;GO:0005730;GO:0005737;GO:0005829;GO:0005840;GO:0015935;GO:0022627;GO:0030054;GO:0030684;GO:0031982;GO:0032040;GO:0032991;GO:0042788;GO:0043226;GO:0043227;GO:0043228;GO:0043229;GO:0043230;GO:0043232;GO:0044391;GO:0045202;GO:0065010;GO:0070062;GO:0098552;GO:0098554;GO:0098556;GO:0098562;GO:0110165;GO:1903561;GO:1990904	ko03010	5	5	5	56.5	56.5	56.5	7.8409	0	9.4522	27975000	70	18.706	19.1676	NaN	NaN	19.994	19.0048	19.555	18.8876	18.9331	19.199	19.1736
	0.928372	-0.462951	Q9NRK6	Q9NRK6	ATP-binding cassette sub-family B member 10, mitochondrial	ABCB10	2522	Color2 [DarkGray]	1	4						-1		anatomical structure development;aromatic compound biosynthetic process;biological regulation;biosynthetic process;cell development;cellular aromatic compound metabolic process;cellular biosynthetic process;cellular developmental process;cellular metabolic process;cellular nitrogen compound biosynthetic process;cellular nitrogen compound metabolic process;cellular process;cellular response to che…	ABC-type transporter activity;active transmembrane transporter activity;adenyl nucleotide binding;adenyl ribonucleotide binding;anion binding;ATP binding;ATP hydrolysis activity;ATPase-coupled transmembrane transporter activity;ATP-dependent activity;binding;carbohydrate derivative binding;catalytic activity;heterocyclic compound binding;hydrolase activity;hydrolase activity, acting on acid anhyd…	cellular anatomical entity;intracellular membrane-bounded organelle;intracellular organelle;membrane;membrane-bounded organelle;mitochondrial inner membrane;mitochondrial membrane;mitochondrion;organelle;organelle inner membrane;organelle membrane	anatomical structure development;biological regulation;biosynthetic process;cell development;cellular aromatic compound metabolic process;cellular nitrogen compound metabolic process;cellular process;developmental process;establishment of localization;heterocycle metabolic process;localization;metabolic process;mitochondrial transport;nitrogen compound metabolic process;pigment metabolic process;…	cellular anatomical entity;intracellular membrane-bounded organelle;intracellular organelle;membrane;mitochondrion;organelle	ABC transporters	GO:0002682;GO:0006725;GO:0006778;GO:0006779;GO:0006783;GO:0006807;GO:0006810;GO:0006839;GO:0006950;GO:0006986;GO:0008152;GO:0009058;GO:0009889;GO:0009891;GO:0009893;GO:0009987;GO:0010033;GO:0010556;GO:0010557;GO:0010604;GO:0018130;GO:0019222;GO:0019438;GO:0030097;GO:0031323;GO:0031325;GO:0031326;GO:0031328;GO:0032502;GO:0033013;GO:0033014;GO:0033554;GO:0034514;GO:0034620;GO:0034641;GO:0035966;GO:…	GO:0000166;GO:0003824;GO:0005215;GO:0005488;GO:0005515;GO:0005524;GO:0015399;GO:0016462;GO:0016787;GO:0016817;GO:0016818;GO:0016887;GO:0017076;GO:0017111;GO:0022804;GO:0022857;GO:0030554;GO:0032553;GO:0032555;GO:0032559;GO:0035639;GO:0036094;GO:0042626;GO:0042802;GO:0042803;GO:0043167;GO:0043168;GO:0046983;GO:0097159;GO:0097367;GO:0140359;GO:0140657;GO:1901265;GO:1901363	GO:0005739;GO:0005743;GO:0016020;GO:0019866;GO:0031090;GO:0031966;GO:0043226;GO:0043227;GO:0043229;GO:0043231;GO:0110165	ko02010	4	4	4	10.3	10.3	10.3	79.147	0	9.7347	5478400	25	NaN	NaN	15.934	16.4452	16.6333	16.9907	17.0864	17.1575	NaN	16.8962	16.9163
	1.03094	-0.457784	O43837	O43837	Isocitrate dehydrogenase [NAD] subunit beta, mitochondrial	IDH3B	209	Color2 [DarkGray]	1	4						-1		alcohol metabolic process;carboxylic acid metabolic process;cellular metabolic process;cellular process;isocitrate metabolic process;metabolic process;organic acid metabolic process;organic hydroxy compound metabolic process;organic substance metabolic process;oxoacid metabolic process;primary metabolic process;secondary alcohol metabolic process;small molecule metabolic process;tricarboxylic aci…	adenyl nucleotide binding;binding;catalytic activity;cation binding;electron transfer activity;heterocyclic compound binding;ion binding;isocitrate dehydrogenase (NAD+) activity;isocitrate dehydrogenase [NAD(P)+] activity;magnesium ion binding;metal ion binding;NAD binding;nucleoside phosphate binding;nucleotide binding;organic cyclic compound binding;oxidoreductase activity;oxidoreductase activi…	catalytic complex;cellular anatomical entity;intracellular membrane-bounded organelle;intracellular organelle;intracellular organelle lumen;isocitrate dehydrogenase complex (NAD+);membrane-bounded organelle;membrane-enclosed lumen;mitochondrial isocitrate dehydrogenase complex (NAD+);mitochondrial matrix;mitochondrial protein-containing complex;mitochondrial tricarboxylic acid cycle enzyme comple…	alcohol metabolic process;cellular process;metabolic process;organic acid metabolic process;primary metabolic process;small molecule metabolic process	catalytic complex;cellular anatomical entity;intracellular membrane-bounded organelle;intracellular organelle;mitochondrion;nucleus;organelle;organelle lumen;oxidoreductase complex;protein-containing complex;tricarboxylic acid cycle enzyme complex	Citrate cycle (TCA cycle)	GO:0006066;GO:0006082;GO:0006099;GO:0006102;GO:0008152;GO:0009987;GO:0019752;GO:0043436;GO:0044237;GO:0044238;GO:0044281;GO:0071704;GO:0072350;GO:1901615;GO:1902652	GO:0000166;GO:0000287;GO:0003824;GO:0004448;GO:0004449;GO:0005488;GO:0009055;GO:0016491;GO:0016614;GO:0016616;GO:0017076;GO:0030554;GO:0036094;GO:0043167;GO:0043169;GO:0046872;GO:0051287;GO:0097159;GO:1901265;GO:1901363	GO:0005634;GO:0005739;GO:0005759;GO:0005962;GO:0030062;GO:0031974;GO:0032991;GO:0043226;GO:0043227;GO:0043229;GO:0043231;GO:0043233;GO:0045239;GO:0045242;GO:0070013;GO:0098798;GO:0110165;GO:1902494;GO:1990204	ko00020	7	7	7	23.9	23.9	23.9	42.183	0	13.493	26820000	132	17.5047	17.3592	17.6827	16.2379	17.6977	17.7702	18.0142	17.6568	17.4833	17.8598	17.7751
	1.60611	-0.455766	Q96B49	Q96B49	Mitochondrial import receptor subunit TOM6 homolog	TOMM6	2124	Color2 [DarkGray]	1	4						-1		cellular component organization;cellular component organization or biogenesis;cellular localization;cellular macromolecule localization;cellular process;establishment of localization;establishment of localization in cell;establishment of protein localization;establishment of protein localization to membrane;establishment of protein localization to mitochondrial membrane;establishment of protein l…		bounding membrane of organelle;cellular anatomical entity;intracellular membrane-bounded organelle;intracellular organelle;membrane;membrane protein complex;membrane-bounded organelle;mitochondrial membrane;mitochondrial outer membrane;mitochondrial outer membrane translocase complex;mitochondrial protein-containing complex;mitochondrion;organelle;organelle membrane;organelle outer membrane;outer…	cellular component organization;cellular component organization or biogenesis;cellular localization;cellular process;establishment of localization;intracellular protein transport;localization;macromolecule localization;membrane organization;mitochondrial transport;mitochondrion organization;organelle organization;protein localization;protein transport;transport	cellular anatomical entity;intracellular membrane-bounded organelle;intracellular organelle;membrane;membrane protein complex;mitochondrion;organelle;outer membrane;protein-containing complex		GO:0006810;GO:0006839;GO:0006886;GO:0006996;GO:0007005;GO:0007006;GO:0007008;GO:0008104;GO:0009987;GO:0015031;GO:0016043;GO:0033036;GO:0033365;GO:0045040;GO:0045184;GO:0046907;GO:0051179;GO:0051234;GO:0051641;GO:0051649;GO:0051668;GO:0061024;GO:0070585;GO:0070727;GO:0071702;GO:0071705;GO:0071840;GO:0072594;GO:0072655;GO:0072657;GO:0090150;GO:0090151		GO:0005739;GO:0005741;GO:0005742;GO:0016020;GO:0019867;GO:0031090;GO:0031966;GO:0031968;GO:0032991;GO:0043226;GO:0043227;GO:0043229;GO:0043231;GO:0098588;GO:0098796;GO:0098798;GO:0098799;GO:0110165		2	2	2	56.8	56.8	56.8	8.0019	0	15.485	20644000	87	19.1486	18.8099	NaN	19.1404	19.5441	18.8337	19.0437	18.7704	18.8219	18.8765	18.7579
	0.777267	-0.451897	Q969H8	Q969H8	Myeloid-derived growth factor	MYDGF	2105	Color2 [DarkGray]	1	4						-1		anatomical structure formation involved in morphogenesis;angiogenesis;apoptotic process;biological regulation;cell death;cellular process;developmental process;negative regulation of apoptotic process;negative regulation of biological process;negative regulation of cellular process;negative regulation of programmed cell death;positive regulation of angiogenesis;positive regulation of biological p…		cellular anatomical entity;endoplasmic reticulum;endoplasmic reticulum lumen;endoplasmic reticulum-Golgi intermediate compartment;extracellular space;Golgi apparatus;intracellular membrane-bounded organelle;intracellular organelle;intracellular organelle lumen;membrane-bounded organelle;membrane-enclosed lumen;organelle;organelle lumen	anatomical structure formation involved in morphogenesis;biological regulation;cellular process;developmental process;programmed cell death;regulation of biological process;regulation of DNA-templated transcription;regulation of metabolic process;regulation of protein modification process	cellular anatomical entity;endoplasmic reticulum;extracellular space;Golgi apparatus;intracellular membrane-bounded organelle;intracellular organelle;organelle;organelle lumen		GO:0001525;GO:0001932;GO:0001934;GO:0001936;GO:0001938;GO:0006355;GO:0006357;GO:0006915;GO:0008219;GO:0008284;GO:0009889;GO:0009891;GO:0009893;GO:0009966;GO:0009967;GO:0009987;GO:0010468;GO:0010556;GO:0010557;GO:0010562;GO:0010604;GO:0010646;GO:0010647;GO:0012501;GO:0019219;GO:0019220;GO:0019222;GO:0022603;GO:0023051;GO:0023056;GO:0031323;GO:0031325;GO:0031326;GO:0031328;GO:0031399;GO:0031401;GO:…		GO:0005615;GO:0005783;GO:0005788;GO:0005793;GO:0005794;GO:0031974;GO:0043226;GO:0043227;GO:0043229;GO:0043231;GO:0043233;GO:0070013;GO:0110165		3	3	3	20.8	20.8	20.8	18.795	0	7.8727	29005000	90	18.7277	19.0176	18.4572	17.9085	19.2357	18.7285	18.8493	18.7225	18.4066	18.8145	18.6727
	1.2764	-0.449504	Q96J01	Q96J01	THO complex subunit 3	THOC3	2190	Color2 [DarkGray]	1	4						-1		biological process involved in interaction with host;biological process involved in interspecies interaction between organisms;biological process involved in symbiotic interaction;cellular aromatic compound metabolic process;cellular localization;cellular metabolic process;cellular nitrogen compound metabolic process;cellular process;establishment of localization;establishment of localization in …	binding;nucleic acid binding;organic cyclic compound binding;RNA binding	cellular anatomical entity;nuclear body;nuclear protein-containing complex;nuclear speck;nucleoplasm;protein-containing complex;THO complex;THO complex part of transcription export complex;transcription export complex	biological process involved in interspecies interaction between organisms;biological process involved in symbiotic interaction;cellular aromatic compound metabolic process;cellular localization;cellular nitrogen compound metabolic process;cellular process;establishment of localization;heterocycle metabolic process;localization;macromolecule metabolic process;metabolic process;mRNA metabolic proce…	cellular anatomical entity;nucleoplasm;protein-containing complex;THO complex;transcription export complex	RNA transport;Spliceosome	GO:0006139;GO:0006396;GO:0006397;GO:0006405;GO:0006406;GO:0006725;GO:0006807;GO:0006810;GO:0006913;GO:0008152;GO:0008380;GO:0009987;GO:0015931;GO:0016070;GO:0016071;GO:0034641;GO:0043170;GO:0044237;GO:0044238;GO:0044403;GO:0044417;GO:0044419;GO:0046483;GO:0046784;GO:0046907;GO:0050657;GO:0050658;GO:0051028;GO:0051168;GO:0051169;GO:0051179;GO:0051234;GO:0051236;GO:0051641;GO:0051649;GO:0051701;GO:…	GO:0003676;GO:0003723;GO:0005488;GO:0097159	GO:0000346;GO:0000347;GO:0000445;GO:0005654;GO:0016604;GO:0016607;GO:0032991;GO:0110165;GO:0140513	ko03013;ko03040	4	4	4	15.7	15.7	15.7	38.771	0.0004771	4.7582	9296800	30	17.0507	NaN	17.0461	NaN	NaN	17.518	17.5399	17.3825	17.2056	17.717	17.6846
	0.796401	-0.449242	O60613	O60613	15 kDa selenoprotein	2024-09-15	232	Color2 [DarkGray]	1	4						-1		cellular component organization;cellular component organization or biogenesis;cellular process;cellular process involved in reproduction in multicellular organism;chromatin organization;'de novo' post-translational protein folding;'de novo' protein folding;protein folding;protein-containing complex organization;protein-DNA complex organization;reproductive process;sperm DNA condensation	antioxidant activity;binding;catalytic activity;oxidoreductase activity;oxidoreductase activity, acting on peroxide as acceptor;peroxidase activity;peroxiredoxin activity;selenium binding;thioredoxin peroxidase activity;thioredoxin-dependent peroxiredoxin activity	cellular anatomical entity;endoplasmic reticulum lumen;intracellular organelle lumen;membrane-enclosed lumen;organelle lumen	cellular component organization;cellular component organization or biogenesis;cellular process;chromatin organization;protein folding;reproductive process	cellular anatomical entity;organelle lumen		GO:0006325;GO:0006457;GO:0006458;GO:0009987;GO:0016043;GO:0022412;GO:0022414;GO:0035092;GO:0043933;GO:0051084;GO:0071824;GO:0071840	GO:0003824;GO:0004601;GO:0005488;GO:0008379;GO:0008430;GO:0016209;GO:0016491;GO:0016684;GO:0051920;GO:0140824	GO:0005788;GO:0031974;GO:0043233;GO:0070013;GO:0110165		2	2	2	15.2	15.2	15.2	18.092	0.0018861	2.0676	7361600	11	17.4946	17.3124	16.6874	NaN	NaN	NaN	NaN	17.3012	NaN	NaN	17.2516
	1.04712	-0.443127	P55081	P55081	Microfibrillar-associated protein 1	MFAP1	1119	Color2 [DarkGray]	1	4						-1		cellular aromatic compound metabolic process;cellular metabolic process;cellular nitrogen compound metabolic process;cellular process;heterocycle metabolic process;macromolecule metabolic process;metabolic process;mRNA metabolic process;mRNA processing;mRNA splicing, via spliceosome;nitrogen compound metabolic process;nucleic acid metabolic process;nucleobase-containing compound metabolic process…	binding;nucleic acid binding;organic cyclic compound binding;RNA binding	cellular anatomical entity;centrosome;intracellular membrane-bounded organelle;intracellular organelle;membrane-bounded organelle;microfibril;microtubule organizing center;nuclear protein-containing complex;nucleoplasm;nucleus;organelle;precatalytic spliceosome;protein-containing complex;ribonucleoprotein complex;spliceosomal complex;supramolecular complex;supramolecular fiber;supramolecular poly…	cellular aromatic compound metabolic process;cellular nitrogen compound metabolic process;cellular process;heterocycle metabolic process;macromolecule metabolic process;metabolic process;mRNA metabolic process;mRNA processing;nitrogen compound metabolic process;nucleobase-containing compound metabolic process;primary metabolic process;RNA metabolic process;RNA processing;RNA splicing;RNA splicing…	cellular anatomical entity;centrosome;intracellular membrane-bounded organelle;intracellular organelle;microtubule organizing center;nucleoplasm;nucleus;organelle;protein-containing complex;ribonucleoprotein complex;spliceosomal complex		GO:0000375;GO:0000377;GO:0000398;GO:0006139;GO:0006396;GO:0006397;GO:0006725;GO:0006807;GO:0008152;GO:0008380;GO:0009987;GO:0016070;GO:0016071;GO:0034641;GO:0043170;GO:0044237;GO:0044238;GO:0046483;GO:0071704;GO:0090304;GO:1901360	GO:0003676;GO:0003723;GO:0005488;GO:0097159	GO:0001527;GO:0005634;GO:0005654;GO:0005681;GO:0005684;GO:0005813;GO:0005815;GO:0032991;GO:0043226;GO:0043227;GO:0043229;GO:0043231;GO:0071005;GO:0071011;GO:0099080;GO:0099081;GO:0099512;GO:0110165;GO:0140513;GO:1990904		3	3	3	9.1	9.1	9.1	51.958	0.00057803	7.6775	7142000	21	17.1285	NaN	15.898	17.1996	16.9865	16.841	16.8228	16.8091	NaN	16.859	16.9428
	1.54366	-0.443089	A0A2R8Y4L2	A0A2R8Y4L2			1	Color2 [DarkGray]	1	4						-1		cellular aromatic compound metabolic process;cellular metabolic process;cellular nitrogen compound metabolic process;cellular process;heterocycle metabolic process;macromolecule metabolic process;metabolic process;mRNA metabolic process;mRNA processing;mRNA splicing, via spliceosome;nitrogen compound metabolic process;nucleic acid metabolic process;nucleobase-containing compound metabolic process…	binding;mRNA 3'-UTR binding;mRNA binding;nucleic acid binding;organic cyclic compound binding;RNA binding	catalytic complex;catalytic step 2 spliceosome;nuclear protein-containing complex;protein-containing complex;ribonucleoprotein complex;spliceosomal complex	cellular aromatic compound metabolic process;cellular nitrogen compound metabolic process;cellular process;heterocycle metabolic process;macromolecule metabolic process;metabolic process;mRNA metabolic process;mRNA processing;nitrogen compound metabolic process;nucleobase-containing compound metabolic process;primary metabolic process;RNA metabolic process;RNA processing;RNA splicing;RNA splicing…	catalytic complex;protein-containing complex;ribonucleoprotein complex;spliceosomal complex		GO:0000375;GO:0000377;GO:0000398;GO:0006139;GO:0006396;GO:0006397;GO:0006725;GO:0006807;GO:0008152;GO:0008380;GO:0009987;GO:0016070;GO:0016071;GO:0034641;GO:0043170;GO:0044237;GO:0044238;GO:0046483;GO:0071704;GO:0090304;GO:1901360	GO:0003676;GO:0003723;GO:0003729;GO:0003730;GO:0005488;GO:0097159	GO:0005681;GO:0032991;GO:0071013;GO:0140513;GO:1902494;GO:1990904		11	1	1	53.1	16.4	16.4	29.173	0	13.721	38491000	124	19.9562	19.4872	19.0299	20.1829	19.7397	19.819	19.8302	19.8945	19.8313	19.8676	19.6503
	2.95274	-0.441765	P0CG48;P0CG47;P62979;P62987	P0CG48;P0CG47;P62979;P62987	Polyubiquitin-C;Ubiquitin;Polyubiquitin-B;Ubiquitin;Ubiquitin-40S ribosomal protein S27a;Ubiquitin;40S ribosomal protein S27a;Ubiquitin-60S ribosomal protein L40;Ubiquitin;60S ribosomal protein L40	UBC;UBB;RPS27A;UBA52	534	Color2 [DarkGray]	1	4						-1		adipose tissue development;amide biosynthetic process;amide metabolic process;anatomical structure development;anatomical structure morphogenesis;animal organ development;biological regulation;biosynthetic process;catabolic process;cell cycle process;cell development;cell projection morphogenesis;cell projection organization;cellular anatomical entity morphogenesis;cellular biosynthetic process;c…	binding;cation binding;enzyme binding;ion binding;metal ion binding;molecular tag activity;nucleic acid binding;organic cyclic compound binding;protease binding;protein binding;protein tag activity;RNA binding;structural constituent of ribosome;structural molecule activity;ubiquitin protein ligase binding;ubiquitin-like protein ligase binding	bounding membrane of organelle;cell body;cell junction;cell projection;cellular anatomical entity;cytoplasm;cytoplasmic vesicle membrane;cytosol;cytosolic large ribosomal subunit;cytosolic ribosome;cytosolic small ribosomal subunit;endocytic vesicle membrane;endoplasmic reticulum;endoplasmic reticulum membrane;endosome membrane;extracellular exosome;extracellular membrane-bounded organelle;extrac…	amide metabolic process;anatomical structure development;biological regulation;biosynthetic process;catabolic process;cell development;cellular anatomical entity morphogenesis;cellular component organization;cellular component organization or biogenesis;cellular localization;cellular nitrogen compound metabolic process;cellular process;cytoplasmic translation;cytoskeleton-dependent intracellular …	cell junction;cell projection;cellular anatomical entity;cytoplasm;cytosol;endoplasmic reticulum;extracellular organelle;extracellular space;intracellular membrane-bounded organelle;intracellular non-membrane-bounded organelle;intracellular organelle;membrane;mitochondrion;neuron projection;neuronal cell body;non-membrane-bounded organelle;nucleolus;nucleoplasm;nucleus;organelle;outer membrane;pl…	Parkinson's disease;PPAR signaling pathway;Ribosome	GO:0000280;GO:0002181;GO:0003006;GO:0006412;GO:0006508;GO:0006518;GO:0006807;GO:0006810;GO:0006996;GO:0007017;GO:0007018;GO:0007127;GO:0007140;GO:0007141;GO:0007143;GO:0007144;GO:0008152;GO:0008406;GO:0008585;GO:0009056;GO:0009057;GO:0009058;GO:0009059;GO:0009653;GO:0009888;GO:0009893;GO:0009894;GO:0009966;GO:0009967;GO:0009987;GO:0010604;GO:0010646;GO:0010647;GO:0010970;GO:0016043;GO:0016567;GO:…	GO:0002020;GO:0003676;GO:0003723;GO:0003735;GO:0005198;GO:0005488;GO:0005515;GO:0019899;GO:0031386;GO:0031625;GO:0043167;GO:0043169;GO:0044389;GO:0046872;GO:0097159;GO:0141047	GO:0005615;GO:0005634;GO:0005654;GO:0005730;GO:0005737;GO:0005739;GO:0005741;GO:0005765;GO:0005774;GO:0005783;GO:0005789;GO:0005829;GO:0005840;GO:0005886;GO:0010008;GO:0012506;GO:0015934;GO:0015935;GO:0016020;GO:0019867;GO:0022625;GO:0022626;GO:0022627;GO:0030054;GO:0030659;GO:0030666;GO:0030684;GO:0031090;GO:0031966;GO:0031968;GO:0031982;GO:0032040;GO:0032991;GO:0042995;GO:0043005;GO:0043025;GO:…	ko03010;ko03320;ko05012	7	7	7	72.3	72.3	72.3	77.038	0	158.93	363830000	616	21.7939	21.4864	21.4453	21.8479	21.7267	21.7329	21.706	22.0748	22.2344	21.6145	21.9624
	0.410994	-0.435618	P63173	P63173	60S ribosomal protein L38	RPL38	1275	Color2 [DarkGray]	1	4						-1		90S preribosome assembly;amide biosynthetic process;amide metabolic process;anatomical structure development;anatomical structure morphogenesis;axial mesoderm development;biological regulation;biosynthetic process;cellular biosynthetic process;cellular component assembly;cellular component organization;cellular component organization or biogenesis;cellular metabolic process;cellular nitrogen comp…	binding;nucleic acid binding;organic cyclic compound binding;RNA binding;structural constituent of ribosome;structural molecule activity	anchoring junction;cell junction;cell-substrate junction;cellular anatomical entity;cytoplasm;cytosol;cytosolic large ribosomal subunit;cytosolic ribosome;eukaryotic 80S initiation complex;focal adhesion;intracellular non-membrane-bounded organelle;intracellular organelle;large ribosomal subunit;non-membrane-bounded organelle;organelle;polysomal ribosome;postsynaptic density;postsynaptic speciali…	amide metabolic process;anatomical structure development;biological regulation;biosynthetic process;cellular component assembly;cellular component organization;cellular component organization or biogenesis;cellular nitrogen compound metabolic process;cellular process;cytoplasmic translation;developmental process;macromolecule biosynthetic process;macromolecule metabolic process;mesoderm developme…	cell junction;cellular anatomical entity;cytoplasm;cytosol;intracellular non-membrane-bounded organelle;intracellular organelle;non-membrane-bounded organelle;organelle;postsynaptic density;postsynaptic specialization;protein-containing complex;ribonucleoprotein complex;ribosome	Ribosome	GO:0001501;GO:0001503;GO:0002181;GO:0003008;GO:0006412;GO:0006417;GO:0006518;GO:0006807;GO:0007498;GO:0007600;GO:0007605;GO:0008152;GO:0009058;GO:0009059;GO:0009653;GO:0009888;GO:0009889;GO:0009987;GO:0010468;GO:0010556;GO:0010608;GO:0016043;GO:0019222;GO:0019538;GO:0022607;GO:0022618;GO:0031323;GO:0031326;GO:0032501;GO:0032502;GO:0034248;GO:0034463;GO:0034641;GO:0042474;GO:0043043;GO:0043170;GO:…	GO:0003676;GO:0003723;GO:0003735;GO:0005198;GO:0005488;GO:0097159	GO:0005737;GO:0005829;GO:0005840;GO:0005925;GO:0014069;GO:0015934;GO:0022625;GO:0022626;GO:0030054;GO:0030055;GO:0032991;GO:0033291;GO:0042788;GO:0043226;GO:0043228;GO:0043229;GO:0043232;GO:0044391;GO:0070161;GO:0070992;GO:0099572;GO:0110165;GO:1990904	ko03010	5	5	5	50	50	50	8.2178	0	23.607	35421000	84	19.1988	17.2876	17.1497	18.957	19.8736	19.133	19.6261	18.806	19.0258	19.6251	19.6465
	0.585777	-0.435052	Q9C005	Q9C005	Protein dpy-30 homolog	DPY30	2377	Color2 [DarkGray]	1	4						-1		cellular component organization;cellular component organization or biogenesis;cellular localization;cellular process;chromatin organization;chromatin remodeling;endosomal transport;establishment of localization;establishment of localization in cell;intracellular transport;localization;protein-containing complex organization;protein-DNA complex organization;transcription initiation-coupled chromat…	binding;identical protein binding;protein binding;protein dimerization activity;protein homodimerization activity	catalytic complex;cellular anatomical entity;Golgi apparatus;Golgi apparatus subcompartment;histone methyltransferase complex;intracellular membrane-bounded organelle;intracellular organelle;membrane-bounded organelle;methyltransferase complex;MLL1 complex;MLL1/2 complex;MLL3/4 complex;nuclear protein-containing complex;nucleoplasm;nucleus;organelle;organelle subcompartment;protein-containing com…	cellular component organization;cellular component organization or biogenesis;cellular localization;cellular process;chromatin organization;endosomal transport;establishment of localization;localization;transport;vesicle-mediated transport	catalytic complex;cellular anatomical entity;Golgi apparatus;histone methyltransferase complex;intracellular membrane-bounded organelle;intracellular organelle;nucleoplasm;nucleus;organelle;protein-containing complex		GO:0006325;GO:0006338;GO:0006810;GO:0009987;GO:0016043;GO:0016192;GO:0016197;GO:0043933;GO:0045815;GO:0046907;GO:0051179;GO:0051234;GO:0051641;GO:0051649;GO:0071824;GO:0071840	GO:0005488;GO:0005515;GO:0042802;GO:0042803;GO:0046983	GO:0005634;GO:0005654;GO:0005794;GO:0005802;GO:0031984;GO:0032991;GO:0034708;GO:0035097;GO:0043226;GO:0043227;GO:0043229;GO:0043231;GO:0044665;GO:0044666;GO:0048188;GO:0071339;GO:0098791;GO:0110165;GO:0140513;GO:1902494;GO:1990234		2	2	2	36.4	36.4	36.4	11.25	0	27.949	27513000	135	18.5666	18.4491	17.2105	17.2654	18.8003	18.7248	19.3483	18.9838	18.1044	19.2873	18.9719
	0.372989	-0.429045	P03928	P03928	ATP synthase protein 8	MT-ATP8	414	Color2 [DarkGray]	1	4						-1		aromatic compound biosynthetic process;ATP biosynthetic process;ATP metabolic process;biosynthetic process;carbohydrate derivative biosynthetic process;carbohydrate derivative metabolic process;cellular aromatic compound metabolic process;cellular biosynthetic process;cellular metabolic process;cellular nitrogen compound biosynthetic process;cellular nitrogen compound metabolic process;cellular p…	inorganic cation transmembrane transporter activity;inorganic molecular entity transmembrane transporter activity;monoatomic cation transmembrane transporter activity;monoatomic ion transmembrane transporter activity;proton transmembrane transporter activity;transmembrane transporter activity;transporter activity	ATPase complex;catalytic complex;cellular anatomical entity;inner mitochondrial membrane protein complex;membrane;membrane protein complex;mitochondrial inner membrane;mitochondrial membrane;mitochondrial protein-containing complex;mitochondrial proton-transporting ATP synthase complex;mitochondrial proton-transporting ATP synthase complex, coupling factor F(o);organelle inner membrane;organelle …	biosynthetic process;carbohydrate derivative metabolic process;cellular aromatic compound metabolic process;cellular nitrogen compound metabolic process;cellular process;heterocycle metabolic process;metabolic process;nitrogen compound metabolic process;nucleobase-containing compound metabolic process;nucleobase-containing small molecule metabolic process;nucleotide metabolic process;phosphorus m…	catalytic complex;cellular anatomical entity;membrane;membrane protein complex;protein-containing complex;proton-transporting two-sector ATPase complex	Alzheimer's disease;Huntington's disease;Oxidative phosphorylation;Parkinson's disease	GO:0006139;GO:0006163;GO:0006164;GO:0006725;GO:0006753;GO:0006754;GO:0006793;GO:0006796;GO:0006807;GO:0008152;GO:0009058;GO:0009117;GO:0009141;GO:0009142;GO:0009144;GO:0009145;GO:0009150;GO:0009152;GO:0009165;GO:0009199;GO:0009201;GO:0009205;GO:0009206;GO:0009259;GO:0009260;GO:0009987;GO:0015986;GO:0018130;GO:0019438;GO:0019637;GO:0019693;GO:0034641;GO:0034654;GO:0042776;GO:0044237;GO:0044238;GO:…	GO:0005215;GO:0008324;GO:0015075;GO:0015078;GO:0015318;GO:0022857;GO:0022890	GO:0000276;GO:0005743;GO:0005753;GO:0016020;GO:0016469;GO:0019866;GO:0031090;GO:0031966;GO:0032991;GO:0033177;GO:0045259;GO:0045263;GO:0098796;GO:0098798;GO:0098800;GO:0110165;GO:1902494;GO:1904949	ko00190;ko05010;ko05012;ko05016	1	1	1	13.2	13.2	13.2	7.9916	0.0019011	2.1247	22389000	55	19.3075	19.2235	16.9108	19.7284	NaN	19.382	NaN	19.4832	NaN	19.1343	19.3126
	0.327126	-0.423629	P62308;A8MWD9	P62308;A8MWD9	Small nuclear ribonucleoprotein G;Putative small nuclear ribonucleoprotein G-like protein 15	SNRPG;SNRPGP15	17	Color2 [DarkGray]	1	4						-1		7-methylguanosine cap hypermethylation;cellular aromatic compound metabolic process;cellular component assembly;cellular component organization;cellular component organization or biogenesis;cellular metabolic process;cellular nitrogen compound metabolic process;cellular process;heterocycle metabolic process;macromolecule metabolic process;macromolecule methylation;macromolecule modification;metab…	binding;nucleic acid binding;organic cyclic compound binding;RNA binding	catalytic complex;catalytic step 2 spliceosome;cellular anatomical entity;cytoplasmic ribonucleoprotein granule;cytosol;intracellular membrane-bounded organelle;intracellular non-membrane-bounded organelle;intracellular organelle;membrane-bounded organelle;methylosome;methyltransferase complex;non-membrane-bounded organelle;nuclear protein-containing complex;nucleoplasm;nucleus;organelle;P granul…	cellular aromatic compound metabolic process;cellular component assembly;cellular component organization;cellular component organization or biogenesis;cellular nitrogen compound metabolic process;cellular process;heterocycle metabolic process;macromolecule metabolic process;macromolecule modification;metabolic process;methylation;mRNA metabolic process;mRNA processing;nitrogen compound metabolic …	catalytic complex;cellular anatomical entity;cytosol;intracellular membrane-bounded organelle;intracellular non-membrane-bounded organelle;intracellular organelle;non-membrane-bounded organelle;nucleoplasm;nucleus;organelle;protein-containing complex;ribonucleoprotein complex;small nuclear ribonucleoprotein complex;spliceosomal complex	Spliceosome	GO:0000245;GO:0000375;GO:0000377;GO:0000387;GO:0000398;GO:0001510;GO:0006139;GO:0006396;GO:0006397;GO:0006725;GO:0006807;GO:0008152;GO:0008380;GO:0009451;GO:0009987;GO:0016043;GO:0016070;GO:0016071;GO:0022607;GO:0022618;GO:0032259;GO:0034641;GO:0036260;GO:0036261;GO:0043170;GO:0043412;GO:0043414;GO:0043933;GO:0044237;GO:0044238;GO:0046483;GO:0065003;GO:0071704;GO:0071826;GO:0071840;GO:0090304;GO:…	GO:0003676;GO:0003723;GO:0005488;GO:0097159	GO:0005634;GO:0005654;GO:0005681;GO:0005682;GO:0005683;GO:0005684;GO:0005685;GO:0005686;GO:0005687;GO:0005689;GO:0005829;GO:0030532;GO:0032991;GO:0034708;GO:0034709;GO:0034719;GO:0035770;GO:0036464;GO:0043186;GO:0043226;GO:0043227;GO:0043228;GO:0043229;GO:0043231;GO:0043232;GO:0046540;GO:0071004;GO:0071005;GO:0071007;GO:0071010;GO:0071011;GO:0071013;GO:0097525;GO:0097526;GO:0099080;GO:0110165;GO:…	ko03040	3	3	3	26.3	26.3	26.3	8.496	0	14.408	52250000	168	20.0616	20.1581	18.5242	17.843	21.0029	19.9668	20.6842	19.76	19.9136	NaN	20.412
	0	-0.418418	Q16822	Q16822	Phosphoenolpyruvate carboxykinase [GTP], mitochondrial	PCK2	1683	Color2 [DarkGray]	1	4						-1		alcohol biosynthetic process;alcohol metabolic process;alditol biosynthetic process;alditol metabolic process;biological regulation;biosynthetic process;carbohydrate biosynthetic process;carbohydrate homeostasis;carbohydrate metabolic process;carboxylic acid catabolic process;carboxylic acid metabolic process;catabolic process;cell differentiation;cellular aromatic compound metabolic process;cell…	anion binding;binding;carbohydrate derivative binding;carbon-carbon lyase activity;carboxy-lyase activity;catalytic activity;cation binding;GTP binding;guanyl nucleotide binding;guanyl ribonucleotide binding;heterocyclic compound binding;ion binding;lyase activity;manganese ion binding;metal ion binding;nucleoside phosphate binding;nucleotide binding;organic cyclic compound binding;phosphoenolpyr…	cellular anatomical entity;cytosol;intracellular membrane-bounded organelle;intracellular organelle;intracellular organelle lumen;membrane-bounded organelle;membrane-enclosed lumen;mitochondrial matrix;mitochondrion;organelle;organelle lumen	alcohol metabolic process;biological regulation;biosynthetic process;carbohydrate metabolic process;catabolic process;cell differentiation;cellular aromatic compound metabolic process;cellular homeostasis;cellular lipid metabolic process;cellular nitrogen compound metabolic process;cellular process;chemical homeostasis;developmental process;heterocycle metabolic process;homeostatic process;lipid …	cellular anatomical entity;cytosol;intracellular membrane-bounded organelle;intracellular organelle;mitochondrion;organelle;organelle lumen	Adipocytokine signaling pathway;Citrate cycle (TCA cycle);Glycolysis / Gluconeogenesis;Insulin signaling pathway;PPAR signaling pathway;Proximal tubule bicarbonate reclamation;Pyruvate metabolism	GO:0001678;GO:0002237;GO:0002791;GO:0002793;GO:0005975;GO:0005996;GO:0006006;GO:0006066;GO:0006071;GO:0006082;GO:0006090;GO:0006094;GO:0006107;GO:0006114;GO:0006116;GO:0006139;GO:0006163;GO:0006629;GO:0006631;GO:0006725;GO:0006734;GO:0006753;GO:0006793;GO:0006796;GO:0006807;GO:0006950;GO:0008152;GO:0009056;GO:0009058;GO:0009062;GO:0009117;GO:0009605;GO:0009607;GO:0009719;GO:0009725;GO:0009743;GO:…	GO:0000166;GO:0003824;GO:0004611;GO:0004613;GO:0005488;GO:0005525;GO:0016829;GO:0016830;GO:0016831;GO:0017076;GO:0019001;GO:0030145;GO:0032553;GO:0032555;GO:0032561;GO:0035639;GO:0036094;GO:0043167;GO:0043168;GO:0043169;GO:0046872;GO:0046914;GO:0097159;GO:0097367;GO:1901265;GO:1901363	GO:0005739;GO:0005759;GO:0005829;GO:0031974;GO:0043226;GO:0043227;GO:0043229;GO:0043231;GO:0043233;GO:0070013;GO:0110165	ko00010;ko00020;ko00620;ko03320;ko04910;ko04920;ko04964	6	6	5	10.5	10.5	9.2	70.698	0.00049213	5.2693	5068100	24	NaN	16.5188	16.1028	NaN	16.8611	16.597	16.7704	16.8601	NaN	16.4774	16.6825
	0.481862	-0.417501	P62854;Q5JNZ5	P62854;Q5JNZ5	40S ribosomal protein S26;Putative 40S ribosomal protein S26-like 1	RPS26;RPS26P11	1249	Color2 [DarkGray]	1	4						-1		amide biosynthetic process;amide metabolic process;biological regulation;biosynthetic process;cellular biosynthetic process;cellular metabolic process;cellular nitrogen compound biosynthetic process;cellular nitrogen compound metabolic process;cellular process;cytoplasmic translation;macromolecule biosynthetic process;macromolecule metabolic process;metabolic process;negative regulation of biolog…	binding;cadherin binding;cell adhesion molecule binding;mRNA binding;nucleic acid binding;organic cyclic compound binding;protein binding;RNA binding;structural constituent of ribosome;structural molecule activity	cell junction;cellular anatomical entity;cytoplasm;cytoplasmic side of endoplasmic reticulum membrane;cytoplasmic side of membrane;cytoplasmic side of rough endoplasmic reticulum membrane;cytosol;cytosolic small ribosomal subunit;extracellular exosome;extracellular membrane-bounded organelle;extracellular organelle;extracellular vesicle;intracellular non-membrane-bounded organelle;intracellular o…	amide metabolic process;biological regulation;biosynthetic process;cellular nitrogen compound metabolic process;cellular process;cytoplasmic translation;macromolecule biosynthetic process;macromolecule metabolic process;metabolic process;nitrogen compound metabolic process;peptide metabolic process;primary metabolic process;protein metabolic process;regulation of biological process;regulation of …	cell junction;cellular anatomical entity;cytoplasm;cytosol;extracellular organelle;intracellular non-membrane-bounded organelle;intracellular organelle;membrane;non-membrane-bounded organelle;nucleoplasm;organelle;protein-containing complex;ribonucleoprotein complex;ribosome;small ribosomal subunit;synapse;vesicle	Ribosome	GO:0002181;GO:0006412;GO:0006518;GO:0006807;GO:0008152;GO:0009058;GO:0009059;GO:0009889;GO:0009890;GO:0009892;GO:0009987;GO:0010468;GO:0010556;GO:0010558;GO:0010605;GO:0010629;GO:0019219;GO:0019222;GO:0019538;GO:0031323;GO:0031324;GO:0031326;GO:0031327;GO:0033119;GO:0034641;GO:0043043;GO:0043170;GO:0043484;GO:0043603;GO:0043604;GO:0044237;GO:0044238;GO:0044249;GO:0044271;GO:0045934;GO:0048519;GO:…	GO:0003676;GO:0003723;GO:0003729;GO:0003735;GO:0005198;GO:0005488;GO:0005515;GO:0045296;GO:0050839;GO:0097159	GO:0005654;GO:0005737;GO:0005829;GO:0005840;GO:0015935;GO:0016020;GO:0022627;GO:0030054;GO:0031982;GO:0032991;GO:0042788;GO:0043226;GO:0043227;GO:0043228;GO:0043229;GO:0043230;GO:0043232;GO:0044391;GO:0045202;GO:0065010;GO:0070062;GO:0098552;GO:0098554;GO:0098556;GO:0098562;GO:0110165;GO:1903561;GO:1990904	ko03010	2	2	2	26.1	26.1	26.1	13.015	0	8.9969	47131000	142	19.0084	20.2258	19.6774	17.8921	20.1277	19.8718	20.1065	19.7618	19.8551	20.2341	20.0442
	0.925684	-0.417263	Q71UI9;P0C0S5	Q71UI9;P0C0S5	Histone H2A.V;Histone H2A.Z	H2AFV;H2AFZ	532	Color2 [DarkGray]	1	4						-1		biological regulation;cellular component organization;cellular component organization or biogenesis;cellular process;cellular response to chemical stimulus;cellular response to estradiol stimulus;cellular response to lipid;cellular response to organic cyclic compound;cellular response to organic substance;cellular response to oxygen-containing compound;cellular response to stimulus;chromatin orga…	binding;chromatin binding;chromatin DNA binding;cis-regulatory region sequence-specific DNA binding;core promoter sequence-specific DNA binding;DNA binding;double-stranded DNA binding;molecular adaptor activity;nucleic acid binding;nucleosomal DNA binding;nucleosome binding;organic cyclic compound binding;protein binding;protein dimerization activity;protein heterodimerization activity;protein-co…	cellular anatomical entity;chromatin;euchromatin;extracellular exosome;extracellular membrane-bounded organelle;extracellular organelle;extracellular vesicle;heterochromatin;intracellular membrane-bounded organelle;intracellular organelle;membrane-bounded organelle;nucleosome;nucleus;organelle;protein-containing complex;protein-DNA complex;vesicle	biological regulation;cellular component organization;cellular component organization or biogenesis;cellular process;chromatin organization;regulation of biological process;regulation of DNA-templated transcription;regulation of metabolic process;response to chemical;response to stimulus	cellular anatomical entity;extracellular organelle;intracellular membrane-bounded organelle;intracellular organelle;nucleosome;nucleus;organelle;protein-containing complex;protein-DNA complex;vesicle	Systemic lupus erythematosus	GO:0006325;GO:0006355;GO:0006357;GO:0009889;GO:0009891;GO:0009893;GO:0009987;GO:0010033;GO:0010468;GO:0010556;GO:0010557;GO:0010604;GO:0014070;GO:0016043;GO:0019219;GO:0019222;GO:0031323;GO:0031325;GO:0031326;GO:0031328;GO:0032355;GO:0033993;GO:0042221;GO:0043933;GO:0045893;GO:0045935;GO:0045944;GO:0048518;GO:0048522;GO:0050789;GO:0050794;GO:0050896;GO:0051171;GO:0051173;GO:0051252;GO:0051254;GO:…	GO:0000976;GO:0000977;GO:0000978;GO:0000979;GO:0000987;GO:0001046;GO:0001067;GO:0003676;GO:0003677;GO:0003682;GO:0003690;GO:0005198;GO:0005488;GO:0005515;GO:0030527;GO:0031490;GO:0031491;GO:0031492;GO:0043565;GO:0044877;GO:0046982;GO:0046983;GO:0060090;GO:0097159;GO:1990837	GO:0000785;GO:0000786;GO:0000791;GO:0000792;GO:0005634;GO:0031982;GO:0032991;GO:0032993;GO:0043226;GO:0043227;GO:0043229;GO:0043230;GO:0043231;GO:0065010;GO:0070062;GO:0110165;GO:1903561	ko05322	6	4	4	53.9	46.9	46.9	13.509	0	91.589	220340000	742	21.4766	20.378	20.4415	20.9896	21.7763	20.7884	21.3241	20.9	21.0894	21.1625	21.1414
	0.359134	-0.406239	Q9BRT6	Q9BRT6	Protein LLP homolog	LLPH	2299	Color2 [DarkGray]	1	4						-1		biological regulation;cell growth;cellular process;dendrite extension;developmental cell growth;developmental growth;developmental growth involved in morphogenesis;growth;neuron projection extension;positive regulation of biological process;positive regulation of dendritic spine development;positive regulation of developmental process;regulation of biological process;regulation of dendritic spine…	basal RNA polymerase II transcription machinery binding;basal transcription machinery binding;binding;nucleic acid binding;organic cyclic compound binding;protein binding;RNA binding	cellular anatomical entity;chromosome;intracellular non-membrane-bounded organelle;intracellular organelle;non-membrane-bounded organelle;nucleolus;organelle	biological regulation;cell growth;cellular process;growth;regulation of biological process	cellular anatomical entity;chromosome;intracellular non-membrane-bounded organelle;intracellular organelle;non-membrane-bounded organelle;nucleolus;organelle		GO:0009987;GO:0016049;GO:0040007;GO:0048518;GO:0048588;GO:0048589;GO:0050789;GO:0050793;GO:0051094;GO:0060560;GO:0060998;GO:0060999;GO:0065007;GO:0097484;GO:1990138	GO:0001098;GO:0001099;GO:0003676;GO:0003723;GO:0005488;GO:0005515;GO:0097159	GO:0005694;GO:0005730;GO:0043226;GO:0043228;GO:0043229;GO:0043232;GO:0110165		2	2	2	29.5	29.5	29.5	15.225	0	9.2313	8998300	56	17.6271	17.5052	NaN	NaN	17.544	NaN	NaN	18.1114	NaN	17.7749	18.4136
	1.35917	-0.398199	Q99584	Q99584	Protein S100-A13	S100A13	2249	Color2 [DarkGray]	1	4						-1		biological regulation;cellular localization;cellular macromolecule localization;cellular process;establishment of localization;establishment of localization in cell;establishment of organelle localization;establishment of protein localization;exocytosis;export from cell;immune effector process;immune system process;leukocyte degranulation;localization;lysosome localization;macromolecule localizat…	binding;calcium ion binding;calcium-dependent protein binding;cation binding;copper ion binding;fibroblast growth factor binding;growth factor binding;identical protein binding;ion binding;lipid binding;metal ion binding;protein binding;protein dimerization activity;protein homodimerization activity;RAGE receptor binding;signaling receptor binding;transition metal ion binding;zinc ion binding	cellular anatomical entity;cytoplasm;cytosol;extracellular region;extracellular space;intracellular membrane-bounded organelle;intracellular non-membrane-bounded organelle;intracellular organelle;membrane;membrane-bounded organelle;non-membrane-bounded organelle;nucleolus;nucleoplasm;nucleus;organelle;perinuclear region of cytoplasm;plasma membrane	biological regulation;cellular localization;cellular process;establishment of localization;exocytosis;immune system process;localization;macromolecule localization;organelle localization;protein localization;protein transport;regulation of biological process;regulation of metabolic process;secretion;transport;vesicle-mediated transport	cellular anatomical entity;cytoplasm;cytosol;extracellular region;extracellular space;intracellular membrane-bounded organelle;intracellular non-membrane-bounded organelle;intracellular organelle;membrane;non-membrane-bounded organelle;nucleolus;nucleoplasm;nucleus;organelle;plasma membrane		GO:0001817;GO:0001819;GO:0002252;GO:0002376;GO:0006810;GO:0006887;GO:0008104;GO:0008284;GO:0009889;GO:0009891;GO:0009893;GO:0009966;GO:0009967;GO:0009987;GO:0010468;GO:0010556;GO:0010557;GO:0010604;GO:0010628;GO:0010646;GO:0010647;GO:0015031;GO:0016192;GO:0019222;GO:0023051;GO:0023056;GO:0031323;GO:0031325;GO:0031326;GO:0031328;GO:0032418;GO:0032650;GO:0032652;GO:0032730;GO:0032732;GO:0032940;GO:…	GO:0005102;GO:0005488;GO:0005507;GO:0005509;GO:0005515;GO:0008270;GO:0008289;GO:0017134;GO:0019838;GO:0042802;GO:0042803;GO:0043167;GO:0043169;GO:0046872;GO:0046914;GO:0046983;GO:0048306;GO:0050786	GO:0005576;GO:0005615;GO:0005634;GO:0005654;GO:0005730;GO:0005737;GO:0005829;GO:0005886;GO:0016020;GO:0043226;GO:0043227;GO:0043228;GO:0043229;GO:0043231;GO:0043232;GO:0048471;GO:0110165		8	8	8	79.6	79.6	79.6	11.471	0	48.741	81561000	232	19.2087	19.7554	19.77	19.8795	19.5081	19.3413	19.3413	20.1303	20.2252	19.4867	19.7641
	1.05428	-0.397499	O15260	O15260	Surfeit locus protein 4	SURF4	145	Color2 [DarkGray]	1	4						-1		biological regulation;cellular component organization;cellular component organization or biogenesis;cellular localization;cellular macromolecule localization;cellular process;chemical homeostasis;establishment of localization;establishment of protein localization;Golgi organization;homeostatic process;lipid homeostasis;lipoprotein localization;lipoprotein transport;localization;macromolecule loca…	cargo receptor activity	azurophil granule membrane;bounding membrane of organelle;cellular anatomical entity;cytoplasmic vesicle;cytoplasmic vesicle membrane;cytosol;endoplasmic reticulum;endoplasmic reticulum membrane;endoplasmic reticulum-Golgi intermediate compartment;endoplasmic reticulum-Golgi intermediate compartment membrane;Golgi apparatus;Golgi membrane;intracellular membrane-bounded organelle;intracellular org…	biological regulation;cellular component organization;cellular component organization or biogenesis;cellular localization;cellular process;chemical homeostasis;establishment of localization;Golgi organization;homeostatic process;localization;macromolecule localization;organelle organization;protein localization;protein transport;regulation of biological process;regulation of organelle organizatio…	cellular anatomical entity;cytoplasmic vesicle;cytosol;endoplasmic reticulum;Golgi apparatus;intracellular membrane-bounded organelle;intracellular organelle;membrane;organelle;plasma membrane;vesicle		GO:0006810;GO:0006996;GO:0007030;GO:0008104;GO:0009987;GO:0010638;GO:0015031;GO:0016043;GO:0032368;GO:0032879;GO:0033036;GO:0033043;GO:0042592;GO:0042953;GO:0044872;GO:0045184;GO:0048518;GO:0048522;GO:0048878;GO:0050789;GO:0050794;GO:0051049;GO:0051128;GO:0051130;GO:0051179;GO:0051234;GO:0051641;GO:0055088;GO:0065007;GO:0070727;GO:0071702;GO:0071705;GO:0071840;GO:1905952	GO:0038024	GO:0000139;GO:0005765;GO:0005774;GO:0005783;GO:0005789;GO:0005793;GO:0005794;GO:0005829;GO:0005886;GO:0012506;GO:0016020;GO:0030133;GO:0030659;GO:0030667;GO:0031090;GO:0031410;GO:0031965;GO:0031982;GO:0033116;GO:0035577;GO:0043226;GO:0043227;GO:0043229;GO:0043231;GO:0097708;GO:0098588;GO:0098852;GO:0110165		6	6	6	27.5	27.5	27.5	30.394	0	82.08	101000000	293	20.019	20.1793	18.933	19.4465	20.1519	19.5336	19.8599	19.9532	19.5701	20.2871	19.9827
	0	-0.395575	Q5EBL8	Q5EBL8	PDZ domain-containing protein 11	PDZD11	1730	Color2 [DarkGray]	1	4						-1		cellular component assembly;cellular component organization;cellular component organization or biogenesis;cellular localization;cellular macromolecule localization;cellular process;establishment of localization;establishment of localization in cell;establishment or maintenance of apical/basal cell polarity;establishment or maintenance of bipolar cell polarity;establishment or maintenance of cell …		adherens junction;anchoring junction;basolateral plasma membrane;cell junction;cell-cell junction;cellular anatomical entity;cytosol;extracellular region;membrane;membrane protein complex;plasma membrane region;pore complex;presynapse;protein-containing complex;synapse	cellular component assembly;cellular component organization;cellular component organization or biogenesis;cellular localization;cellular process;establishment of localization;establishment or maintenance of cell polarity;localization;macromolecule localization;neurotransmitter secretion;neurotransmitter transport;protein localization;protein-containing complex assembly;secretion;signal release fr…	cell junction;cellular anatomical entity;cytosol;extracellular region;membrane;membrane protein complex;presynapse;protein-containing complex;synapse		GO:0006810;GO:0006836;GO:0007163;GO:0007269;GO:0008104;GO:0009987;GO:0016043;GO:0022607;GO:0023061;GO:0030011;GO:0032940;GO:0033036;GO:0035088;GO:0035090;GO:0043933;GO:0045197;GO:0045199;GO:0046903;GO:0046931;GO:0051179;GO:0051234;GO:0051641;GO:0051649;GO:0051668;GO:0061245;GO:0065003;GO:0070727;GO:0071840;GO:0072657;GO:0099643;GO:0140352;GO:1903361;GO:1990778		GO:0005576;GO:0005829;GO:0005911;GO:0005912;GO:0016020;GO:0016323;GO:0030054;GO:0032991;GO:0045202;GO:0046930;GO:0070161;GO:0098590;GO:0098793;GO:0098796;GO:0110165		2	2	2	25.7	25.7	25.7	16.131	0.00041135	2.7911	3121800	6	NaN	NaN	NaN	NaN	NaN	16.2477	16.5064	NaN	NaN	16.1505	16.3765
	1.48678	-0.394483	Q9HCN8	Q9HCN8	Stromal cell-derived factor 2-like protein 1	SDF2L1	2481	Color2 [DarkGray]	1	4						-1		biological regulation;catabolic process;cellular process;cellular response to stimulus;cellular response to stress;chaperone cofactor-dependent protein refolding;chaperone-mediated protein folding;'de novo' post-translational protein folding;'de novo' protein folding;ERAD pathway;ER-associated misfolded protein catabolic process;macromolecule catabolic process;macromolecule metabolic process;meta…	ATPase binding;binding;enzyme binding;misfolded protein binding;protein binding;protein-folding chaperone binding	cellular anatomical entity;endoplasmic reticulum;endoplasmic reticulum chaperone complex;endoplasmic reticulum lumen;endoplasmic reticulum protein-containing complex;intracellular membrane-bounded organelle;intracellular organelle;intracellular organelle lumen;intracellular protein-containing complex;membrane;membrane-bounded organelle;membrane-enclosed lumen;organelle;organelle lumen;protein fol…	biological regulation;catabolic process;cellular process;macromolecule catabolic process;macromolecule metabolic process;metabolic process;nitrogen compound metabolic process;primary metabolic process;protein catabolic process;protein folding;protein metabolic process;proteolysis;proteolysis involved in protein catabolic process;regulation of biological process;response to chemical;response to st…	cellular anatomical entity;endoplasmic reticulum;intracellular membrane-bounded organelle;intracellular organelle;membrane;organelle;organelle lumen;protein-containing complex		GO:0006457;GO:0006458;GO:0006508;GO:0006515;GO:0006807;GO:0006950;GO:0008152;GO:0009056;GO:0009057;GO:0009987;GO:0010033;GO:0010243;GO:0010498;GO:0019538;GO:0030163;GO:0033554;GO:0034976;GO:0036503;GO:0042221;GO:0042981;GO:0043067;GO:0043170;GO:0044238;GO:0050789;GO:0050794;GO:0050896;GO:0051084;GO:0051085;GO:0051603;GO:0051716;GO:0061077;GO:0065007;GO:0071704;GO:0071712;GO:1901564;GO:1901565;GO:…	GO:0005488;GO:0005515;GO:0019899;GO:0051087;GO:0051117;GO:0051787	GO:0005783;GO:0005788;GO:0016020;GO:0031974;GO:0032991;GO:0034663;GO:0043226;GO:0043227;GO:0043229;GO:0043231;GO:0043233;GO:0070013;GO:0101031;GO:0110165;GO:0140534;GO:0140535		6	6	6	55.2	55.2	55.2	23.598	0	17.751	26234000	95	19.1401	18.5852	18.2522	19.2385	18.8066	18.6595	18.7632	18.8045	18.8106	18.8471	18.7295
	0.251944	-0.393708	O00148	O00148	ATP-dependent RNA helicase DDX39A	DDX39A	43	Color2 [DarkGray]	1	4						-1		cellular aromatic compound metabolic process;cellular localization;cellular metabolic process;cellular nitrogen compound metabolic process;cellular process;establishment of localization;establishment of localization in cell;establishment of RNA localization;heterocycle metabolic process;intracellular transport;localization;macromolecule metabolic process;metabolic process;mRNA export from nucleus…	adenyl nucleotide binding;adenyl ribonucleotide binding;anion binding;ATP binding;ATP hydrolysis activity;ATP-dependent activity;ATP-dependent activity, acting on RNA;binding;carbohydrate derivative binding;catalytic activity;catalytic activity, acting on a nucleic acid;catalytic activity, acting on RNA;helicase activity;heterocyclic compound binding;hydrolase activity;hydrolase activity, acting …	cellular anatomical entity;cytoplasm;intracellular membrane-bounded organelle;intracellular organelle;membrane;membrane-bounded organelle;nuclear body;nuclear speck;nucleoplasm;nucleus;organelle	cellular aromatic compound metabolic process;cellular localization;cellular nitrogen compound metabolic process;cellular process;establishment of localization;heterocycle metabolic process;localization;macromolecule metabolic process;metabolic process;mRNA metabolic process;mRNA processing;nitrogen compound metabolic process;nuclear transport;nucleobase-containing compound metabolic process;nucle…	cellular anatomical entity;cytoplasm;intracellular membrane-bounded organelle;intracellular organelle;membrane;nucleoplasm;nucleus;organelle		GO:0000375;GO:0000377;GO:0000398;GO:0006139;GO:0006396;GO:0006397;GO:0006405;GO:0006406;GO:0006725;GO:0006807;GO:0006810;GO:0006913;GO:0008152;GO:0008380;GO:0009987;GO:0015931;GO:0016070;GO:0016071;GO:0034641;GO:0043170;GO:0044237;GO:0044238;GO:0046483;GO:0046907;GO:0050657;GO:0050658;GO:0051028;GO:0051168;GO:0051169;GO:0051179;GO:0051234;GO:0051236;GO:0051641;GO:0051649;GO:0071702;GO:0071704;GO:…	GO:0000166;GO:0003676;GO:0003723;GO:0003724;GO:0003824;GO:0004386;GO:0005488;GO:0005515;GO:0005524;GO:0008186;GO:0016462;GO:0016787;GO:0016817;GO:0016818;GO:0016887;GO:0017076;GO:0017111;GO:0030554;GO:0032553;GO:0032555;GO:0032559;GO:0035639;GO:0036094;GO:0042802;GO:0043167;GO:0043168;GO:0097159;GO:0097367;GO:0140098;GO:0140640;GO:0140657;GO:1901265;GO:1901363	GO:0005634;GO:0005654;GO:0005737;GO:0016020;GO:0016604;GO:0016607;GO:0043226;GO:0043227;GO:0043229;GO:0043231;GO:0110165		18	6	6	53.4	29.3	29.3	49.129	0	26.076	29023000	197	18.4101	17.6444	16.8741	15.6251	18.6648	18.1597	18.5696	18.4212	17.122	18.6019	18.7175
	0	-0.393554	Q9UI12	Q9UI12	V-type proton ATPase subunit H	ATP6V1H	2690	Color2 [DarkGray]	1	4						-1		biological regulation;cellular homeostasis;cellular process;chemical homeostasis;endocytosis;endosomal lumen acidification;establishment of localization;establishment of localization in cell;Golgi lumen acidification;homeostatic process;import into cell;inorganic cation transmembrane transport;inorganic ion transmembrane transport;intracellular chemical homeostasis;intracellular monoatomic cation…	active monoatomic ion transmembrane transporter activity;active transmembrane transporter activity;ATPase activity, coupled to transmembrane movement of ions, rotational mechanism;ATPase-coupled ion transmembrane transporter activity;ATPase-coupled monoatomic cation transmembrane transporter activity;ATPase-coupled transmembrane transporter activity;ATP-dependent activity;enzyme regulator activit…	ATPase complex;bounding membrane of organelle;catalytic complex;cellular anatomical entity;clathrin-coated vesicle membrane;coated vesicle membrane;cytoplasmic vesicle membrane;cytosol;endosome membrane;extracellular exosome;extracellular membrane-bounded organelle;extracellular organelle;extracellular vesicle;extrinsic component of membrane;extrinsic component of organelle membrane;extrinsic com…	biological regulation;cellular homeostasis;cellular process;chemical homeostasis;endocytosis;establishment of localization;homeostatic process;intracellular monoatomic ion homeostasis;localization;monoatomic ion transport;proton transmembrane transport;regulation of biological process;regulation of biological quality;regulation of metabolic process;synaptic vesicle lumen acidification;transmembra…	catalytic complex;cellular anatomical entity;cytosol;extracellular organelle;extrinsic component of membrane;extrinsic component of synaptic vesicle membrane;membrane;membrane protein complex;organelle;plasma membrane;protein-containing complex;proton-transporting two-sector ATPase complex;vesicle	Epithelial cell signaling in Helicobacter pylori infection;ko05152;Lysosome;Oxidative phosphorylation;Phagosome;Rheumatoid arthritis;Vibrio cholerae infection	GO:0006810;GO:0006811;GO:0006812;GO:0006873;GO:0006885;GO:0006897;GO:0007035;GO:0007042;GO:0009894;GO:0009987;GO:0010506;GO:0016192;GO:0016241;GO:0019222;GO:0019725;GO:0030003;GO:0030641;GO:0031323;GO:0031329;GO:0034220;GO:0035751;GO:0042592;GO:0048388;GO:0048878;GO:0050789;GO:0050794;GO:0050801;GO:0051179;GO:0051234;GO:0051452;GO:0051453;GO:0051649;GO:0055080;GO:0055082;GO:0055085;GO:0061795;GO:…	GO:0005215;GO:0008324;GO:0015075;GO:0015078;GO:0015318;GO:0015399;GO:0019829;GO:0022804;GO:0022853;GO:0022857;GO:0022890;GO:0030234;GO:0042625;GO:0042626;GO:0044769;GO:0046961;GO:0098772;GO:0140657	GO:0000139;GO:0000221;GO:0005765;GO:0005774;GO:0005829;GO:0005886;GO:0010008;GO:0012506;GO:0016020;GO:0016469;GO:0019898;GO:0030659;GO:0030662;GO:0030665;GO:0031090;GO:0031312;GO:0031982;GO:0032991;GO:0033176;GO:0033178;GO:0033180;GO:0043226;GO:0043227;GO:0043230;GO:0065010;GO:0070062;GO:0098588;GO:0098796;GO:0098850;GO:0098852;GO:0110165;GO:1902494;GO:1902495;GO:1903561;GO:1904949;GO:1990351	ko00190;ko04142;ko04145;ko05110;ko05120;ko05152;ko05323	4	4	4	13.7	13.7	13.7	55.882	0	9.3659	4908000	20	NaN	NaN	NaN	17.1493	NaN	NaN	NaN	NaN	17.2873	NaN	17.5714
	0.335649	-0.39116	P84243	P84243	Histone H3.3	H3F3A	1334	Color2 [DarkGray]	1	4						-1		anatomical structure development;anatomical structure maturation;animal organ development;biological regulation;cell development;cell differentiation;cell maturation;cell population proliferation;cellular component assembly;cellular component organization;cellular component organization or biogenesis;cellular developmental process;cellular process;cellular process involved in reproduction in mult…	binding;chromatin binding;chromatin DNA binding;cis-regulatory region sequence-specific DNA binding;core promoter sequence-specific DNA binding;DNA binding;double-stranded DNA binding;nucleic acid binding;nucleosomal DNA binding;nucleosome binding;organic cyclic compound binding;protein binding;protein dimerization activity;protein heterodimerization activity;protein-containing complex binding;RN…	Barr body;cellular anatomical entity;chromosomal region;chromosome;chromosome, telomeric region;extracellular exosome;extracellular membrane-bounded organelle;extracellular organelle;extracellular region;extracellular vesicle;inner kinetochore;intracellular membrane-bounded organelle;intracellular non-membrane-bounded organelle;intracellular organelle;membrane-bounded organelle;non-membrane-bound…	anatomical structure development;biological regulation;cell development;cell differentiation;cell maturation;cell population proliferation;cellular component assembly;cellular component organization;cellular component organization or biogenesis;cellular process;chromatin organization;chromosome organization;developmental maturation;developmental process;epigenetic regulation of gene expression;gr…	cellular anatomical entity;chromosome;extracellular organelle;extracellular region;intracellular membrane-bounded organelle;intracellular non-membrane-bounded organelle;intracellular organelle;non-membrane-bounded organelle;nuclear chromosome;nucleoplasm;nucleosome;nucleus;organelle;protein-containing complex;protein-DNA complex;vesicle	Systemic lupus erythematosus	GO:0001556;GO:0001558;GO:0001649;GO:0003006;GO:0006325;GO:0006334;GO:0006338;GO:0006996;GO:0006997;GO:0007281;GO:0007286;GO:0007338;GO:0007566;GO:0008283;GO:0008406;GO:0008584;GO:0009566;GO:0009889;GO:0009890;GO:0009892;GO:0009987;GO:0010468;GO:0010556;GO:0010558;GO:0010605;GO:0010629;GO:0010639;GO:0016043;GO:0019222;GO:0021700;GO:0022412;GO:0022414;GO:0022607;GO:0030154;GO:0030307;GO:0031323;GO:…	GO:0000976;GO:0000977;GO:0000978;GO:0000979;GO:0000987;GO:0001046;GO:0001067;GO:0003676;GO:0003677;GO:0003682;GO:0003690;GO:0005198;GO:0005488;GO:0005515;GO:0030527;GO:0031490;GO:0031491;GO:0031492;GO:0043565;GO:0044877;GO:0046982;GO:0046983;GO:0097159;GO:1990837	GO:0000228;GO:0000781;GO:0000786;GO:0000803;GO:0000805;GO:0000939;GO:0001740;GO:0005576;GO:0005634;GO:0005654;GO:0005694;GO:0031982;GO:0032991;GO:0032993;GO:0043226;GO:0043227;GO:0043228;GO:0043229;GO:0043230;GO:0043231;GO:0043232;GO:0065010;GO:0070062;GO:0098687;GO:0110165;GO:1903561	ko05322	9	1	1	55.9	23.5	23.5	15.328	0	69.131	46962000	50	19.8712	20.6224	18.9032	NaN	20.768	NaN	NaN	NaN	20.5547	20.7684	19.8086
	0.4874	-0.380031	P82932	P82932	28S ribosomal protein S6, mitochondrial	MRPS6	1320	Color2 [DarkGray]	1	4						-1		amide biosynthetic process;amide metabolic process;biosynthetic process;cellular biosynthetic process;cellular metabolic process;cellular nitrogen compound biosynthetic process;cellular nitrogen compound metabolic process;cellular process;macromolecule biosynthetic process;macromolecule metabolic process;metabolic process;mitochondrial translation;nitrogen compound metabolic process;organic subst…	binding;nucleic acid binding;organic cyclic compound binding;RNA binding;rRNA binding;small ribosomal subunit rRNA binding;structural constituent of ribosome;structural molecule activity	cellular anatomical entity;intracellular membrane-bounded organelle;intracellular organelle;membrane;membrane-bounded organelle;mitochondrial inner membrane;mitochondrial membrane;mitochondrial protein-containing complex;mitochondrial small ribosomal subunit;mitochondrion;organellar small ribosomal subunit;organelle;organelle inner membrane;organelle membrane;protein-containing complex;ribonucleo…	amide metabolic process;biosynthetic process;cellular nitrogen compound metabolic process;cellular process;macromolecule biosynthetic process;macromolecule metabolic process;metabolic process;mitochondrial translation;nitrogen compound metabolic process;peptide metabolic process;primary metabolic process;protein metabolic process;translation	cellular anatomical entity;intracellular membrane-bounded organelle;intracellular organelle;membrane;mitochondrion;organelle;protein-containing complex;ribonucleoprotein complex;small ribosomal subunit		GO:0006412;GO:0006518;GO:0006807;GO:0008152;GO:0009058;GO:0009059;GO:0009987;GO:0019538;GO:0032543;GO:0034641;GO:0043043;GO:0043170;GO:0043603;GO:0043604;GO:0044237;GO:0044238;GO:0044249;GO:0044271;GO:0071704;GO:1901564;GO:1901566;GO:1901576	GO:0003676;GO:0003723;GO:0003735;GO:0005198;GO:0005488;GO:0019843;GO:0070181;GO:0097159	GO:0000314;GO:0005739;GO:0005743;GO:0005763;GO:0015935;GO:0016020;GO:0019866;GO:0031090;GO:0031966;GO:0032991;GO:0043226;GO:0043227;GO:0043229;GO:0043231;GO:0044391;GO:0098798;GO:0110165;GO:1990904		3	3	3	35.2	35.2	35.2	14.226	0.00040617	2.6848	8592000	15	NaN	18.0512	NaN	18.1102	17.4499	17.5975	17.5446	NaN	NaN	17.6281	NaN
	0.710181	-0.376742	Q9UN86	Q9UN86	Ras GTPase-activating protein-binding protein 2	G3BP2	2734	Color2 [DarkGray]	1	4						-1		biological process involved in interspecies interaction between organisms;biological regulation;cellular component assembly;cellular component organization;cellular component organization or biogenesis;cellular process;cytoplasmic sequestering of NF-kappaB;cytoplasmic sequestering of protein;cytoplasmic sequestering of transcription factor;defense response;defense response to other organism;estab…	binding;molecular adaptor activity;molecular condensate scaffold activity;mRNA binding;nucleic acid binding;organic cyclic compound binding;protein-macromolecule adaptor activity;RNA binding;signaling adaptor activity;signaling receptor complex adaptor activity	cellular anatomical entity;cytoplasm;cytoplasmic ribonucleoprotein granule;cytoplasmic stress granule;cytosol;intracellular non-membrane-bounded organelle;intracellular organelle;non-membrane-bounded organelle;organelle;protein-containing complex;ribonucleoprotein complex;ribonucleoprotein granule;supramolecular complex	biological process involved in interspecies interaction between organisms;biological regulation;cellular component assembly;cellular component organization;cellular component organization or biogenesis;cellular process;defense response to other organism;establishment of localization;immune response;immune system process;intracellular signal transduction;localization;nucleobase-containing compound…	cellular anatomical entity;cytoplasm;cytosol;intracellular non-membrane-bounded organelle;intracellular organelle;non-membrane-bounded organelle;organelle;protein-containing complex;ribonucleoprotein complex		GO:0002376;GO:0006355;GO:0006810;GO:0006950;GO:0006952;GO:0006955;GO:0006996;GO:0007165;GO:0007253;GO:0007264;GO:0007265;GO:0009605;GO:0009607;GO:0009889;GO:0009987;GO:0010468;GO:0010556;GO:0010638;GO:0015931;GO:0016043;GO:0019219;GO:0019222;GO:0022607;GO:0031323;GO:0031326;GO:0032088;GO:0033043;GO:0034063;GO:0035556;GO:0042994;GO:0043207;GO:0043433;GO:0043933;GO:0044087;GO:0044089;GO:0044092;GO:…	GO:0003676;GO:0003723;GO:0003729;GO:0005488;GO:0030159;GO:0030674;GO:0035591;GO:0060090;GO:0097159;GO:0140693	GO:0005737;GO:0005829;GO:0010494;GO:0032991;GO:0035770;GO:0036464;GO:0043226;GO:0043228;GO:0043229;GO:0043232;GO:0099080;GO:0110165;GO:1990904		4	4	4	12.4	12.4	12.4	54.12	0.00047081	4.4821	11342000	32	17.8113	16.8183	18.1225	18.0926	17.3611	NaN	17.7311	NaN	18.0188	18.1437	17.9447
	1.56851	-0.375738	Q9HA77	Q9HA77	Probable cysteine--tRNA ligase, mitochondrial	CARS2	2460	Color2 [DarkGray]	1	4						-1		amino acid activation;amino acid metabolic process;carboxylic acid metabolic process;cellular aromatic compound metabolic process;cellular metabolic process;cellular nitrogen compound metabolic process;cellular process;cysteinyl-tRNA aminoacylation;heterocycle metabolic process;macromolecule metabolic process;metabolic process;ncRNA metabolic process;nitrogen compound metabolic process;nucleic ac…	adenyl nucleotide binding;adenyl ribonucleotide binding;aminoacyl-tRNA ligase activity;anion binding;ATP binding;binding;carbohydrate derivative binding;catalytic activity;catalytic activity, acting on a nucleic acid;catalytic activity, acting on a tRNA;catalytic activity, acting on RNA;cation binding;cysteine-tRNA ligase activity;heterocyclic compound binding;ion binding;ligase activity;ligase a…	cellular anatomical entity;cytoplasm;intracellular organelle lumen;membrane-enclosed lumen;mitochondrial matrix;organelle lumen	amino acid metabolic process;cellular aromatic compound metabolic process;cellular nitrogen compound metabolic process;cellular process;heterocycle metabolic process;macromolecule metabolic process;metabolic process;nitrogen compound metabolic process;nucleobase-containing compound metabolic process;organic acid metabolic process;primary metabolic process;RNA metabolic process;small molecule meta…	cellular anatomical entity;cytoplasm;organelle lumen	Aminoacyl-tRNA biosynthesis	GO:0006082;GO:0006139;GO:0006399;GO:0006418;GO:0006423;GO:0006520;GO:0006725;GO:0006807;GO:0008152;GO:0009987;GO:0016070;GO:0019752;GO:0034641;GO:0034660;GO:0043038;GO:0043039;GO:0043170;GO:0043436;GO:0044237;GO:0044238;GO:0044281;GO:0046483;GO:0071704;GO:0090304;GO:1901360;GO:1901564	GO:0000166;GO:0003824;GO:0004812;GO:0004817;GO:0005488;GO:0005524;GO:0016874;GO:0016875;GO:0017076;GO:0030554;GO:0032553;GO:0032555;GO:0032559;GO:0035639;GO:0036094;GO:0043167;GO:0043168;GO:0043169;GO:0046872;GO:0097159;GO:0097367;GO:0140098;GO:0140101;GO:0140640;GO:1901265;GO:1901363	GO:0005737;GO:0005759;GO:0031974;GO:0043233;GO:0070013;GO:0110165	ko00970	8	8	8	22.5	22.5	22.5	62.223	0	19.687	26369000	75	18.6183	18.817	17.9072	18.1543	18.6496	18.5544	18.641	18.5542	18.3156	18.7568	18.536
	0.402606	-0.374128	Q9H3Z4	Q9H3Z4	DnaJ homolog subfamily C member 5	DNAJC5	2427	Color2 [DarkGray]	1	4						-1		apoptotic process;biological regulation;cell death;cellular process;chaperone-mediated protein folding;establishment of localization;establishment of localization in cell;exocytosis;export from cell;localization;negative regulation of apoptotic process;negative regulation of biological process;negative regulation of cellular process;negative regulation of neuron apoptotic process;negative regulat…	ATP-dependent protein binding;binding;protein binding	azurophil granule membrane;bounding membrane of organelle;cell junction;cellular anatomical entity;chromaffin granule membrane;clathrin-coated vesicle membrane;clathrin-sculpted gamma-aminobutyric acid transport vesicle membrane;coated vesicle membrane;cytoplasmic vesicle;cytoplasmic vesicle membrane;cytosol;exocytic vesicle membrane;Golgi apparatus;intracellular membrane-bounded organelle;intrac…	biological regulation;cellular process;establishment of localization;exocytosis;localization;programmed cell death;protein folding;regulation of biological process;regulation of synaptic vesicle cycle;regulation of transport;secretion;signal release from synapse;synaptic vesicle exocytosis;transport;vesicle-mediated transport;vesicle-mediated transport in synapse	cell junction;cellular anatomical entity;cytoplasmic vesicle;cytosol;Golgi apparatus;intracellular membrane-bounded organelle;intracellular organelle;membrane;mitochondrion;organelle;plasma membrane;presynapse;synapse;synaptic vesicle membrane;vesicle	Protein processing in endoplasmic reticulum	GO:0006457;GO:0006810;GO:0006887;GO:0006915;GO:0008219;GO:0009987;GO:0012501;GO:0016079;GO:0016192;GO:0023061;GO:0032879;GO:0032940;GO:0042981;GO:0043066;GO:0043067;GO:0043069;GO:0043523;GO:0043524;GO:0045055;GO:0046903;GO:0048519;GO:0048523;GO:0050789;GO:0050794;GO:0051049;GO:0051179;GO:0051234;GO:0051402;GO:0051649;GO:0060627;GO:0061077;GO:0065007;GO:0098693;GO:0099003;GO:0099643;GO:0140352	GO:0005488;GO:0005515;GO:0043008	GO:0005739;GO:0005765;GO:0005774;GO:0005794;GO:0005829;GO:0005886;GO:0012506;GO:0016020;GO:0030054;GO:0030658;GO:0030659;GO:0030662;GO:0030665;GO:0030667;GO:0030672;GO:0031090;GO:0031410;GO:0031594;GO:0031982;GO:0035577;GO:0035579;GO:0042470;GO:0042584;GO:0043226;GO:0043227;GO:0043229;GO:0043231;GO:0045202;GO:0048770;GO:0061202;GO:0097708;GO:0098588;GO:0098793;GO:0098852;GO:0099501;GO:0110165	ko04141	1	1	1	17.2	17.2	17.2	22.149	0.00045662	4.0424	6208800	11	NaN	17.3086	NaN	NaN	17.3047	16.96	17.4658	16.4824	NaN	17.4713	16.8866
	0.767083	-0.372341	Q9GZY8	Q9GZY8	Mitochondrial fission factor	MFF	2391	Color2 [DarkGray]	1	4						-1		apoptotic mitochondrial changes;biological regulation;cellular component organization;cellular component organization or biogenesis;cellular localization;cellular macromolecule localization;cellular process;establishment of localization;establishment of protein localization;establishment of protein localization to mitochondrion;establishment of protein localization to organelle;localization;macro…	binding;identical protein binding;protein binding;protein dimerization activity;protein homodimerization activity	bounding membrane of organelle;cellular anatomical entity;cytoplasmic vesicle;exocytic vesicle;intracellular membrane-bounded organelle;intracellular organelle;intracellular vesicle;membrane;membrane-bounded organelle;microbody;mitochondrial membrane;mitochondrial outer membrane;mitochondrion;organelle;organelle membrane;organelle outer membrane;outer membrane;peroxisome;protein-containing comple…	biological regulation;cellular component organization;cellular component organization or biogenesis;cellular localization;cellular process;establishment of localization;localization;macromolecule localization;mitochondrion organization;organelle fission;organelle fusion;organelle organization;protein localization;protein targeting;regulation of biological process;regulation of organelle organizat…	cellular anatomical entity;cytoplasmic vesicle;intracellular membrane-bounded organelle;intracellular organelle;membrane;microbody;mitochondrion;organelle;outer membrane;peroxisome;protein-containing complex;secretory vesicle;synaptic vesicle;vesicle		GO:0000266;GO:0001836;GO:0006605;GO:0006626;GO:0006996;GO:0007005;GO:0008053;GO:0008104;GO:0008637;GO:0009987;GO:0010638;GO:0010821;GO:0010822;GO:0016043;GO:0016559;GO:0022603;GO:0032879;GO:0032880;GO:0033036;GO:0033043;GO:0033365;GO:0043653;GO:0045184;GO:0048284;GO:0048285;GO:0048518;GO:0048522;GO:0050789;GO:0050793;GO:0050794;GO:0051094;GO:0051128;GO:0051130;GO:0051179;GO:0051234;GO:0051641;GO:…	GO:0005488;GO:0005515;GO:0042802;GO:0042803;GO:0046983	GO:0005739;GO:0005741;GO:0005777;GO:0008021;GO:0016020;GO:0019867;GO:0030133;GO:0031090;GO:0031410;GO:0031966;GO:0031968;GO:0031982;GO:0032991;GO:0042579;GO:0043226;GO:0043227;GO:0043229;GO:0043231;GO:0070382;GO:0097708;GO:0098588;GO:0099503;GO:0110165		7	7	7	45.6	45.6	45.6	38.464	0	18.343	34384000	107	18.8363	17.867	17.7209	18.618	18.8397	18.6494	19.0389	18.4835	18.0602	18.7616	18.6945
	0.912213	-0.37188	P82970	P82970	High mobility group nucleosome-binding domain-containing protein 5	HMGN5	1322	Color2 [DarkGray]	1	4						-1		biological regulation;cellular component organization;cellular component organization or biogenesis;cellular process;chromatin organization;negative regulation of apoptotic process;negative regulation of biological process;negative regulation of cellular process;negative regulation of programmed cell death;positive regulation of biological process;positive regulation of biosynthetic process;posit…	binding;chromatin binding;chromatin DNA binding;DNA binding;nucleic acid binding;nucleosomal DNA binding;nucleosome binding;organic cyclic compound binding;protein-containing complex binding;RNA binding	cellular anatomical entity;chromatin;intracellular membrane-bounded organelle;intracellular organelle;membrane-bounded organelle;mitochondrion;nucleoplasm;nucleus;organelle;protein-containing complex;protein-DNA complex	biological regulation;cellular component organization;cellular component organization or biogenesis;cellular process;chromatin organization;regulation of biological process;regulation of DNA-templated transcription;regulation of metabolic process	cellular anatomical entity;intracellular membrane-bounded organelle;intracellular organelle;mitochondrion;nucleoplasm;nucleus;organelle;protein-containing complex;protein-DNA complex		GO:0006325;GO:0006355;GO:0008284;GO:0009889;GO:0009891;GO:0009893;GO:0009987;GO:0010468;GO:0010556;GO:0010557;GO:0010604;GO:0010628;GO:0016043;GO:0019219;GO:0019222;GO:0031323;GO:0031325;GO:0031326;GO:0031328;GO:0042127;GO:0042981;GO:0043066;GO:0043067;GO:0043069;GO:0043933;GO:0045893;GO:0045935;GO:0048518;GO:0048519;GO:0048522;GO:0048523;GO:0050789;GO:0050794;GO:0051171;GO:0051173;GO:0051252;GO:…	GO:0003676;GO:0003677;GO:0003682;GO:0003723;GO:0005488;GO:0031490;GO:0031491;GO:0031492;GO:0044877;GO:0097159	GO:0000785;GO:0005634;GO:0005654;GO:0005739;GO:0032991;GO:0032993;GO:0043226;GO:0043227;GO:0043229;GO:0043231;GO:0110165		6	6	6	29.4	29.4	29.4	31.524	0	51.967	57396000	145	20.7017	19.4954	19.7713	20.7441	20.5115	20.1293	19.8986	20.115	19.7309	20.1451	19.9927
	2.18598	-0.367497	Q9H488	Q9H488	GDP-fucose protein O-fucosyltransferase 1	POFUT1	2430	Color2 [DarkGray]	1	4						-1		anatomical structure development;anatomical structure formation involved in morphogenesis;angiogenesis;animal organ development;anterior/posterior pattern specification;biological regulation;carbohydrate metabolic process;cell surface receptor signaling pathway;cellular process;developmental process;fucose metabolic process;fucosylation;glycosylation;heart development;hexose metabolic process;mac…	catalytic activity;catalytic activity, acting on a protein;fucosyltransferase activity;glycosyltransferase activity;hexosyltransferase activity;peptide-O-fucosyltransferase activity;transferase activity	cellular anatomical entity;endoplasmic reticulum;intracellular membrane-bounded organelle;intracellular organelle;membrane;membrane-bounded organelle;organelle	anatomical structure development;anatomical structure formation involved in morphogenesis;biological regulation;carbohydrate metabolic process;cell surface receptor signaling pathway;cellular process;developmental process;macromolecule metabolic process;macromolecule modification;metabolic process;multicellular organismal process;nervous system development;nitrogen compound metabolic process;patt…	cellular anatomical entity;endoplasmic reticulum;intracellular membrane-bounded organelle;intracellular organelle;membrane;organelle	Other types of O-glycan biosynthesis	GO:0001525;GO:0001756;GO:0003002;GO:0005975;GO:0005996;GO:0006004;GO:0006355;GO:0006486;GO:0006493;GO:0006807;GO:0007165;GO:0007166;GO:0007219;GO:0007389;GO:0007399;GO:0007507;GO:0008152;GO:0008593;GO:0009889;GO:0009952;GO:0009966;GO:0009987;GO:0010468;GO:0010556;GO:0010646;GO:0016266;GO:0019219;GO:0019222;GO:0019318;GO:0019538;GO:0023051;GO:0031323;GO:0031326;GO:0032501;GO:0032502;GO:0035282;GO:…	GO:0003824;GO:0008417;GO:0016740;GO:0016757;GO:0016758;GO:0046922;GO:0140096	GO:0005783;GO:0016020;GO:0043226;GO:0043227;GO:0043229;GO:0043231;GO:0110165	ko00514	6	6	6	24.5	24.5	24.5	43.955	0	21.053	37593000	120	19.082	18.8745	18.5758	18.8086	18.8608	19.0674	19.1112	19.0125	18.3342	19.1218	18.9483
	1.26023	-0.361458	O00767	O00767	Acyl-CoA desaturase	SCD	86	Color2 [DarkGray]	1	4						-1		biological regulation;biosynthetic process;carboxylic acid biosynthetic process;carboxylic acid metabolic process;cellular biosynthetic process;cellular lipid metabolic process;cellular metabolic process;cellular process;fatty acid biosynthetic process;fatty acid metabolic process;lipid biosynthetic process;lipid metabolic process;metabolic process;monocarboxylic acid biosynthetic process;monocar…	acyl-CoA desaturase activity;binding;catalytic activity;cation binding;ion binding;iron ion binding;metal ion binding;oxidoreductase activity;oxidoreductase activity, acting on paired donors, with incorporation or reduction of molecular oxygen;oxidoreductase activity, acting on paired donors, with oxidation of a pair of donors resulting in the reduction of molecular oxygen to two molecules of wat…	cellular anatomical entity;endoplasmic reticulum;endoplasmic reticulum membrane;intracellular membrane-bounded organelle;intracellular non-membrane-bounded organelle;intracellular organelle;membrane;membrane-bounded organelle;non-membrane-bounded organelle;nucleolus;organelle;organelle membrane	biological regulation;biosynthetic process;cellular lipid metabolic process;cellular process;lipid metabolic process;metabolic process;monocarboxylic acid metabolic process;organic acid metabolic process;primary metabolic process;regulation of biological process;regulation of metabolic process;response to chemical;response to stimulus;small molecule metabolic process	cellular anatomical entity;endoplasmic reticulum;intracellular membrane-bounded organelle;intracellular non-membrane-bounded organelle;intracellular organelle;membrane;non-membrane-bounded organelle;nucleolus;organelle	Biosynthesis of unsaturated fatty acids;PPAR signaling pathway	GO:0006082;GO:0006629;GO:0006631;GO:0006633;GO:0006636;GO:0008152;GO:0008610;GO:0009058;GO:0009893;GO:0009987;GO:0010033;GO:0016053;GO:0019222;GO:0019752;GO:0032787;GO:0033559;GO:0033993;GO:0042221;GO:0043436;GO:0044237;GO:0044238;GO:0044249;GO:0044255;GO:0044281;GO:0044283;GO:0046394;GO:0048518;GO:0050789;GO:0050896;GO:0051239;GO:0051240;GO:0065007;GO:0070542;GO:0071704;GO:0072330;GO:0120161;GO:…	GO:0003824;GO:0004768;GO:0005488;GO:0005506;GO:0016215;GO:0016491;GO:0016705;GO:0016717;GO:0032896;GO:0043167;GO:0043169;GO:0046872;GO:0046914	GO:0005730;GO:0005783;GO:0005789;GO:0016020;GO:0031090;GO:0043226;GO:0043227;GO:0043228;GO:0043229;GO:0043231;GO:0043232;GO:0110165	ko01040;ko03320	3	3	3	12.3	12.3	12.3	41.522	0	14.767	15472000	61	18.0167	18.0975	18.4765	17.9984	18.2122	18.5136	NaN	17.9443	17.9487	18.3811	NaN
	1.48475	-0.359806	Q9Y676	Q9Y676	28S ribosomal protein S18b, mitochondrial	MRPS18B	2864	Color2 [DarkGray]	1	4						-1		amide biosynthetic process;amide metabolic process;biosynthetic process;cellular biosynthetic process;cellular metabolic process;cellular nitrogen compound biosynthetic process;cellular nitrogen compound metabolic process;cellular process;macromolecule biosynthetic process;macromolecule metabolic process;metabolic process;mitochondrial translation;nitrogen compound metabolic process;organic subst…	structural constituent of ribosome;structural molecule activity	cell junction;cellular anatomical entity;intracellular membrane-bounded organelle;intracellular organelle;membrane;membrane-bounded organelle;mitochondrial inner membrane;mitochondrial membrane;mitochondrial protein-containing complex;mitochondrial small ribosomal subunit;mitochondrion;nucleoplasm;organellar small ribosomal subunit;organelle;organelle inner membrane;organelle membrane;protein-con…	amide metabolic process;biosynthetic process;cellular nitrogen compound metabolic process;cellular process;macromolecule biosynthetic process;macromolecule metabolic process;metabolic process;mitochondrial translation;nitrogen compound metabolic process;peptide metabolic process;primary metabolic process;protein metabolic process;translation	cell junction;cellular anatomical entity;intracellular membrane-bounded organelle;intracellular organelle;membrane;mitochondrion;nucleoplasm;organelle;protein-containing complex;ribonucleoprotein complex;small ribosomal subunit		GO:0006412;GO:0006518;GO:0006807;GO:0008152;GO:0009058;GO:0009059;GO:0009987;GO:0019538;GO:0032543;GO:0034641;GO:0043043;GO:0043170;GO:0043603;GO:0043604;GO:0044237;GO:0044238;GO:0044249;GO:0044271;GO:0071704;GO:1901564;GO:1901566;GO:1901576	GO:0003735;GO:0005198	GO:0000314;GO:0005654;GO:0005739;GO:0005743;GO:0005763;GO:0015935;GO:0016020;GO:0019866;GO:0030054;GO:0031090;GO:0031966;GO:0032991;GO:0043226;GO:0043227;GO:0043229;GO:0043231;GO:0044391;GO:0098798;GO:0110165;GO:1990904		7	7	7	49.2	49.2	49.2	29.395	0	16.932	19035000	47	17.3838	16.9893	16.6533	17.3781	17.2366	17.2484	17.2644	17.2875	16.6208	17.2815	17.1875
	0.924926	-0.353594	Q7Z4V5	Q7Z4V5	Hepatoma-derived growth factor-related protein 2	HDGFRP2	1863	Color2 [DarkGray]	1	4						-1		anatomical structure development;animal organ development;biological regulation;cell differentiation;cellular aromatic compound metabolic process;cellular component organization;cellular component organization or biogenesis;cellular developmental process;cellular metabolic process;cellular nitrogen compound metabolic process;cellular process;cellular response to stimulus;cellular response to stre…	binding;chromatin-protein adaptor activity;H3K27me3 modified histone binding;H3K9me3 modified histone binding;histone binding;histone reader activity;methylated histone binding;methylation-dependent protein binding;modification-dependent protein binding;molecular adaptor activity;protein binding;protein-macromolecule adaptor activity	cellular anatomical entity;cytoplasm;intracellular membrane-bounded organelle;intracellular organelle;membrane-bounded organelle;nucleus;organelle	anatomical structure development;biological regulation;cell differentiation;cellular aromatic compound metabolic process;cellular component organization;cellular component organization or biogenesis;cellular nitrogen compound metabolic process;cellular process;chromatin organization;developmental process;DNA damage response;DNA metabolic process;DNA recombination;DNA repair;growth;heterocycle met…	cellular anatomical entity;cytoplasm;intracellular membrane-bounded organelle;intracellular organelle;nucleus;organelle		GO:0000018;GO:0001558;GO:0006139;GO:0006259;GO:0006281;GO:0006282;GO:0006310;GO:0006325;GO:0006338;GO:0006725;GO:0006807;GO:0006950;GO:0006974;GO:0007517;GO:0008152;GO:0009893;GO:0009987;GO:0010569;GO:0010604;GO:0016043;GO:0019219;GO:0019222;GO:0030154;GO:0030307;GO:0031099;GO:0031323;GO:0031325;GO:0032502;GO:0033554;GO:0034641;GO:0040007;GO:0040008;GO:0042246;GO:0042692;GO:0043170;GO:0043403;GO:…	GO:0005488;GO:0005515;GO:0030674;GO:0035064;GO:0042393;GO:0060090;GO:0061628;GO:0062072;GO:0140030;GO:0140034;GO:0140463;GO:0140566	GO:0005634;GO:0005737;GO:0043226;GO:0043227;GO:0043229;GO:0043231;GO:0110165		7	6	6	10.9	9.7	9.7	74.316	0.000499	5.4091	13424000	81	18.0342	18.2187	17.0317	17.8243	18.2882	17.9241	17.8243	18.0497	18.311	17.8629	18.1262
	0.30638	-0.350257	Q9Y4K0	Q9Y4K0	Lysyl oxidase homolog 2	LOXL2	2832	Color2 [DarkGray]	1	4						-1		ameboidal-type cell migration;anatomical structure formation involved in morphogenesis;angiogenesis;biological regulation;cell differentiation;cell migration;cell motility;cell population proliferation;cellular component organization;cellular component organization or biogenesis;cellular developmental process;cellular process;chromatin organization;chromatin remodeling;collagen fibril organizatio…	binding;calcium ion binding;carbohydrate binding;catalytic activity;catalytic activity, acting on a protein;cation binding;copper ion binding;ion binding;metal ion binding;oligosaccharide binding;oxidoreductase activity;oxidoreductase activity, acting on the CH-NH2 group of donors;oxidoreductase activity, acting on the CH-NH2 group of donors, oxygen as acceptor;protein-lysine 6-oxidase activity;t…	basement membrane;cellular anatomical entity;chromatin;collagen-containing extracellular matrix;endoplasmic reticulum;external encapsulating structure;extracellular matrix;extracellular space;intracellular membrane-bounded organelle;intracellular organelle;membrane;membrane-bounded organelle;nucleoplasm;nucleus;organelle;protein-containing complex;protein-DNA complex	anatomical structure formation involved in morphogenesis;biological regulation;cell differentiation;cell motility;cell population proliferation;cellular component organization;cellular component organization or biogenesis;cellular process;chromatin organization;developmental process;external encapsulating structure organization;extracellular matrix organization;extracellular structure organizatio…	cellular anatomical entity;endoplasmic reticulum;external encapsulating structure;extracellular matrix;extracellular space;intracellular membrane-bounded organelle;intracellular organelle;membrane;nucleoplasm;nucleus;organelle;protein-containing complex;protein-DNA complex		GO:0000122;GO:0001525;GO:0001666;GO:0001667;GO:0001837;GO:0001935;GO:0002040;GO:0006325;GO:0006338;GO:0006355;GO:0006357;GO:0006807;GO:0006950;GO:0008152;GO:0008283;GO:0009628;GO:0009889;GO:0009890;GO:0009892;GO:0009987;GO:0010035;GO:0010038;GO:0010468;GO:0010556;GO:0010558;GO:0010605;GO:0010631;GO:0010717;GO:0010718;GO:0016043;GO:0016477;GO:0018057;GO:0018158;GO:0018193;GO:0018205;GO:0019219;GO:…	GO:0003824;GO:0004720;GO:0005488;GO:0005507;GO:0005509;GO:0016491;GO:0016638;GO:0016641;GO:0030246;GO:0043167;GO:0043169;GO:0046872;GO:0046914;GO:0070492;GO:0140096	GO:0000785;GO:0005604;GO:0005615;GO:0005634;GO:0005654;GO:0005783;GO:0016020;GO:0030312;GO:0031012;GO:0032991;GO:0032993;GO:0043226;GO:0043227;GO:0043229;GO:0043231;GO:0062023;GO:0110165		3	3	3	6.1	6.1	6.1	86.724	0.0019019	2.1295	6221100	6	NaN	NaN	NaN	NaN	17.3515	16.5089	NaN	NaN	NaN	NaN	NaN
	0	-0.344398	Q8TBQ9	Q8TBQ9	Protein kish-A	TMEM167A	2010	Color2 [DarkGray]	1	4						-1		cellular localization;cellular macromolecule localization;cellular process;constitutive secretory pathway;establishment of localization;establishment of localization in cell;establishment of protein localization;establishment of protein localization to extracellular region;exocytosis;export from cell;intracellular transport;localization;macromolecule localization;nitrogen compound transport;organ…		bounding membrane of organelle;cellular anatomical entity;Golgi apparatus;Golgi membrane;intracellular membrane-bounded organelle;intracellular organelle;membrane;membrane-bounded organelle;organelle;organelle membrane	cellular localization;cellular process;establishment of localization;exocytosis;localization;macromolecule localization;protein localization;protein transport;secretion;transport;vesicle-mediated transport	cellular anatomical entity;Golgi apparatus;intracellular membrane-bounded organelle;intracellular organelle;membrane;organelle		GO:0006810;GO:0006887;GO:0008104;GO:0009306;GO:0009987;GO:0015031;GO:0016192;GO:0032940;GO:0033036;GO:0035592;GO:0045054;GO:0045184;GO:0046903;GO:0046907;GO:0051179;GO:0051234;GO:0051641;GO:0051649;GO:0070727;GO:0071692;GO:0071702;GO:0071705;GO:0140352		GO:0000139;GO:0005794;GO:0016020;GO:0031090;GO:0043226;GO:0043227;GO:0043229;GO:0043231;GO:0098588;GO:0110165		2	2	2	25	25	25	8.0598	0.0015625	2.3297	5168100	21	NaN	NaN	NaN	NaN	18.3509	NaN	NaN	NaN	NaN	NaN	NaN
	2.44078	-0.342284	P84095	P84095	Rho-related GTP-binding protein RhoG	RHOG	1331	Color2 [DarkGray]	1	4						-1		actin cytoskeleton organization;actin filament organization;actin filament-based process;activation of GTPase activity;biological regulation;cell chemotaxis;cell migration;cell motility;cellular component organization;cellular component organization or biogenesis;cellular process;chemotaxis;cortical cytoskeleton organization;cytoskeleton organization;establishment or maintenance of cell polarity;…	anion binding;binding;carbohydrate derivative binding;catalytic activity;enzyme binding;GTP binding;GTPase activity;guanyl nucleotide binding;guanyl ribonucleotide binding;heterocyclic compound binding;hydrolase activity;hydrolase activity, acting on acid anhydrides;hydrolase activity, acting on acid anhydrides, in phosphorus-containing anhydrides;ion binding;kinase binding;nucleoside phosphate b…	anchoring junction;bounding membrane of organelle;cell junction;cell projection;cell-substrate junction;cellular anatomical entity;cytoplasmic vesicle;cytoplasmic vesicle membrane;cytoskeleton;cytosol;endoplasmic reticulum membrane;extracellular exosome;extracellular membrane-bounded organelle;extracellular organelle;extracellular vesicle;focal adhesion;intracellular membrane-bounded organelle;in…	actin cytoskeleton organization;biological regulation;cell motility;cellular component organization;cellular component organization or biogenesis;cellular process;cytoskeleton organization;establishment or maintenance of cell polarity;intracellular signal transduction;locomotion;organelle organization;positive regulation of catalytic activity;regulation of biological process;regulation of biologi…	cell junction;cell projection;cellular anatomical entity;cytoplasmic vesicle;cytoskeleton;cytosol;extracellular organelle;intracellular membrane-bounded organelle;intracellular non-membrane-bounded organelle;intracellular organelle;membrane;non-membrane-bounded organelle;organelle;plasma membrane;vesicle	Bacterial invasion of epithelial cells;Shigellosis	GO:0006355;GO:0006935;GO:0006996;GO:0007010;GO:0007015;GO:0007163;GO:0007165;GO:0007264;GO:0007265;GO:0007266;GO:0008284;GO:0008360;GO:0009889;GO:0009891;GO:0009893;GO:0009987;GO:0010468;GO:0010556;GO:0010557;GO:0010604;GO:0016043;GO:0016477;GO:0016601;GO:0019219;GO:0019222;GO:0022603;GO:0022604;GO:0030029;GO:0030036;GO:0030865;GO:0031323;GO:0031325;GO:0031326;GO:0031328;GO:0031344;GO:0032879;GO:…	GO:0000166;GO:0003824;GO:0003924;GO:0005488;GO:0005515;GO:0005525;GO:0016462;GO:0016787;GO:0016817;GO:0016818;GO:0017076;GO:0017111;GO:0019001;GO:0019899;GO:0019900;GO:0019901;GO:0032553;GO:0032555;GO:0032561;GO:0035639;GO:0036094;GO:0043167;GO:0043168;GO:0097159;GO:0097367;GO:1901265;GO:1901363	GO:0005789;GO:0005829;GO:0005856;GO:0005886;GO:0005925;GO:0012506;GO:0016020;GO:0030054;GO:0030055;GO:0030659;GO:0030667;GO:0031090;GO:0031410;GO:0031982;GO:0042995;GO:0043226;GO:0043227;GO:0043228;GO:0043229;GO:0043230;GO:0043231;GO:0043232;GO:0065010;GO:0070062;GO:0070161;GO:0097708;GO:0098588;GO:0110165;GO:1903561	ko05100;ko05131	6	5	5	51.8	46.1	46.1	21.308	0.00056754	7.3394	18668000	28	17.5975	17.5449	17.3915	17.764	17.6268	17.657	17.8789	17.7212	17.9623	17.5775	17.5632
	0.372187	-0.341502	Q9NP92	Q9NP92	28S ribosomal protein S30, mitochondrial	MRPS30	2496	Color2 [DarkGray]	1	4						-1		amide biosynthetic process;amide metabolic process;apoptotic process;biosynthetic process;cell death;cellular biosynthetic process;cellular metabolic process;cellular nitrogen compound biosynthetic process;cellular nitrogen compound metabolic process;cellular process;macromolecule biosynthetic process;macromolecule metabolic process;metabolic process;mitochondrial translation;nitrogen compound me…	binding;nucleic acid binding;organic cyclic compound binding;RNA binding;structural constituent of ribosome;structural molecule activity	cellular anatomical entity;intracellular membrane-bounded organelle;intracellular organelle;large ribosomal subunit;membrane;membrane-bounded organelle;mitochondrial inner membrane;mitochondrial large ribosomal subunit;mitochondrial membrane;mitochondrial protein-containing complex;mitochondrion;organellar large ribosomal subunit;organelle;organelle inner membrane;organelle membrane;protein-conta…	amide metabolic process;biosynthetic process;cellular nitrogen compound metabolic process;cellular process;macromolecule biosynthetic process;macromolecule metabolic process;metabolic process;mitochondrial translation;nitrogen compound metabolic process;peptide metabolic process;primary metabolic process;programmed cell death;protein metabolic process;translation	cellular anatomical entity;intracellular membrane-bounded organelle;intracellular organelle;membrane;mitochondrion;organelle;protein-containing complex;ribonucleoprotein complex		GO:0006412;GO:0006518;GO:0006807;GO:0006915;GO:0008152;GO:0008219;GO:0009058;GO:0009059;GO:0009987;GO:0012501;GO:0019538;GO:0032543;GO:0034641;GO:0043043;GO:0043170;GO:0043603;GO:0043604;GO:0044237;GO:0044238;GO:0044249;GO:0044271;GO:0071704;GO:1901564;GO:1901566;GO:1901576	GO:0003676;GO:0003723;GO:0003735;GO:0005198;GO:0005488;GO:0097159	GO:0000315;GO:0005739;GO:0005743;GO:0005762;GO:0015934;GO:0016020;GO:0019866;GO:0031090;GO:0031966;GO:0032991;GO:0043226;GO:0043227;GO:0043229;GO:0043231;GO:0044391;GO:0098798;GO:0110165;GO:1990904		3	3	3	8.9	8.9	8.9	50.364	0.0004852	5.0418	19622000	35	17.8257	18.7295	18.2713	16.0254	17.8474	18.2939	18.1752	18.3215	18.149	18.4985	18.1611
	1.56502	-0.339655	Q13740	Q13740	CD166 antigen	ALCAM	1514	Color2 [DarkGray]	1	4						-1		adaptive immune response;axon extension;axon extension involved in axon guidance;axon guidance;biological regulation;cell adhesion;cell growth;cell projection organization;cell-cell adhesion;cell-cell adhesion via plasma-membrane adhesion molecules;cellular component organization;cellular component organization or biogenesis;cellular process;developmental cell growth;developmental growth;developm…	binding;identical protein binding;protein binding;signaling receptor binding	anchoring junction;axon;cell body;cell junction;cell projection;cell-substrate junction;cellular anatomical entity;dendrite;external side of plasma membrane;extracellular exosome;extracellular membrane-bounded organelle;extracellular organelle;extracellular vesicle;focal adhesion;immunological synapse;membrane;membrane-bounded organelle;neuron projection;neuronal cell body;organelle;plasma membra…	biological regulation;cell adhesion;cell growth;cellular component organization;cellular component organization or biogenesis;cellular process;growth;immune response;immune system process;regulation of biological process;response to stimulus;signal transduction	cell junction;cell projection;cellular anatomical entity;extracellular organelle;membrane;neuron projection;neuronal cell body;organelle;plasma membrane;vesicle	Cell adhesion molecules (CAMs)	GO:0002250;GO:0002376;GO:0006955;GO:0007155;GO:0007157;GO:0007165;GO:0007411;GO:0008045;GO:0009987;GO:0016043;GO:0016049;GO:0030030;GO:0031175;GO:0031290;GO:0040007;GO:0048588;GO:0048589;GO:0048675;GO:0048846;GO:0050789;GO:0050794;GO:0050896;GO:0060560;GO:0065007;GO:0071840;GO:0097485;GO:0098609;GO:0098742;GO:0120036;GO:1902284;GO:1990138	GO:0005102;GO:0005488;GO:0005515;GO:0042802	GO:0001772;GO:0005886;GO:0005925;GO:0009897;GO:0016020;GO:0030054;GO:0030055;GO:0030424;GO:0030425;GO:0031982;GO:0042995;GO:0043005;GO:0043025;GO:0043226;GO:0043227;GO:0043230;GO:0044297;GO:0065010;GO:0070062;GO:0070161;GO:0098552;GO:0110165;GO:0120025;GO:1903561	ko04514	9	9	9	23.2	23.2	23.2	65.102	0	22.276	57128000	216	18.9809	18.6623	18.5897	18.7656	19.1584	18.7323	18.9998	18.9203	18.2029	18.9772	18.9249
	1.29447	-0.334748	O14925;Q5SRD1	O14925;Q5SRD1	Mitochondrial import inner membrane translocase subunit Tim23;Putative mitochondrial import inner membrane translocase subunit Tim23B	TIMM23;TIMM23B	114	Color2 [DarkGray]	1	4						-1		cellular localization;cellular macromolecule localization;cellular process;establishment of localization;establishment of localization in cell;establishment of protein localization;establishment of protein localization to mitochondrion;establishment of protein localization to organelle;intracellular protein transport;intracellular transport;localization;macromolecule localization;mitochondrial tr…	macromolecule transmembrane transporter activity;protein transmembrane transporter activity;protein transporter activity;transmembrane transporter activity;transporter activity	cellular anatomical entity;inner mitochondrial membrane protein complex;intracellular membrane-bounded organelle;intracellular organelle;intracellular organelle lumen;membrane;membrane protein complex;membrane-bounded organelle;membrane-enclosed lumen;mitochondrial inner membrane;mitochondrial intermembrane space;mitochondrial membrane;mitochondrial protein-containing complex;mitochondrion;organe…	cellular localization;cellular process;establishment of localization;intracellular protein transport;localization;macromolecule localization;mitochondrial transport;protein localization;protein targeting;protein transport;transmembrane transport;transport	cellular anatomical entity;intracellular membrane-bounded organelle;intracellular organelle;membrane;membrane protein complex;mitochondrion;organelle;organelle lumen;protein-containing complex;TIM23 mitochondrial import inner membrane translocase complex		GO:0006605;GO:0006626;GO:0006810;GO:0006839;GO:0006886;GO:0008104;GO:0009987;GO:0015031;GO:0030150;GO:0033036;GO:0033365;GO:0044743;GO:0045184;GO:0046907;GO:0051179;GO:0051234;GO:0051641;GO:0051649;GO:0055085;GO:0070585;GO:0070727;GO:0071702;GO:0071705;GO:0071806;GO:0072594;GO:0072655;GO:1990542	GO:0005215;GO:0008320;GO:0022857;GO:0022884;GO:0140318	GO:0005739;GO:0005743;GO:0005744;GO:0005758;GO:0016020;GO:0019866;GO:0031090;GO:0031966;GO:0031970;GO:0031974;GO:0032991;GO:0043226;GO:0043227;GO:0043229;GO:0043231;GO:0043233;GO:0070013;GO:0098796;GO:0098798;GO:0098800;GO:0110165		5	5	5	43.5	43.5	43.5	21.943	0.00051308	5.8772	15004000	26	17.8511	17.2774	17.5712	17.7715	17.1339	17.9931	17.6158	18.0049	NaN	17.9499	17.5906
	0.699578	-0.333096	O00566	O00566	U3 small nucleolar ribonucleoprotein protein MPP10	MPHOSPH10	76	Color2 [DarkGray]	1	4						-1		cellular aromatic compound metabolic process;cellular component biogenesis;cellular component organization or biogenesis;cellular metabolic process;cellular nitrogen compound metabolic process;cellular process;heterocycle metabolic process;macromolecule metabolic process;maturation of SSU-rRNA;metabolic process;ncRNA metabolic process;ncRNA processing;nitrogen compound metabolic process;nucleic a…	binding;nucleic acid binding;organic cyclic compound binding;RNA binding	cellular anatomical entity;chromosome;intracellular non-membrane-bounded organelle;intracellular organelle;Mpp10 complex;non-membrane-bounded organelle;nuclear protein-containing complex;nucleolus;nucleoplasm;organelle;preribosome;protein-containing complex;ribonucleoprotein complex;small-subunit processome;sno(s)RNA-containing ribonucleoprotein complex	cellular aromatic compound metabolic process;cellular component biogenesis;cellular component organization or biogenesis;cellular nitrogen compound metabolic process;cellular process;heterocycle metabolic process;macromolecule metabolic process;metabolic process;nitrogen compound metabolic process;nucleobase-containing compound metabolic process;primary metabolic process;ribosomal small subunit b…	cellular anatomical entity;chromosome;intracellular non-membrane-bounded organelle;intracellular organelle;non-membrane-bounded organelle;nucleolus;nucleoplasm;organelle;preribosome;protein-containing complex;ribonucleoprotein complex;sno(s)RNA-containing ribonucleoprotein complex	Ribosome biogenesis in eukaryotes	GO:0000375;GO:0006139;GO:0006364;GO:0006396;GO:0006725;GO:0006807;GO:0008152;GO:0008380;GO:0009987;GO:0016070;GO:0016072;GO:0022613;GO:0030490;GO:0034470;GO:0034641;GO:0034660;GO:0042274;GO:0043170;GO:0044085;GO:0044237;GO:0044238;GO:0046483;GO:0071704;GO:0071840;GO:0090304;GO:1901360	GO:0003676;GO:0003723;GO:0005488;GO:0097159	GO:0005654;GO:0005694;GO:0005730;GO:0005732;GO:0030684;GO:0032040;GO:0032991;GO:0034457;GO:0043226;GO:0043228;GO:0043229;GO:0043232;GO:0110165;GO:0140513;GO:1990904	ko03008	6	6	6	17	17	17	78.863	0.00051387	5.9024	20397000	61	17.8689	17.9262	17.4007	18.7081	18.0229	18.1367	18.6859	18.1039	NaN	18.4957	18.4457
	0.571196	-0.327433	O96005	O96005	Cleft lip and palate transmembrane protein 1	CLPTM1	388	Color2 [DarkGray]	1	4						-1		biological regulation;cell differentiation;cellular developmental process;cellular process;developmental process;regulation of biological process;regulation of cell activation;regulation of cell development;regulation of cell differentiation;regulation of cellular process;regulation of developmental process;regulation of hemopoiesis;regulation of immune system process;regulation of leukocyte acti…	binding;GABA receptor binding;protein binding;signaling receptor binding	cellular anatomical entity;endomembrane system;external side of plasma membrane;membrane;plasma membrane;side of membrane	biological regulation;cell differentiation;cellular process;developmental process;regulation of biological process	cellular anatomical entity;endomembrane system;membrane;plasma membrane		GO:0002682;GO:0002694;GO:0009987;GO:0030154;GO:0032502;GO:0033081;GO:0045580;GO:0045595;GO:0045619;GO:0048869;GO:0050789;GO:0050793;GO:0050794;GO:0050863;GO:0050865;GO:0051239;GO:0051249;GO:0060284;GO:0065007;GO:1902105;GO:1903706;GO:2000026	GO:0005102;GO:0005488;GO:0005515;GO:0050811	GO:0005886;GO:0009897;GO:0012505;GO:0016020;GO:0098552;GO:0110165		3	3	3	6.7	6.7	6.7	76.096	0.0022556	2.0466	2970900	4	15.8195	NaN	NaN	NaN	15.8703	15.9432	16.0124	16.0826	16.0146	15.9388	15.917
	1.12276	-0.324833	Q53S08	Q53S08		RAB6C	1720	Color2 [DarkGray]	1	4						-1		cellular localization;cellular macromolecule localization;cellular process;cytosolic transport;endosomal transport;establishment of localization;establishment of localization in cell;establishment of protein localization;Golgi vesicle transport;intracellular protein transport;intracellular transport;intra-Golgi vesicle-mediated transport;localization;macromolecule localization;nitrogen compound t…	anion binding;binding;carbohydrate derivative binding;catalytic activity;GTP binding;GTPase activity;guanyl nucleotide binding;guanyl ribonucleotide binding;heterocyclic compound binding;hydrolase activity;hydrolase activity, acting on acid anhydrides;hydrolase activity, acting on acid anhydrides, in phosphorus-containing anhydrides;ion binding;nucleoside phosphate binding;nucleotide binding;orga…	cellular anatomical entity;cytosol;endomembrane system;Golgi apparatus;intracellular membrane-bounded organelle;intracellular organelle;membrane-bounded organelle;organelle	cellular localization;cellular process;endosomal transport;establishment of localization;Golgi vesicle transport;intracellular protein transport;localization;macromolecule localization;protein localization;protein transport;transport;vesicle-mediated transport	cellular anatomical entity;cytosol;endomembrane system;Golgi apparatus;intracellular membrane-bounded organelle;intracellular organelle;organelle		GO:0006810;GO:0006886;GO:0006890;GO:0006891;GO:0008104;GO:0009987;GO:0015031;GO:0016192;GO:0016197;GO:0016482;GO:0033036;GO:0042147;GO:0045184;GO:0046907;GO:0048193;GO:0051179;GO:0051234;GO:0051641;GO:0051649;GO:0070727;GO:0071702;GO:0071705	GO:0000166;GO:0003824;GO:0003924;GO:0005488;GO:0005525;GO:0016462;GO:0016787;GO:0016817;GO:0016818;GO:0017076;GO:0017111;GO:0019001;GO:0032553;GO:0032555;GO:0032561;GO:0035639;GO:0036094;GO:0043167;GO:0043168;GO:0097159;GO:0097367;GO:1901265;GO:1901363	GO:0005794;GO:0005829;GO:0012505;GO:0043226;GO:0043227;GO:0043229;GO:0043231;GO:0110165		2	1	0	12.2	8.7	0	28.242	0.00054855	6.8215	10132000	39	18.112	18.3565	18.1208	17.4249	18.3475	17.8854	17.9113	17.9962	18.455	17.9928	17.9845
	0.322641	-0.324201	P23434	P23434	Glycine cleavage system H protein, mitochondrial	GCSH	725	Color2 [DarkGray]	1	4						-1		alpha-amino acid catabolic process;alpha-amino acid metabolic process;amino acid catabolic process;amino acid metabolic process;carboxylic acid catabolic process;carboxylic acid metabolic process;catabolic process;cellular catabolic process;cellular metabolic process;cellular process;glycine catabolic process;glycine decarboxylation via glycine cleavage system;glycine metabolic process;macromolec…	aminomethyltransferase activity;catalytic activity;hydroxymethyl-, formyl- and related transferase activity;transferase activity;transferase activity, transferring one-carbon groups	catalytic complex;cellular anatomical entity;cytoplasm;glycine cleavage complex;intracellular membrane-bounded organelle;intracellular organelle;intracellular organelle lumen;membrane-bounded organelle;membrane-enclosed lumen;mitochondrial matrix;mitochondrion;organelle;organelle lumen;oxidoreductase complex;protein-containing complex	amino acid metabolic process;catabolic process;cellular process;macromolecule metabolic process;macromolecule modification;metabolic process;nitrogen compound metabolic process;organic acid metabolic process;peptidyl-amino acid modification;primary metabolic process;protein maturation;protein metabolic process;protein modification process;small molecule metabolic process	catalytic complex;cellular anatomical entity;cytoplasm;glycine cleavage complex;intracellular membrane-bounded organelle;intracellular organelle;mitochondrion;organelle;organelle lumen;oxidoreductase complex;protein-containing complex		GO:0006082;GO:0006520;GO:0006544;GO:0006546;GO:0006807;GO:0008152;GO:0009056;GO:0009063;GO:0009069;GO:0009071;GO:0009249;GO:0009987;GO:0016054;GO:0018193;GO:0018205;GO:0019464;GO:0019538;GO:0019752;GO:0036211;GO:0043170;GO:0043412;GO:0043436;GO:0044237;GO:0044238;GO:0044248;GO:0044281;GO:0044282;GO:0046395;GO:0051604;GO:0071704;GO:1901564;GO:1901565;GO:1901575;GO:1901605;GO:1901606	GO:0003824;GO:0004047;GO:0016740;GO:0016741;GO:0016742	GO:0005737;GO:0005739;GO:0005759;GO:0005960;GO:0031974;GO:0032991;GO:0043226;GO:0043227;GO:0043229;GO:0043231;GO:0043233;GO:0070013;GO:0110165;GO:1902494;GO:1990204		3	3	3	34.1	34.1	34.1	18.884	0	22.211	37891000	147	19.1752	17.9972	17.5915	19.3051	19.7612	18.2635	19.3458	18.7871	17.8294	18.2545	19.0337
	0.249275	-0.324057	P63261	P63261	Actin, cytoplasmic 2;Actin, cytoplasmic 2, N-terminally processed	ACTG1	1281	Color2 [DarkGray]	1	4						-1		actin cytoskeleton organization;actin filament-based process;actomyosin structure organization;anatomical structure formation involved in morphogenesis;anatomical structure homeostasis;anatomical structure morphogenesis;angiogenesis;axonogenesis;biological regulation;cell adhesion;cell junction assembly;cell junction organization;cell motility;cell projection morphogenesis;cell projection organiz…	adenyl nucleotide binding;adenyl ribonucleotide binding;anion binding;ATP binding;binding;carbohydrate derivative binding;catalytic activity;enzyme binding;heterocyclic compound binding;hydrolase activity;identical protein binding;ion binding;kinase binding;nucleoside phosphate binding;nucleotide binding;organic cyclic compound binding;profilin binding;protein binding;protein kinase binding;purin…	acetyltransferase complex;actin filament;anchoring junction;apical junction complex;axon;axon terminus;basal body patch;blood microparticle;calyx of Held;catalytic complex;cell junction;cell projection;cell-cell junction;cell-substrate junction;cellular anatomical entity;contractile fiber;cytoplasm;cytoplasmic vesicle;cytoskeleton;cytosol;dense body;endocytic vesicle;extracellular exosome;extrace…	actin cytoskeleton organization;anatomical structure formation involved in morphogenesis;biological regulation;cell adhesion;cell junction organization;cell motility;cellular anatomical entity morphogenesis;cellular component assembly;cellular component organization;cellular component organization or biogenesis;cellular localization;cellular process;cytoskeleton organization;developmental process…	catalytic complex;cell junction;cell projection;cellular anatomical entity;cytoplasm;cytoplasmic vesicle;cytoskeleton;cytosol;extracellular organelle;extracellular space;intracellular membrane-bounded organelle;intracellular non-membrane-bounded organelle;intracellular organelle;membrane;neuron projection;non-membrane-bounded organelle;nucleus;organelle;plasma membrane;presynapse;protein acetyltr…	Adherens junction;Arrhythmogenic right ventricular cardiomyopathy (ARVC);Bacterial invasion of epithelial cells;Dilated cardiomyopathy;Focal adhesion;Hypertrophic cardiomyopathy (HCM);Leukocyte transendothelial migration;Pathogenic Escherichia coli infection;Phagosome;Phototransduction - fly;Regulation of actin cytoskeleton;Shigellosis;Tight junction;Vibrio cholerae infection;Viral myocarditis	GO:0001525;GO:0001738;GO:0001894;GO:0001895;GO:0001952;GO:0002009;GO:0006996;GO:0007010;GO:0007043;GO:0007155;GO:0007409;GO:0008104;GO:0009653;GO:0009889;GO:0009891;GO:0009893;GO:0009987;GO:0010033;GO:0010468;GO:0010556;GO:0010557;GO:0010604;GO:0010628;GO:0010810;GO:0016043;GO:0019222;GO:0022607;GO:0030029;GO:0030030;GO:0030036;GO:0030100;GO:0030155;GO:0030334;GO:0030335;GO:0031032;GO:0031323;GO:…	GO:0000166;GO:0003824;GO:0005198;GO:0005200;GO:0005488;GO:0005515;GO:0005522;GO:0005524;GO:0016787;GO:0017076;GO:0019899;GO:0019900;GO:0019901;GO:0030554;GO:0031625;GO:0032553;GO:0032555;GO:0032559;GO:0035639;GO:0036094;GO:0042802;GO:0043167;GO:0043168;GO:0044389;GO:0097159;GO:0097367;GO:0098918;GO:0098973;GO:0099186;GO:1901265;GO:1901363	GO:0000123;GO:0005615;GO:0005634;GO:0005737;GO:0005829;GO:0005856;GO:0005884;GO:0005886;GO:0005911;GO:0005925;GO:0016020;GO:0030016;GO:0030054;GO:0030055;GO:0030139;GO:0030424;GO:0031248;GO:0031410;GO:0031941;GO:0031982;GO:0032991;GO:0035267;GO:0042995;GO:0043005;GO:0043189;GO:0043226;GO:0043227;GO:0043228;GO:0043229;GO:0043230;GO:0043231;GO:0043232;GO:0043292;GO:0043296;GO:0043679;GO:0044305;GO:…	ko04145;ko04510;ko04520;ko04530;ko04670;ko04745;ko04810;ko05100;ko05110;ko05130;ko05131;ko05410;ko05412;ko05414;ko05416	32	1	1	81.9	4.5	4.5	41.792	0	30.727	21558000	167	19.0554	20.3323	18.4762	18.9427	19.5023	18.1438	NaN	19.0199	20.0603	19.2411	18.7812
	0.324394	-0.322788	P06454	P06454	Prothymosin alpha;Prothymosin alpha, N-terminally processed;Thymosin alpha-1	PTMA	456	Color2 [DarkGray]	1	4						-1		aromatic compound biosynthetic process;biological regulation;biosynthetic process;cellular aromatic compound metabolic process;cellular biosynthetic process;cellular metabolic process;cellular nitrogen compound biosynthetic process;cellular nitrogen compound metabolic process;cellular process;DNA-templated transcription;heterocycle biosynthetic process;heterocycle metabolic process;macromolecule …	binding;DNA-binding transcription factor binding;histone binding;ion binding;protein binding;transcription factor binding	cellular anatomical entity;cytosol;intracellular membrane-bounded organelle;intracellular organelle;membrane-bounded organelle;nucleoplasm;nucleus;organelle	biological regulation;biosynthetic process;cellular aromatic compound metabolic process;cellular nitrogen compound metabolic process;cellular process;DNA-templated transcription;heterocycle metabolic process;macromolecule biosynthetic process;macromolecule metabolic process;metabolic process;nitrogen compound metabolic process;nucleobase-containing compound metabolic process;primary metabolic pro…	cellular anatomical entity;cytosol;intracellular membrane-bounded organelle;intracellular organelle;nucleoplasm;nucleus;organelle		GO:0006139;GO:0006351;GO:0006355;GO:0006357;GO:0006725;GO:0006807;GO:0008152;GO:0009058;GO:0009059;GO:0009889;GO:0009891;GO:0009893;GO:0009987;GO:0010468;GO:0010556;GO:0010557;GO:0010604;GO:0016070;GO:0018130;GO:0019219;GO:0019222;GO:0019438;GO:0031323;GO:0031325;GO:0031326;GO:0031328;GO:0032774;GO:0034641;GO:0034654;GO:0042981;GO:0043066;GO:0043067;GO:0043069;GO:0043170;GO:0044237;GO:0044238;GO:…	GO:0005488;GO:0005515;GO:0008134;GO:0042393;GO:0043167;GO:0140297	GO:0005634;GO:0005654;GO:0005829;GO:0043226;GO:0043227;GO:0043229;GO:0043231;GO:0110165		5	5	5	35.1	35.1	35.1	12.203	0	126.04	157550000	176	21.9579	23.1915	22.0955	22.498	23.416	20.9897	22.0203	21.9984	21.401	22.0945	21.7376
	0.834866	-0.32027	Q7Z4S6	Q7Z4S6	Kinesin-like protein KIF21A	KIF21A	1862	Color2 [DarkGray]	1	4						-1		cellular process;microtubule-based movement;microtubule-based process	adenyl nucleotide binding;adenyl ribonucleotide binding;anion binding;ankyrin repeat binding;ATP binding;ATP hydrolysis activity;ATP-dependent activity;binding;carbohydrate derivative binding;catalytic activity;cytoskeletal motor activity;cytoskeletal protein binding;heterocyclic compound binding;hydrolase activity;hydrolase activity, acting on acid anhydrides;hydrolase activity, acting on acid a…	axon;cell projection;cellular anatomical entity;cytosol;dendrite;kinesin complex;microtubule;microtubule associated complex;neuron projection;plasma membrane bounded cell projection;polymeric cytoskeletal fiber;protein-containing complex;supramolecular complex;supramolecular fiber;supramolecular polymer	cellular process;microtubule-based movement;microtubule-based process	cell projection;cellular anatomical entity;cytosol;microtubule;neuron projection;protein-containing complex		GO:0007017;GO:0007018;GO:0009987	GO:0000166;GO:0003774;GO:0003777;GO:0003824;GO:0005488;GO:0005515;GO:0005524;GO:0008017;GO:0008092;GO:0015631;GO:0016462;GO:0016787;GO:0016817;GO:0016818;GO:0016887;GO:0017076;GO:0017111;GO:0019904;GO:0030554;GO:0032553;GO:0032555;GO:0032559;GO:0035639;GO:0036094;GO:0043167;GO:0043168;GO:0071532;GO:0097159;GO:0097367;GO:0140657;GO:1901265;GO:1901363	GO:0005829;GO:0005871;GO:0005874;GO:0005875;GO:0030424;GO:0030425;GO:0032991;GO:0042995;GO:0043005;GO:0099080;GO:0099081;GO:0099512;GO:0099513;GO:0110165;GO:0120025		3	3	3	3.6	3.6	3.6	187.18	0.00051894	6.0564	6540300	13	NaN	NaN	16.6406	NaN	17.1263	NaN	17.209	17.2787	NaN	NaN	17.3602
	1.89722	-0.319466	Q96BM9	Q96BM9	ADP-ribosylation factor-like protein 8A	ARL8A	2126	Color2 [DarkGray]	1	4						-1		anterograde axonal transport;axo-dendritic transport;axonal transport;cell cycle process;cell division;cellular localization;cellular macromolecule localization;cellular process;chromosome segregation;cytoskeleton-dependent intracellular transport;establishment of localization;establishment of localization in cell;establishment of protein localization;intracellular transport;localization;macromol…	alpha-tubulin binding;anion binding;beta-tubulin binding;binding;carbohydrate derivative binding;catalytic activity;cytoskeletal protein binding;GTP binding;GTPase activity;guanyl nucleotide binding;guanyl ribonucleotide binding;heterocyclic compound binding;hydrolase activity;hydrolase activity, acting on acid anhydrides;hydrolase activity, acting on acid anhydrides, in phosphorus-containing anh…	axon cytoplasm;azurophil granule membrane;bounding membrane of organelle;cell junction;cellular anatomical entity;cytoplasm;cytoplasmic region;cytoplasmic vesicle membrane;endosome membrane;extracellular exosome;extracellular membrane-bounded organelle;extracellular organelle;extracellular vesicle;ficolin-1-rich granule membrane;late endosome membrane;lysosomal membrane;lytic vacuole membrane;mem…	anterograde axonal transport;axo-dendritic transport;axonal transport;cell division;cellular localization;cellular process;chromosome segregation;cytoskeleton-dependent intracellular transport;establishment of localization;localization;macromolecule localization;microtubule-based movement;microtubule-based process;protein localization;protein transport;transport	cell junction;cellular anatomical entity;cytoplasm;extracellular organelle;membrane;midbody;organelle;plasma membrane;synapse;vesicle		GO:0006810;GO:0007017;GO:0007018;GO:0007059;GO:0008088;GO:0008089;GO:0008104;GO:0009987;GO:0010970;GO:0015031;GO:0022402;GO:0030705;GO:0033036;GO:0045184;GO:0046907;GO:0051179;GO:0051234;GO:0051301;GO:0051641;GO:0051649;GO:0070727;GO:0071702;GO:0071705;GO:0098930;GO:0099111	GO:0000166;GO:0003824;GO:0003924;GO:0005488;GO:0005515;GO:0005525;GO:0008092;GO:0015631;GO:0016462;GO:0016787;GO:0016817;GO:0016818;GO:0017076;GO:0017111;GO:0019001;GO:0032553;GO:0032555;GO:0032561;GO:0035639;GO:0036094;GO:0043014;GO:0043167;GO:0043168;GO:0048487;GO:0097159;GO:0097367;GO:1901265;GO:1901363	GO:0005737;GO:0005765;GO:0005774;GO:0005886;GO:0010008;GO:0012506;GO:0016020;GO:0030054;GO:0030496;GO:0030659;GO:0030667;GO:0031090;GO:0031902;GO:0031982;GO:0032838;GO:0035577;GO:0043226;GO:0043227;GO:0043230;GO:0045202;GO:0051233;GO:0065010;GO:0070062;GO:0098588;GO:0098852;GO:0099568;GO:0101003;GO:0110165;GO:0120111;GO:1903561;GO:1904115		8	3	3	52.7	25.8	25.8	21.416	0.00080096	2.5651	12707000	81	NaN	NaN	NaN	17.6006	17.8514	17.7313	17.7676	17.8913	17.9416	17.9033	17.8079
	0.660669	-0.315998	P09234	P09234	U1 small nuclear ribonucleoprotein C	SNRPC	516	Color2 [DarkGray]	1	4						-1		cellular aromatic compound metabolic process;cellular component assembly;cellular component organization;cellular component organization or biogenesis;cellular metabolic process;cellular nitrogen compound metabolic process;cellular process;heterocycle metabolic process;macromolecule metabolic process;metabolic process;mRNA 5'-splice site recognition;mRNA metabolic process;mRNA processing;mRNA spl…	binding;cation binding;identical protein binding;ion binding;metal ion binding;mRNA binding;nucleic acid binding;organic cyclic compound binding;pre-mRNA 5'-splice site binding;pre-mRNA binding;protein binding;protein dimerization activity;protein homodimerization activity;RNA binding;single-stranded RNA binding;transition metal ion binding;zinc ion binding	Cajal body;cellular anatomical entity;commitment complex;intracellular membrane-bounded organelle;intracellular organelle;membrane-bounded organelle;nuclear body;nuclear protein-containing complex;nucleoplasm;nucleus;organelle;prespliceosome;protein-containing complex;ribonucleoprotein complex;small nuclear ribonucleoprotein complex;Sm-like protein family complex;spliceosomal complex;spliceosomal…	cellular aromatic compound metabolic process;cellular component assembly;cellular component organization;cellular component organization or biogenesis;cellular nitrogen compound metabolic process;cellular process;heterocycle metabolic process;macromolecule metabolic process;metabolic process;mRNA metabolic process;mRNA processing;nitrogen compound metabolic process;nucleobase-containing compound …	cellular anatomical entity;intracellular membrane-bounded organelle;intracellular organelle;nucleoplasm;nucleus;organelle;protein-containing complex;ribonucleoprotein complex;small nuclear ribonucleoprotein complex;spliceosomal complex	Spliceosome	GO:0000375;GO:0000377;GO:0000387;GO:0000395;GO:0000398;GO:0006139;GO:0006376;GO:0006396;GO:0006397;GO:0006725;GO:0006807;GO:0008152;GO:0008380;GO:0009987;GO:0016043;GO:0016070;GO:0016071;GO:0022607;GO:0022618;GO:0034641;GO:0043170;GO:0043933;GO:0044237;GO:0044238;GO:0046483;GO:0065003;GO:0071704;GO:0071826;GO:0071840;GO:0090304;GO:1901360	GO:0003676;GO:0003723;GO:0003727;GO:0003729;GO:0005488;GO:0005515;GO:0008270;GO:0030627;GO:0036002;GO:0042802;GO:0042803;GO:0043167;GO:0043169;GO:0046872;GO:0046914;GO:0046983;GO:0097159	GO:0000243;GO:0005634;GO:0005654;GO:0005681;GO:0005684;GO:0005685;GO:0015030;GO:0016604;GO:0030532;GO:0032991;GO:0043226;GO:0043227;GO:0043229;GO:0043231;GO:0071004;GO:0071010;GO:0097525;GO:0110165;GO:0120114;GO:0140513;GO:1990904	ko03040	4	4	4	24.5	24.5	24.5	17.394	0	19.06	39028000	117	18.88	18.9552	18.8701	18.7693	18.5929	18.954	19.1589	19.3103	18.5502	19.0835	19.1505
	1.75438	-0.314597	Q9UHB6	Q9UHB6	LIM domain and actin-binding protein 1	LIMA1	2677	Color2 [DarkGray]	1	4						-1		actin filament bundle assembly;actin filament bundle organization;actin filament organization;alcohol metabolic process;biological regulation;cell migration;cell motility;cell projection organization;cellular component assembly;cellular component organization;cellular component organization or biogenesis;cellular process;chemical homeostasis;cholesterol homeostasis;cholesterol metabolic process;c…	actin binding;actin filament binding;actin monomer binding;binding;cadherin binding;cation binding;cell adhesion molecule binding;cytoskeletal protein binding;ion binding;metal ion binding;protein binding;protein-containing complex binding	actin cytoskeleton;actin filament bundle;actomyosin;anchoring junction;brush border membrane;cell junction;cell projection;cell projection membrane;cell-substrate junction;cellular anatomical entity;cleavage furrow;contractile actin filament bundle;cytoskeleton;cytosol;focal adhesion;intracellular non-membrane-bounded organelle;intracellular organelle;membrane;non-membrane-bounded organelle;organ…	alcohol metabolic process;biological regulation;cell motility;cellular component assembly;cellular component organization;cellular component organization or biogenesis;cellular process;chemical homeostasis;digestive system process;establishment of localization;homeostatic process;lipid metabolic process;lipid transport;localization;metabolic process;multicellular organismal process;primary metabo…	cell junction;cell projection;cellular anatomical entity;cytoskeleton;cytosol;intracellular non-membrane-bounded organelle;intracellular organelle;membrane;non-membrane-bounded organelle;organelle;plasma membrane		GO:0003008;GO:0006066;GO:0006629;GO:0006810;GO:0006869;GO:0007015;GO:0008064;GO:0008152;GO:0008202;GO:0008203;GO:0009987;GO:0010639;GO:0015850;GO:0015918;GO:0016043;GO:0016125;GO:0016477;GO:0022600;GO:0022607;GO:0030030;GO:0030299;GO:0030301;GO:0030832;GO:0030834;GO:0030835;GO:0031529;GO:0032501;GO:0032535;GO:0032956;GO:0032970;GO:0033043;GO:0042592;GO:0042632;GO:0043242;GO:0043244;GO:0044238;GO:…	GO:0003779;GO:0003785;GO:0005488;GO:0005515;GO:0008092;GO:0043167;GO:0043169;GO:0044877;GO:0045296;GO:0046872;GO:0050839;GO:0051015	GO:0001725;GO:0001726;GO:0005829;GO:0005856;GO:0005886;GO:0005925;GO:0015629;GO:0016020;GO:0030054;GO:0030055;GO:0031253;GO:0031526;GO:0032154;GO:0032432;GO:0042641;GO:0042995;GO:0043226;GO:0043228;GO:0043229;GO:0043232;GO:0070161;GO:0097517;GO:0098590;GO:0110165;GO:0120025		5	5	5	10.8	10.8	10.8	85.225	0.0005291	6.2863	8698900	22	16.9583	16.7056	NaN	16.6887	16.9639	NaN	16.938	16.7785	16.7243	16.8991	16.5608
	0.710594	-0.313923	P84085	P84085	ADP-ribosylation factor 5	ARF5	1329	Color2 [DarkGray]	1	4						-1		cellular localization;cellular macromolecule localization;cellular process;establishment of localization;establishment of localization in cell;establishment of protein localization;Golgi vesicle transport;intracellular protein transport;intracellular transport;localization;macromolecule localization;nitrogen compound transport;organic substance transport;protein localization;protein transport;ret…	anion binding;binding;carbohydrate derivative binding;catalytic activity;GTP binding;GTPase activity;guanyl nucleotide binding;guanyl ribonucleotide binding;heterocyclic compound binding;hydrolase activity;hydrolase activity, acting on acid anhydrides;hydrolase activity, acting on acid anhydrides, in phosphorus-containing anhydrides;ion binding;nucleoside phosphate binding;nucleotide binding;orga…	cellular anatomical entity;extracellular exosome;extracellular membrane-bounded organelle;extracellular organelle;extracellular vesicle;Golgi apparatus;intracellular membrane-bounded organelle;intracellular organelle;membrane;membrane-bounded organelle;organelle;perinuclear region of cytoplasm;plasma membrane;vesicle	cellular localization;cellular process;establishment of localization;Golgi vesicle transport;intracellular protein transport;localization;macromolecule localization;protein localization;protein transport;transport;vesicle-mediated transport	cellular anatomical entity;extracellular organelle;Golgi apparatus;intracellular membrane-bounded organelle;intracellular organelle;membrane;organelle;plasma membrane;vesicle		GO:0006810;GO:0006886;GO:0006890;GO:0008104;GO:0009987;GO:0015031;GO:0016192;GO:0033036;GO:0045184;GO:0046907;GO:0048193;GO:0051179;GO:0051234;GO:0051641;GO:0051649;GO:0070727;GO:0071702;GO:0071705	GO:0000166;GO:0003824;GO:0003924;GO:0005488;GO:0005525;GO:0016462;GO:0016787;GO:0016817;GO:0016818;GO:0017076;GO:0017111;GO:0019001;GO:0032553;GO:0032555;GO:0032561;GO:0035639;GO:0036094;GO:0043167;GO:0043168;GO:0097159;GO:0097367;GO:1901265;GO:1901363	GO:0005794;GO:0005886;GO:0016020;GO:0031982;GO:0043226;GO:0043227;GO:0043229;GO:0043230;GO:0043231;GO:0048471;GO:0065010;GO:0070062;GO:0110165;GO:1903561		10	4	4	60	27.8	27.8	20.529	0	7.949	9561000	41	17.2817	17.749	16.641	17.7657	17.5115	17.5073	17.4091	17.5576	17.8175	17.4531	17.5316
	0.643949	-0.31059	P43307	P43307	Translocon-associated protein subunit alpha	SSR1	933	Color2 [DarkGray]	1	4						-1		biological regulation;cellular localization;cellular macromolecule localization;cellular process;cotranslational protein targeting to membrane;establishment of localization;establishment of protein localization;establishment of protein localization to membrane;localization;localization within membrane;macromolecule localization;positive regulation of biological process;positive regulation of cell…		cellular anatomical entity;endoplasmic reticulum;endoplasmic reticulum membrane;intracellular membrane-bounded organelle;intracellular organelle;membrane;membrane-bounded organelle;organelle;organelle membrane	biological regulation;cellular localization;cellular process;establishment of localization;localization;macromolecule localization;protein localization;protein targeting;regulation of biological process	cellular anatomical entity;endoplasmic reticulum;intracellular membrane-bounded organelle;intracellular organelle;membrane;organelle	Protein processing in endoplasmic reticulum	GO:0006605;GO:0006612;GO:0006613;GO:0008104;GO:0008284;GO:0009987;GO:0033036;GO:0042127;GO:0045184;GO:0048518;GO:0048522;GO:0050789;GO:0050794;GO:0051179;GO:0051234;GO:0051641;GO:0051668;GO:0065007;GO:0070727;GO:0072657;GO:0090150		GO:0005783;GO:0005789;GO:0016020;GO:0031090;GO:0043226;GO:0043227;GO:0043229;GO:0043231;GO:0110165	ko04141	4	4	4	21	21	21	32.235	0	10.125	36787000	221	18.3689	19.4959	18.4805	18.8444	19.5292	18.8042	19.0618	18.6592	18.8683	19.2192	18.9073
	1.01298	-0.308468	Q9GZS3	Q9GZS3	WD repeat-containing protein 61;WD repeat-containing protein 61, N-terminally processed	WDR61	2385	Color2 [DarkGray]	1	4						-1		aromatic compound biosynthetic process;aromatic compound catabolic process;biological regulation;biosynthetic process;catabolic process;cell surface receptor signaling pathway;cellular aromatic compound metabolic process;cellular biosynthetic process;cellular catabolic process;cellular component disassembly;cellular component organization;cellular component organization or biogenesis;cellular met…		Cdc73/Paf1 complex;cellular anatomical entity;chromatin;cytoplasm;cytosol;euchromatin;intracellular membrane-bounded organelle;intracellular organelle;membrane-bounded organelle;nuclear protein-containing complex;nucleoplasm;nucleus;organelle;protein-containing complex;protein-DNA complex;Ski complex;transcription elongation factor complex	biological regulation;biosynthetic process;catabolic process;cell surface receptor signaling pathway;cellular aromatic compound metabolic process;cellular component disassembly;cellular component organization;cellular component organization or biogenesis;cellular nitrogen compound metabolic process;cellular process;DNA-templated transcription elongation;heterocycle metabolic process;macromolecule…	cellular anatomical entity;cytoplasm;cytosol;intracellular membrane-bounded organelle;intracellular organelle;nucleoplasm;nucleus;organelle;protein-containing complex;protein-DNA complex;transcription elongation factor complex	RNA degradation	GO:0000184;GO:0000291;GO:0000956;GO:0002682;GO:0006139;GO:0006354;GO:0006368;GO:0006401;GO:0006402;GO:0006414;GO:0006725;GO:0006807;GO:0006996;GO:0007165;GO:0007166;GO:0008152;GO:0009056;GO:0009057;GO:0009058;GO:0009059;GO:0009889;GO:0009890;GO:0009892;GO:0009987;GO:0010468;GO:0010556;GO:0010558;GO:0010605;GO:0010629;GO:0016043;GO:0016055;GO:0016070;GO:0016071;GO:0018130;GO:0019222;GO:0019438;GO:…		GO:0000785;GO:0000791;GO:0005634;GO:0005654;GO:0005737;GO:0005829;GO:0008023;GO:0016593;GO:0032991;GO:0032993;GO:0043226;GO:0043227;GO:0043229;GO:0043231;GO:0055087;GO:0110165;GO:0140513	ko03018	6	6	6	38	38	38	33.58	0	9.5908	28154000	63	17.4107	17.8499	17.0327	16.8777	17.5839	17.5207	17.4868	17.475	17.7516	17.81	17.5564
	0.818459	-0.306048	P62805	P62805	Histone H4	HIST1H4A	1242	Color2 [DarkGray]	1	4						-1		biological regulation;cellular component assembly;cellular component organization;cellular component organization or biogenesis;cellular localization;cellular macromolecule localization;cellular process;chromatin organization;chromatin remodeling;chromosome organization;localization;macromolecule localization;negative regulation of biological process;negative regulation of cell differentiation;ne…	binding;DNA binding;nucleic acid binding;organic cyclic compound binding;protein binding;protein dimerization activity;protein heterodimerization activity;RNA binding;structural constituent of chromatin;structural molecule activity	cellular anatomical entity;CENP-A containing nucleosome;chromosomal region;chromosome, telomeric region;extracellular exosome;extracellular membrane-bounded organelle;extracellular organelle;extracellular region;extracellular vesicle;intracellular membrane-bounded organelle;intracellular organelle;membrane;membrane-bounded organelle;nucleoplasm;nucleosome;nucleus;organelle;protein-containing comp…	biological regulation;cellular component assembly;cellular component organization;cellular component organization or biogenesis;cellular localization;cellular process;chromatin organization;chromosome organization;localization;macromolecule localization;organelle organization;protein localization;protein-containing complex assembly;regulation of biological process;telomere organization	cellular anatomical entity;extracellular organelle;extracellular region;intracellular membrane-bounded organelle;intracellular organelle;membrane;nucleoplasm;nucleosome;nucleus;organelle;protein-containing complex;protein-DNA complex;vesicle	Systemic lupus erythematosus	GO:0002682;GO:0006325;GO:0006334;GO:0006338;GO:0006996;GO:0008104;GO:0009987;GO:0016043;GO:0022607;GO:0032200;GO:0033036;GO:0033365;GO:0034502;GO:0034728;GO:0043933;GO:0045595;GO:0045596;GO:0045637;GO:0045638;GO:0045652;GO:0045653;GO:0048519;GO:0048523;GO:0050789;GO:0050793;GO:0050794;GO:0051093;GO:0051179;GO:0051239;GO:0051276;GO:0051641;GO:0060284;GO:0061644;GO:0065003;GO:0065004;GO:0065007;GO:…	GO:0003676;GO:0003677;GO:0003723;GO:0005198;GO:0005488;GO:0005515;GO:0030527;GO:0046982;GO:0046983;GO:0097159	GO:0000781;GO:0000786;GO:0005576;GO:0005634;GO:0005654;GO:0016020;GO:0031982;GO:0032991;GO:0032993;GO:0043226;GO:0043227;GO:0043229;GO:0043230;GO:0043231;GO:0043505;GO:0065010;GO:0070062;GO:0098687;GO:0110165;GO:1903561	ko05322	14	14	14	66	66	66	11.367	0	323.31	10594000000	4255	26.4573	26.3231	26.5865	25.367	26.2602	26.1837	26.3922	26.2969	25.989	26.3736	26.2302
	0.452993	-0.304395	Q5XKP0	Q5XKP0	Protein QIL1	QIL1	1765	Color2 [DarkGray]	1	4						-1		cellular component organization;cellular component organization or biogenesis;cellular process;cristae formation;inner mitochondrial membrane organization;membrane organization;mitochondrial membrane organization;mitochondrion organization;organelle organization		cellular anatomical entity;inner mitochondrial membrane protein complex;intracellular membrane-bounded organelle;intracellular organelle;membrane;membrane protein complex;membrane-bounded organelle;MIB complex;MICOS complex;mitochondrial crista junction;mitochondrial inner membrane;mitochondrial membrane;mitochondrial outer membrane translocase complex;mitochondrial protein-containing complex;mit…	cellular component organization;cellular component organization or biogenesis;cellular process;membrane organization;mitochondrion organization;organelle organization	cellular anatomical entity;intracellular membrane-bounded organelle;intracellular organelle;membrane;membrane protein complex;mitochondrion;nucleoplasm;organelle;protein-containing complex		GO:0006996;GO:0007005;GO:0007006;GO:0007007;GO:0009987;GO:0016043;GO:0042407;GO:0061024;GO:0071840		GO:0001401;GO:0005654;GO:0005739;GO:0005742;GO:0005743;GO:0016020;GO:0019866;GO:0031090;GO:0031966;GO:0032991;GO:0043226;GO:0043227;GO:0043229;GO:0043231;GO:0044232;GO:0044284;GO:0061617;GO:0098796;GO:0098798;GO:0098799;GO:0098800;GO:0110165;GO:0140275		4	4	4	68.6	68.6	68.6	13.087	0	29.079	36639000	83	17.4788	18.8514	19.1508	18.7853	19.2043	18.432	18.5422	19.0307	18.9798	18.7186	18.5599
	0.847221	-0.303797	Q8NBX0	Q8NBX0	Saccharopine dehydrogenase-like oxidoreductase	SCCPDH	1974	Color2 [DarkGray]	1	4						-1		biosynthetic process;carbohydrate derivative biosynthetic process;carbohydrate derivative metabolic process;cellular biosynthetic process;cellular lipid metabolic process;cellular metabolic process;cellular process;glycolipid biosynthetic process;glycolipid metabolic process;lipid biosynthetic process;lipid metabolic process;liposaccharide metabolic process;membrane lipid biosynthetic process;mem…	catalytic activity;oxidoreductase activity	cellular anatomical entity;cytoplasmic vesicle lumen;extracellular region;intracellular membrane-bounded organelle;intracellular non-membrane-bounded organelle;intracellular organelle;intracellular organelle lumen;lipid droplet;membrane;membrane-bounded organelle;membrane-enclosed lumen;midbody;mitochondrion;non-membrane-bounded organelle;nucleus;organelle;organelle lumen;platelet alpha granule l…	biosynthetic process;carbohydrate derivative metabolic process;cellular lipid metabolic process;cellular process;lipid metabolic process;metabolic process;primary metabolic process	cellular anatomical entity;extracellular region;intracellular membrane-bounded organelle;intracellular non-membrane-bounded organelle;intracellular organelle;lipid droplet;membrane;midbody;mitochondrion;non-membrane-bounded organelle;nucleus;organelle;organelle lumen		GO:0006629;GO:0006643;GO:0006664;GO:0008152;GO:0008610;GO:0009058;GO:0009247;GO:0009987;GO:0044237;GO:0044238;GO:0044249;GO:0044255;GO:0046467;GO:0071704;GO:1901135;GO:1901137;GO:1901576;GO:1903509	GO:0003824;GO:0016491	GO:0005576;GO:0005634;GO:0005739;GO:0005811;GO:0016020;GO:0030496;GO:0031093;GO:0031974;GO:0031983;GO:0034774;GO:0043226;GO:0043227;GO:0043228;GO:0043229;GO:0043231;GO:0043232;GO:0043233;GO:0060205;GO:0070013;GO:0110165		7	7	7	24.7	24.7	24.7	47.151	0	34.55	44360000	165	19.0341	18.7667	18.803	18.0807	19.056	19.2877	19.4126	19.3211	19.1488	19.5714	19.3447
	1.37181	-0.303347	P61960	P61960	Ubiquitin-fold modifier 1	UFM1	1202	Color2 [DarkGray]	1	4						-1		anatomical structure development;animal organ development;autophagy;biological regulation;brain development;catabolic process;cellular catabolic process;cellular component disassembly;cellular component organization;cellular component organization or biogenesis;cellular metabolic process;cellular process;cellular response to stimulus;cellular response to stress;developmental process;macroautophag…		cellular anatomical entity;cytoplasm;endoplasmic reticulum;intracellular membrane-bounded organelle;intracellular organelle;membrane-bounded organelle;nucleus;organelle	anatomical structure development;autophagy;biological regulation;catabolic process;cellular component disassembly;cellular component organization;cellular component organization or biogenesis;cellular process;developmental process;macromolecule metabolic process;macromolecule modification;metabolic process;nitrogen compound metabolic process;organelle organization;primary metabolic process;protei…	cellular anatomical entity;cytoplasm;endoplasmic reticulum;intracellular membrane-bounded organelle;intracellular organelle;nucleus;organelle		GO:0006807;GO:0006914;GO:0006950;GO:0006996;GO:0007420;GO:0008152;GO:0009056;GO:0009966;GO:0009987;GO:0010646;GO:0016043;GO:0016236;GO:0019538;GO:0022411;GO:0023051;GO:0032386;GO:0032387;GO:0032446;GO:0032502;GO:0032879;GO:0032880;GO:0033143;GO:0033146;GO:0033157;GO:0033554;GO:0034976;GO:0036211;GO:0042306;GO:0042308;GO:0042981;GO:0043066;GO:0043067;GO:0043069;GO:0043170;GO:0043412;GO:0043687;GO:…		GO:0005634;GO:0005737;GO:0005783;GO:0043226;GO:0043227;GO:0043229;GO:0043231;GO:0110165		3	3	3	58.8	58.8	58.8	9.1175	0	13.981	32920000	83	18.4594	18.6325	18.3564	18.1906	18.8051	18.7803	18.878	18.8968	18.9669	18.838	18.9883
	1.98606	-0.301957	O75964	O75964	ATP synthase subunit g, mitochondrial	ATP5L	318	Color2 [DarkGray]	1	4						-1		aromatic compound biosynthetic process;ATP biosynthetic process;ATP metabolic process;biosynthetic process;carbohydrate derivative biosynthetic process;carbohydrate derivative metabolic process;cellular aromatic compound metabolic process;cellular biosynthetic process;cellular metabolic process;cellular nitrogen compound biosynthetic process;cellular nitrogen compound metabolic process;cellular p…	inorganic cation transmembrane transporter activity;inorganic molecular entity transmembrane transporter activity;monoatomic cation transmembrane transporter activity;monoatomic ion transmembrane transporter activity;proton transmembrane transporter activity;transmembrane transporter activity;transporter activity	ATPase complex;catalytic complex;cellular anatomical entity;inner mitochondrial membrane protein complex;intracellular membrane-bounded organelle;intracellular organelle;membrane;membrane protein complex;membrane-bounded organelle;mitochondrial inner membrane;mitochondrial membrane;mitochondrial protein-containing complex;mitochondrial proton-transporting ATP synthase complex;mitochondrial proton…	biosynthetic process;carbohydrate derivative metabolic process;cellular aromatic compound metabolic process;cellular nitrogen compound metabolic process;cellular process;heterocycle metabolic process;metabolic process;nitrogen compound metabolic process;nucleobase-containing compound metabolic process;nucleobase-containing small molecule metabolic process;nucleotide metabolic process;phosphorus m…	catalytic complex;cellular anatomical entity;intracellular membrane-bounded organelle;intracellular organelle;membrane;membrane protein complex;mitochondrion;organelle;protein-containing complex;proton-transporting two-sector ATPase complex	Oxidative phosphorylation	GO:0006139;GO:0006163;GO:0006164;GO:0006725;GO:0006753;GO:0006754;GO:0006793;GO:0006796;GO:0006807;GO:0008152;GO:0009058;GO:0009117;GO:0009141;GO:0009142;GO:0009144;GO:0009145;GO:0009150;GO:0009152;GO:0009165;GO:0009199;GO:0009201;GO:0009205;GO:0009206;GO:0009259;GO:0009260;GO:0009987;GO:0015986;GO:0018130;GO:0019438;GO:0019637;GO:0019693;GO:0034641;GO:0034654;GO:0042776;GO:0044237;GO:0044238;GO:…	GO:0005215;GO:0008324;GO:0015075;GO:0015078;GO:0015318;GO:0022857;GO:0022890	GO:0000276;GO:0005739;GO:0005743;GO:0005753;GO:0016020;GO:0016469;GO:0019866;GO:0031090;GO:0031966;GO:0032991;GO:0033177;GO:0043226;GO:0043227;GO:0043229;GO:0043231;GO:0045259;GO:0045263;GO:0098796;GO:0098798;GO:0098800;GO:0110165;GO:1902494;GO:1904949	ko00190	6	6	6	70.9	70.9	70.9	11.428	0	78.26	93164000	358	20.3854	20.2431	20.5666	20.5732	20.2368	20.5271	20.5801	20.4669	20.7187	20.4914	20.3519
	0.660762	-0.300133	Q96AB3	Q96AB3	Isochorismatase domain-containing protein 2, mitochondrial	ISOC2	2117	Color2 [DarkGray]	1	4						-1		biological regulation;protein destabilization;regulation of biological quality;regulation of protein stability		cellular anatomical entity;cytoplasm;intracellular membrane-bounded organelle;intracellular organelle;membrane-bounded organelle;nucleus;organelle	biological regulation;regulation of biological quality;regulation of protein stability	cellular anatomical entity;cytoplasm;intracellular membrane-bounded organelle;intracellular organelle;nucleus;organelle		GO:0031647;GO:0031648;GO:0065007;GO:0065008		GO:0005634;GO:0005737;GO:0043226;GO:0043227;GO:0043229;GO:0043231;GO:0110165		4	4	4	47.3	47.3	47.3	22.337	0	13.459	47090000	79	19.088	18.7492	18.1314	18.6267	18.8072	19.1628	19.3597	19.1535	18.23	19.3048	19.0906
	0.434445	-0.298834	Q13409;O14576	Q13409	Cytoplasmic dynein 1 intermediate chain 2	DYNC1I2	1481	Color2 [DarkGray]	1	4						-1		cellular localization;cellular process;cytoskeleton-dependent intracellular transport;establishment of localization;establishment of localization in cell;intracellular transport;localization;microtubule-based movement;microtubule-based process;microtubule-based transport;transport;transport along microtubule	ATP-dependent activity;binding;cytoskeletal motor activity;dynein heavy chain binding;dynein light chain binding;microtubule motor activity;protein binding	catalytic complex;cellular anatomical entity;centrosome;cytoplasm;cytoplasmic dynein complex;cytosol;dynein complex;membrane-bounded organelle;microtubule;microtubule associated complex;microtubule organizing center;organelle;polymeric cytoskeletal fiber;protein-containing complex;supramolecular complex;supramolecular fiber;supramolecular polymer;vesicle	cellular localization;cellular process;cytoskeleton-dependent intracellular transport;establishment of localization;localization;microtubule-based movement;microtubule-based process;transport	catalytic complex;cellular anatomical entity;centrosome;cytoplasm;cytosol;microtubule;microtubule organizing center;organelle;protein-containing complex;vesicle	Phagosome;Vasopressin-regulated water reabsorption	GO:0006810;GO:0007017;GO:0007018;GO:0009987;GO:0010970;GO:0030705;GO:0046907;GO:0051179;GO:0051234;GO:0051641;GO:0051649;GO:0099111	GO:0003774;GO:0003777;GO:0005488;GO:0005515;GO:0045503;GO:0045504;GO:0140657	GO:0005737;GO:0005813;GO:0005815;GO:0005829;GO:0005868;GO:0005874;GO:0005875;GO:0030286;GO:0031982;GO:0032991;GO:0043226;GO:0043227;GO:0099080;GO:0099081;GO:0099512;GO:0099513;GO:0110165;GO:1902494	ko04145;ko04962	9	9	9	25.2	25.2	25.2	71.456	0	17.41	20603000	52	18.4047	18.1745	17.5164	18.5101	19.3567	17.7361	17.9176	17.908	18.024	18.5421	18.5156
	0.288524	-0.297385	Q14257	Q14257	Reticulocalbin-2	RCN2	1548	Color2 [DarkGray]	1	4						-1			binding;calcium ion binding;cation binding;ion binding;metal ion binding	cellular anatomical entity;endoplasmic reticulum;endoplasmic reticulum lumen;intracellular membrane-bounded organelle;intracellular non-membrane-bounded organelle;intracellular organelle;intracellular organelle lumen;membrane-bounded organelle;membrane-enclosed lumen;non-membrane-bounded organelle;nucleolus;organelle;organelle lumen		cellular anatomical entity;endoplasmic reticulum;intracellular membrane-bounded organelle;intracellular non-membrane-bounded organelle;intracellular organelle;non-membrane-bounded organelle;nucleolus;organelle;organelle lumen			GO:0005488;GO:0005509;GO:0043167;GO:0043169;GO:0046872	GO:0005730;GO:0005783;GO:0005788;GO:0031974;GO:0043226;GO:0043227;GO:0043228;GO:0043229;GO:0043231;GO:0043232;GO:0043233;GO:0070013;GO:0110165		5	5	5	22.1	22.1	22.1	36.876	0	27.57	26566000	73	18.3923	17.599	17.0071	17.5838	19.4586	17.1867	17.8914	17.0432	17.094	17.2939	17.6499
	0.607159	-0.2944	Q16718	Q16718	NADH dehydrogenase [ubiquinone] 1 alpha subcomplex subunit 5	NDUFA5	1677	Color2 [DarkGray]	1	4						-1		aerobic electron transport chain;aerobic respiration;aromatic compound biosynthetic process;ATP biosynthetic process;ATP metabolic process;biosynthetic process;carbohydrate derivative biosynthetic process;carbohydrate derivative metabolic process;cellular aromatic compound metabolic process;cellular biosynthetic process;cellular component assembly;cellular component organization;cellular componen…	active transmembrane transporter activity;catalytic activity;electron transfer activity;NAD(P)H dehydrogenase (quinone) activity;NADH dehydrogenase (quinone) activity;NADH dehydrogenase (ubiquinone) activity;NADH dehydrogenase activity;oxidoreductase activity;oxidoreductase activity, acting on NAD(P)H;oxidoreductase activity, acting on NAD(P)H, quinone or similar compound as acceptor;oxidoreducti…	catalytic complex;cellular anatomical entity;inner mitochondrial membrane protein complex;membrane;membrane protein complex;mitochondrial inner membrane;mitochondrial membrane;mitochondrial protein-containing complex;mitochondrial respiratory chain complex I;NADH dehydrogenase complex;organelle inner membrane;organelle membrane;oxidoreductase complex;protein-containing complex;respiratory chain c…	biosynthetic process;carbohydrate derivative metabolic process;cellular aromatic compound metabolic process;cellular component assembly;cellular component organization;cellular component organization or biogenesis;cellular nitrogen compound metabolic process;cellular process;cellular respiration;electron transport chain;generation of precursor metabolites and energy;heterocycle metabolic process;…	catalytic complex;cellular anatomical entity;membrane;membrane protein complex;NADH dehydrogenase complex;oxidoreductase complex;protein-containing complex	Alzheimer's disease;Huntington's disease;Oxidative phosphorylation;Parkinson's disease	GO:0006091;GO:0006120;GO:0006139;GO:0006163;GO:0006164;GO:0006725;GO:0006753;GO:0006754;GO:0006793;GO:0006796;GO:0006807;GO:0008152;GO:0009058;GO:0009060;GO:0009117;GO:0009141;GO:0009142;GO:0009144;GO:0009145;GO:0009150;GO:0009152;GO:0009165;GO:0009199;GO:0009201;GO:0009205;GO:0009206;GO:0009259;GO:0009260;GO:0009987;GO:0010257;GO:0015980;GO:0015986;GO:0016043;GO:0018130;GO:0019438;GO:0019637;GO:…	GO:0003824;GO:0003954;GO:0003955;GO:0005215;GO:0008137;GO:0009055;GO:0015399;GO:0015453;GO:0016491;GO:0016651;GO:0016655;GO:0022804;GO:0022857;GO:0050136	GO:0005743;GO:0005747;GO:0016020;GO:0019866;GO:0030964;GO:0031090;GO:0031966;GO:0032991;GO:0045271;GO:0098796;GO:0098798;GO:0098800;GO:0098803;GO:0110165;GO:1902494;GO:1902495;GO:1990204;GO:1990351	ko00190;ko05010;ko05012;ko05016	4	4	4	51.7	51.7	51.7	13.459	0	10.863	38788000	152	19.3648	19.2983	18.0985	18.5854	19.6499	18.83	19.2957	18.8091	18.4284	18.9647	18.9644
	0.307426	-0.292576	O95299	O95299	NADH dehydrogenase [ubiquinone] 1 alpha subcomplex subunit 10, mitochondrial	NDUFA10	352	Color2 [DarkGray]	1	4						-1		aerobic electron transport chain;aerobic respiration;aromatic compound biosynthetic process;ATP biosynthetic process;ATP metabolic process;biosynthetic process;carbohydrate derivative biosynthetic process;carbohydrate derivative metabolic process;cellular aromatic compound metabolic process;cellular biosynthetic process;cellular component assembly;cellular component organization;cellular componen…	active transmembrane transporter activity;catalytic activity;electron transfer activity;NAD(P)H dehydrogenase (quinone) activity;NADH dehydrogenase (quinone) activity;NADH dehydrogenase (ubiquinone) activity;NADH dehydrogenase activity;oxidoreductase activity;oxidoreductase activity, acting on NAD(P)H;oxidoreductase activity, acting on NAD(P)H, quinone or similar compound as acceptor;oxidoreducti…	catalytic complex;cellular anatomical entity;cytoplasm;inner mitochondrial membrane protein complex;intracellular membrane-bounded organelle;intracellular organelle;intracellular organelle lumen;membrane;membrane protein complex;membrane-bounded organelle;membrane-enclosed lumen;mitochondrial inner membrane;mitochondrial matrix;mitochondrial membrane;mitochondrial protein-containing complex;mitoc…	biosynthetic process;carbohydrate derivative metabolic process;cellular aromatic compound metabolic process;cellular component assembly;cellular component organization;cellular component organization or biogenesis;cellular nitrogen compound metabolic process;cellular process;cellular respiration;electron transport chain;generation of precursor metabolites and energy;heterocycle metabolic process;…	catalytic complex;cellular anatomical entity;cytoplasm;intracellular membrane-bounded organelle;intracellular organelle;membrane;membrane protein complex;mitochondrion;NADH dehydrogenase complex;organelle;organelle lumen;oxidoreductase complex;protein-containing complex	Alzheimer's disease;Huntington's disease;Oxidative phosphorylation;Parkinson's disease	GO:0006091;GO:0006120;GO:0006139;GO:0006163;GO:0006164;GO:0006725;GO:0006753;GO:0006754;GO:0006793;GO:0006796;GO:0006807;GO:0008152;GO:0009058;GO:0009060;GO:0009117;GO:0009141;GO:0009142;GO:0009144;GO:0009145;GO:0009150;GO:0009152;GO:0009165;GO:0009199;GO:0009201;GO:0009205;GO:0009206;GO:0009259;GO:0009260;GO:0009987;GO:0010257;GO:0015980;GO:0015986;GO:0016043;GO:0018130;GO:0019438;GO:0019637;GO:…	GO:0003824;GO:0003954;GO:0003955;GO:0005215;GO:0008137;GO:0009055;GO:0015399;GO:0015453;GO:0016491;GO:0016651;GO:0016655;GO:0022804;GO:0022857;GO:0050136	GO:0005737;GO:0005739;GO:0005743;GO:0005747;GO:0005759;GO:0016020;GO:0019866;GO:0030964;GO:0031090;GO:0031966;GO:0031974;GO:0032991;GO:0043226;GO:0043227;GO:0043229;GO:0043231;GO:0043233;GO:0045271;GO:0070013;GO:0098796;GO:0098798;GO:0098800;GO:0098803;GO:0110165;GO:1902494;GO:1902495;GO:1990204;GO:1990351	ko00190;ko05010;ko05012;ko05016	5	5	5	18.6	18.6	18.6	40.75	0	12.032	31207000	155	19.4499	18.4353	17.1402	18.0497	19.6114	18.8709	19.3946	18.7158	17.4392	19.2058	18.9991
	1.11659	-0.28803	Q9Y3E5	Q9Y3E5	Peptidyl-tRNA hydrolase 2, mitochondrial	PTRH2	2822	Color2 [DarkGray]	1	4						-1		apoptotic process;biological regulation;cell death;cellular process;negative regulation of anoikis;negative regulation of apoptotic process;negative regulation of biological process;negative regulation of biosynthetic process;negative regulation of cellular biosynthetic process;negative regulation of cellular metabolic process;negative regulation of cellular process;negative regulation of gene ex…	aminoacyl-tRNA hydrolase activity;carboxylic ester hydrolase activity;catalytic activity;catalytic activity, acting on a nucleic acid;catalytic activity, acting on a tRNA;catalytic activity, acting on RNA;hydrolase activity;hydrolase activity, acting on ester bonds	bounding membrane of organelle;cellular anatomical entity;cytosol;intracellular membrane-bounded organelle;intracellular organelle;membrane;membrane-bounded organelle;mitochondrial membrane;mitochondrial outer membrane;mitochondrion;organelle;organelle membrane;organelle outer membrane;outer membrane	biological regulation;cellular process;positive regulation of apoptotic process;programmed cell death;regulation of biological process;regulation of metabolic process	cellular anatomical entity;cytosol;intracellular membrane-bounded organelle;intracellular organelle;membrane;mitochondrion;organelle;outer membrane		GO:0006915;GO:0008219;GO:0009889;GO:0009890;GO:0009892;GO:0009987;GO:0010468;GO:0010556;GO:0010558;GO:0010605;GO:0010629;GO:0012501;GO:0019222;GO:0031323;GO:0031324;GO:0031326;GO:0031327;GO:0042981;GO:0043065;GO:0043066;GO:0043067;GO:0043068;GO:0043069;GO:0048518;GO:0048519;GO:0048522;GO:0048523;GO:0050789;GO:0050794;GO:0060255;GO:0065007;GO:2000209;GO:2000210;GO:2000811	GO:0003824;GO:0004045;GO:0016787;GO:0016788;GO:0052689;GO:0140098;GO:0140101;GO:0140640	GO:0005739;GO:0005741;GO:0005829;GO:0016020;GO:0019867;GO:0031090;GO:0031966;GO:0031968;GO:0043226;GO:0043227;GO:0043229;GO:0043231;GO:0098588;GO:0110165		5	5	5	43	43	43	19.193	0	44.818	47778000	372	19.522	18.9612	18.6993	19.1653	19.3954	19.1254	19.2145	19.2479	18.6854	19.1195	19.19
	1.09071	-0.287842	Q96AC1;Q9BQL6	Q96AC1	Fermitin family homolog 2	FERMT2	2118	Color2 [DarkGray]	1	4						-1		adherens junction maintenance;adherens junction organization;anatomical structure development;appendage development;biological regulation;cell adhesion;cell junction assembly;cell junction maintenance;cell junction organization;cell surface receptor signaling pathway;cell-cell junction maintenance;cell-cell junction organization;cell-matrix adhesion;cell-substrate adhesion;cell-substrate junction…	actin binding;actin filament binding;anion binding;binding;cell adhesion molecule binding;cytokine receptor binding;cytoskeletal protein binding;enzyme binding;integrin binding;ion binding;kinase binding;lipid binding;phosphatidylinositol binding;phosphatidylinositol phosphate binding;phosphatidylinositol-3,4,5-trisphosphate binding;phospholipid binding;protein binding;protein kinase binding;prot…	actin filament bundle;actomyosin;adherens junction;anchoring junction;cell cortex;cell junction;cell projection membrane;cell surface;cell-cell junction;cell-substrate junction;cellular anatomical entity;contractile actin filament bundle;cytoplasm;cytoplasmic side of membrane;cytoplasmic side of plasma membrane;cytosol;extrinsic component of cytoplasmic side of plasma membrane;extrinsic component…	anatomical structure development;biological regulation;cell adhesion;cell junction organization;cell surface receptor signaling pathway;cellular component assembly;cellular component organization;cellular component organization or biogenesis;cellular localization;cellular process;circulatory system process;developmental process;localization;macromolecule localization;multicellular organismal proc…	cell cortex;cell junction;cell surface;cellular anatomical entity;cytoplasm;cytosol;extrinsic component of membrane;intracellular membrane-bounded organelle;intracellular organelle;membrane;nucleoplasm;nucleus;organelle;plasma membrane		GO:0001932;GO:0001934;GO:0001952;GO:0001954;GO:0003008;GO:0003013;GO:0003018;GO:0007044;GO:0007155;GO:0007160;GO:0007165;GO:0007166;GO:0007167;GO:0007178;GO:0007179;GO:0007229;GO:0008104;GO:0008284;GO:0008360;GO:0009893;GO:0009966;GO:0009967;GO:0009987;GO:0010562;GO:0010604;GO:0010638;GO:0010646;GO:0010647;GO:0010717;GO:0010718;GO:0010810;GO:0010811;GO:0016043;GO:0016055;GO:0019220;GO:0019222;GO:…	GO:0003779;GO:0005102;GO:0005126;GO:0005160;GO:0005178;GO:0005488;GO:0005515;GO:0005543;GO:0005547;GO:0008092;GO:0008289;GO:0019899;GO:0019900;GO:0019901;GO:0034713;GO:0035091;GO:0043167;GO:0043168;GO:0044877;GO:0046332;GO:0050839;GO:0051015;GO:1901981	GO:0001725;GO:0005634;GO:0005654;GO:0005737;GO:0005829;GO:0005886;GO:0005911;GO:0005912;GO:0005925;GO:0005938;GO:0009898;GO:0009986;GO:0016020;GO:0019897;GO:0019898;GO:0030054;GO:0030055;GO:0031234;GO:0031253;GO:0031256;GO:0031258;GO:0031674;GO:0032432;GO:0042641;GO:0043226;GO:0043227;GO:0043229;GO:0043231;GO:0070161;GO:0097517;GO:0098552;GO:0098562;GO:0098590;GO:0110165		10	10	10	18.8	18.8	18.8	77.86	0	18.474	25395000	83	17.5636	17.1101	16.8212	17.7275	17.5486	17.5178	17.6315	17.7016	17.716	17.9511	17.8623
	1.19006	-0.282502	Q9UNN8	Q9UNN8	Endothelial protein C receptor	PROCR	2741	Color2 [DarkGray]	1	4						-1		biological regulation;blood coagulation;coagulation;hemostasis;multicellular organismal process;negative regulation of biological process;negative regulation of coagulation;negative regulation of multicellular organismal process;regulation of biological process;regulation of biological quality;regulation of body fluid levels;regulation of coagulation;regulation of multicellular organismal process	molecular transducer activity;signaling receptor activity	anchoring junction;cell junction;cell surface;cell-substrate junction;cellular anatomical entity;centrosome;extracellular exosome;extracellular membrane-bounded organelle;extracellular organelle;extracellular region;extracellular space;extracellular vesicle;focal adhesion;membrane;membrane-bounded organelle;microtubule organizing center;organelle;perinuclear region of cytoplasm;plasma membrane;ve…	biological regulation;coagulation;multicellular organismal process;regulation of biological process;regulation of biological quality;regulation of body fluid levels	cell junction;cell surface;cellular anatomical entity;centrosome;extracellular organelle;extracellular region;extracellular space;membrane;microtubule organizing center;organelle;plasma membrane;vesicle		GO:0007596;GO:0007599;GO:0032501;GO:0048519;GO:0050789;GO:0050817;GO:0050818;GO:0050819;GO:0050878;GO:0051239;GO:0051241;GO:0065007;GO:0065008	GO:0038023;GO:0060089	GO:0005576;GO:0005615;GO:0005813;GO:0005815;GO:0005886;GO:0005925;GO:0009986;GO:0016020;GO:0030054;GO:0030055;GO:0031982;GO:0043226;GO:0043227;GO:0043230;GO:0048471;GO:0065010;GO:0070062;GO:0070161;GO:0110165;GO:1903561		4	4	4	20.6	20.6	20.6	26.671	0	43.547	75427000	271	20.1749	19.5604	19.7048	19.6224	19.9435	20.1416	20.3124	20.1492	19.4774	20.2479	20.1715
	1.00982	-0.28186	P19784	P19784	Casein kinase II subunit alpha	CSNK2A2	676	Color2 [DarkGray]	1	4						-1		anatomical structure development;animal organ development;animal organ regeneration;apoptotic process;biological regulation;cell cycle;cell death;cell surface receptor signaling pathway;cellular metabolic process;cellular process;cerebral cortex development;developmental process;developmental process involved in reproduction;gamete generation;gland development;liver development;liver regeneration…	adenyl nucleotide binding;adenyl ribonucleotide binding;anion binding;ATP binding;binding;carbohydrate derivative binding;catalytic activity;catalytic activity, acting on a protein;heterocyclic compound binding;ion binding;kinase activity;nucleoside phosphate binding;nucleotide binding;organic cyclic compound binding;phosphotransferase activity, alcohol group as acceptor;protein kinase activity;p…	acrosomal vesicle;catalytic complex;cellular anatomical entity;chromatin;cytoplasmic vesicle;cytosol;intracellular membrane-bounded organelle;intracellular organelle;intracellular protein-containing complex;intracellular vesicle;membrane-bounded organelle;nucleoplasm;nucleus;organelle;protein kinase CK2 complex;protein kinase complex;protein-containing complex;protein-DNA complex;secretory granul…	anatomical structure development;biological regulation;cell cycle;cell surface receptor signaling pathway;cellular process;developmental process;macromolecule metabolic process;macromolecule modification;metabolic process;nitrogen compound metabolic process;peptidyl-amino acid modification;phosphorus metabolic process;phosphorylation;primary metabolic process;programmed cell death;protein metabol…	catalytic complex;cellular anatomical entity;cytoplasmic vesicle;cytosol;intracellular membrane-bounded organelle;intracellular organelle;nucleoplasm;nucleus;organelle;protein-containing complex;protein-DNA complex;secretory vesicle;vesicle	Adherens junction;Circadian rhythm - plant;Measles;Ribosome biogenesis in eukaryotes;Tight junction;Wnt signaling pathway	GO:0001889;GO:0003006;GO:0006468;GO:0006793;GO:0006796;GO:0006807;GO:0006915;GO:0007049;GO:0007165;GO:0007166;GO:0007276;GO:0007283;GO:0008152;GO:0008219;GO:0009892;GO:0009894;GO:0009895;GO:0009966;GO:0009968;GO:0009987;GO:0010506;GO:0010564;GO:0010605;GO:0010646;GO:0010648;GO:0010821;GO:0012501;GO:0016055;GO:0016310;GO:0018105;GO:0018193;GO:0018209;GO:0019222;GO:0019538;GO:0021987;GO:0022414;GO:…	GO:0000166;GO:0003824;GO:0004672;GO:0004674;GO:0005488;GO:0005524;GO:0016301;GO:0016740;GO:0016772;GO:0016773;GO:0017076;GO:0030554;GO:0032553;GO:0032555;GO:0032559;GO:0035639;GO:0036094;GO:0043167;GO:0043168;GO:0097159;GO:0097367;GO:0106310;GO:0140096;GO:1901265;GO:1901363	GO:0000785;GO:0001669;GO:0005634;GO:0005654;GO:0005829;GO:0005956;GO:0030141;GO:0031410;GO:0031982;GO:0032991;GO:0032993;GO:0043226;GO:0043227;GO:0043229;GO:0043231;GO:0061695;GO:0097708;GO:0099503;GO:0110165;GO:0140535;GO:1902494;GO:1902554;GO:1902911;GO:1990234	ko03008;ko04310;ko04520;ko04530;ko04712;ko05162	14	14	14	48.3	48.3	48.3	41.213	0	21.247	42853000	131	18.7548	17.8704	18.1315	18.2136	18.6756	18.6653	18.7759	18.6684	18.2181	18.7343	18.6801
	0.900317	-0.280076	Q9Y6H1;Q5T1J5	Q9Y6H1;Q5T1J5	Coiled-coil-helix-coiled-coil-helix domain-containing protein 2;Putative coiled-coil-helix-coiled-coil-helix domain-containing protein CHCHD2P9, mitochondrial	CHCHD2;CHCHD2P9	1750	Color2 [DarkGray]	1	4						-1		biological regulation;cellular component organization;cellular component organization or biogenesis;cellular process;cellular response to chemical stimulus;cellular response to chemical stress;cellular response to oxidative stress;cellular response to stimulus;cellular response to stress;mitochondrion organization;organelle organization;positive regulation of biological process;positive regulatio…	binding;DNA binding;DNA-binding transcription factor binding;nucleic acid binding;organic cyclic compound binding;protein binding;sequence-specific DNA binding;transcription factor binding	cellular anatomical entity;intracellular membrane-bounded organelle;intracellular organelle;intracellular organelle lumen;membrane-bounded organelle;membrane-enclosed lumen;mitochondrial intermembrane space;mitochondrion;nucleus;organelle;organelle envelope lumen;organelle lumen	biological regulation;cellular component organization;cellular component organization or biogenesis;cellular process;mitochondrion organization;organelle organization;regulation of biological process;regulation of DNA-templated transcription;regulation of metabolic process;response to chemical;response to oxidative stress;response to stimulus;response to stress	cellular anatomical entity;intracellular membrane-bounded organelle;intracellular organelle;mitochondrion;nucleus;organelle;organelle lumen		GO:0006355;GO:0006357;GO:0006950;GO:0006979;GO:0006996;GO:0007005;GO:0009889;GO:0009891;GO:0009893;GO:0009987;GO:0010468;GO:0010556;GO:0010557;GO:0010604;GO:0016043;GO:0019219;GO:0019222;GO:0031323;GO:0031325;GO:0031326;GO:0031328;GO:0033554;GO:0034599;GO:0042221;GO:0043467;GO:0045893;GO:0045935;GO:0045944;GO:0048518;GO:0048522;GO:0048583;GO:0050789;GO:0050794;GO:0050896;GO:0051171;GO:0051173;GO:…	GO:0003676;GO:0003677;GO:0005488;GO:0005515;GO:0008134;GO:0043565;GO:0097159;GO:0140297	GO:0005634;GO:0005739;GO:0005758;GO:0031970;GO:0031974;GO:0043226;GO:0043227;GO:0043229;GO:0043231;GO:0043233;GO:0070013;GO:0110165		1	1	1	18.5	18.5	18.5	15.512	0	8.6837	7537400	59	17.2687	17.4687	17.6274	NaN	16.9957	17.4536	17.2711	NaN	NaN	17.3048	17.1347
	1.53754	-0.27977	P55327	P55327	Tumor protein D52	TPD52	1126	Color2 [DarkGray]	1	4						-1		anatomical structure morphogenesis;B cell activation;B cell differentiation;cell activation;cell differentiation;cellular developmental process;cellular process;developmental process;establishment of localization;immune system process;leukocyte activation;leukocyte differentiation;localization;lymphocyte activation;lymphocyte differentiation;mononuclear cell differentiation;multicellular organism…	binding;calcium ion binding;cation binding;identical protein binding;ion binding;metal ion binding;protein binding;protein dimerization activity;protein homodimerization activity	cellular anatomical entity;cytoplasm;endoplasmic reticulum;intracellular membrane-bounded organelle;intracellular organelle;membrane-bounded organelle;organelle;perinuclear region of cytoplasm	cell activation;cell differentiation;cellular process;developmental process;establishment of localization;immune system process;localization;multicellular organismal process;secretion;transport	cellular anatomical entity;cytoplasm;endoplasmic reticulum;intracellular membrane-bounded organelle;intracellular organelle;organelle		GO:0001775;GO:0002376;GO:0002521;GO:0006810;GO:0009653;GO:0009987;GO:0030098;GO:0030154;GO:0030183;GO:0032501;GO:0032502;GO:0042113;GO:0045321;GO:0046649;GO:0046903;GO:0048869;GO:0051179;GO:0051234;GO:1903131	GO:0005488;GO:0005509;GO:0005515;GO:0042802;GO:0042803;GO:0043167;GO:0043169;GO:0046872;GO:0046983	GO:0005737;GO:0005783;GO:0043226;GO:0043227;GO:0043229;GO:0043231;GO:0048471;GO:0110165		4	4	4	38.8	38.8	38.8	24.327	0	8.943	8851400	36	17.0106	17.0308	16.6858	17.2274	17.2146	17	17.1069	17.0836	16.4888	17.0619	17.2979
	0.548772	-0.279021	O75381	O75381	Peroxisomal membrane protein PEX14	PEX14	274	Color2 [DarkGray]	1	4						-1		biological regulation;cellular component assembly;cellular component disassembly;cellular component organization;cellular component organization or biogenesis;cellular localization;cellular macromolecule localization;cellular process;cellular response to chemical stimulus;cellular response to chemical stress;cellular response to oxidative stress;cellular response to oxygen-containing compound;cel…	beta-tubulin binding;binding;cytoskeletal protein binding;identical protein binding;macromolecule transmembrane transporter activity;microtubule binding;molecular adaptor activity;protein binding;protein transmembrane transporter activity;protein transporter activity;protein-macromolecule adaptor activity;signaling receptor binding;transcription coregulator activity;transcription corepressor acti…	bounding membrane of organelle;cellular anatomical entity;cytosol;fibrillar center;intracellular membrane-bounded organelle;intracellular organelle;membrane;membrane-bounded organelle;microbody;microbody membrane;nucleus;organelle;organelle membrane;peroxisomal importomer complex;peroxisomal membrane;peroxisome;protein-containing complex;transporter complex	biological regulation;cellular component assembly;cellular component disassembly;cellular component organization;cellular component organization or biogenesis;cellular localization;cellular process;cytoskeleton organization;cytoskeleton-dependent intracellular transport;establishment of localization;intracellular protein transport;localization;macromolecule localization;microtubule cytoskeleton o…	cellular anatomical entity;cytosol;intracellular membrane-bounded organelle;intracellular organelle;membrane;microbody;nucleus;organelle;peroxisome;protein-containing complex	Peroxisome	GO:0000226;GO:0000302;GO:0006355;GO:0006810;GO:0006886;GO:0006950;GO:0006979;GO:0006996;GO:0007010;GO:0007017;GO:0007018;GO:0007031;GO:0008104;GO:0009889;GO:0009890;GO:0009892;GO:0009987;GO:0010468;GO:0010556;GO:0010558;GO:0010605;GO:0010970;GO:0015031;GO:0015919;GO:0016043;GO:0016558;GO:0016560;GO:0016561;GO:0019219;GO:0019222;GO:0022411;GO:0022607;GO:0030705;GO:0031323;GO:0031324;GO:0031326;GO:…	GO:0003712;GO:0003714;GO:0005102;GO:0005215;GO:0005488;GO:0005515;GO:0008017;GO:0008092;GO:0008320;GO:0015631;GO:0022857;GO:0022884;GO:0030674;GO:0042802;GO:0048487;GO:0060090;GO:0140110;GO:0140318	GO:0001650;GO:0005634;GO:0005777;GO:0005778;GO:0005829;GO:0016020;GO:0031090;GO:0031903;GO:0032991;GO:0042579;GO:0043226;GO:0043227;GO:0043229;GO:0043231;GO:0098588;GO:0110165;GO:1990351;GO:1990429	ko04146	4	4	4	23.6	23.6	23.6	41.236	0.00051203	5.8615	6942100	20	16.8148	NaN	NaN	16.62	17.6402	16.407	16.7093	16.0017	16.3291	16.5138	NaN
	0.400885	-0.278001	Q9Y2R4	Q9Y2R4	Probable ATP-dependent RNA helicase DDX52	DDX52	2782	Color2 [DarkGray]	1	4						-1		cellular aromatic compound metabolic process;cellular metabolic process;cellular nitrogen compound metabolic process;cellular process;heterocycle metabolic process;macromolecule metabolic process;maturation of SSU-rRNA;metabolic process;ncRNA metabolic process;ncRNA processing;nitrogen compound metabolic process;nucleic acid metabolic process;nucleobase-containing compound metabolic process;organ…	adenyl nucleotide binding;adenyl ribonucleotide binding;anion binding;ATP binding;ATP hydrolysis activity;ATP-dependent activity;ATP-dependent activity, acting on RNA;binding;carbohydrate derivative binding;catalytic activity;catalytic activity, acting on a nucleic acid;catalytic activity, acting on RNA;helicase activity;heterocyclic compound binding;hydrolase activity;hydrolase activity, acting …	cellular anatomical entity;intracellular non-membrane-bounded organelle;intracellular organelle;membrane;non-membrane-bounded organelle;nucleolus;nucleoplasm;organelle	cellular aromatic compound metabolic process;cellular nitrogen compound metabolic process;cellular process;heterocycle metabolic process;macromolecule metabolic process;metabolic process;nitrogen compound metabolic process;nucleobase-containing compound metabolic process;primary metabolic process;RNA metabolic process;RNA processing;rRNA metabolic process;rRNA processing	cellular anatomical entity;intracellular non-membrane-bounded organelle;intracellular organelle;membrane;non-membrane-bounded organelle;nucleolus;nucleoplasm;organelle		GO:0006139;GO:0006364;GO:0006396;GO:0006725;GO:0006807;GO:0008152;GO:0009987;GO:0016070;GO:0016072;GO:0030490;GO:0034470;GO:0034641;GO:0034660;GO:0043170;GO:0044237;GO:0044238;GO:0046483;GO:0071704;GO:0090304;GO:1901360	GO:0000166;GO:0003676;GO:0003723;GO:0003724;GO:0003824;GO:0004386;GO:0005488;GO:0005524;GO:0008186;GO:0016462;GO:0016787;GO:0016817;GO:0016818;GO:0016887;GO:0017076;GO:0017111;GO:0030554;GO:0032553;GO:0032555;GO:0032559;GO:0035639;GO:0036094;GO:0043167;GO:0043168;GO:0097159;GO:0097367;GO:0140098;GO:0140640;GO:0140657;GO:1901265;GO:1901363	GO:0005654;GO:0005730;GO:0016020;GO:0043226;GO:0043228;GO:0043229;GO:0043232;GO:0110165		5	5	5	14.9	14.9	14.9	67.465	0	14.082	15550000	76	17.5293	17.5218	16.6145	16.7694	17.8823	16.9872	17.8732	17.1051	NaN	17.6621	17.6404
	0.937752	-0.277988	Q16595	Q16595	Frataxin, mitochondrial;Frataxin intermediate form;Frataxin(56-210);Frataxin(78-210);Frataxin mature form	FXN	1671	Color2 [DarkGray]	1	4						-1		[2Fe-2S] cluster assembly;[4Fe-4S] cluster assembly;adult behavior;adult locomotory behavior;adult walking behavior;aerobic respiration;anatomical structure development;aromatic compound biosynthetic process;behavior;biological regulation;biosynthetic process;cellular aromatic compound metabolic process;cellular biosynthetic process;cellular component assembly;cellular component organization;cell…	2 iron, 2 sulfur cluster binding;binding;catalytic activity;cation binding;ferric iron binding;ferrous iron binding;ferroxidase activity;ion binding;iron chaperone activity;iron ion binding;iron-sulfur cluster binding;metal cluster binding;metal ion binding;metallochaperone activity;molecular carrier activity;oxidoreductase activity;oxidoreductase activity, acting on metal ions;oxidoreductase act…	catalytic complex;cellular anatomical entity;cytosol;intracellular membrane-bounded organelle;intracellular organelle;intracellular organelle lumen;iron-sulfur cluster assembly complex;L-cysteine desulfurase complex;membrane-bounded organelle;membrane-enclosed lumen;mitochondrial iron-sulfur cluster assembly complex;mitochondrial matrix;mitochondrial protein-containing complex;mitochondrion;organ…	anatomical structure development;behavior;biological regulation;biosynthetic process;cellular aromatic compound metabolic process;cellular component assembly;cellular component organization;cellular component organization or biogenesis;cellular homeostasis;cellular nitrogen compound metabolic process;cellular process;cellular respiration;chemical homeostasis;developmental process;embryo developme…	catalytic complex;cellular anatomical entity;cytosol;intracellular membrane-bounded organelle;intracellular organelle;mitochondrion;organelle;organelle lumen;protein-containing complex		GO:0000041;GO:0000302;GO:0001558;GO:0003008;GO:0006091;GO:0006119;GO:0006508;GO:0006725;GO:0006778;GO:0006779;GO:0006783;GO:0006790;GO:0006807;GO:0006810;GO:0006811;GO:0006812;GO:0006826;GO:0006873;GO:0006879;GO:0006950;GO:0006979;GO:0006996;GO:0007005;GO:0007275;GO:0007600;GO:0007610;GO:0007626;GO:0007628;GO:0008152;GO:0008284;GO:0008344;GO:0009058;GO:0009060;GO:0009790;GO:0009792;GO:0009966;GO:…	GO:0003824;GO:0004322;GO:0005488;GO:0005506;GO:0008198;GO:0008199;GO:0016491;GO:0016530;GO:0016722;GO:0016724;GO:0034986;GO:0043167;GO:0043169;GO:0046872;GO:0046914;GO:0051536;GO:0051537;GO:0051540;GO:0140104;GO:1901681	GO:0005739;GO:0005759;GO:0005829;GO:0031974;GO:0032991;GO:0043226;GO:0043227;GO:0043229;GO:0043231;GO:0043233;GO:0070013;GO:0098798;GO:0099128;GO:0110165;GO:1902494;GO:1990221;GO:1990229		3	3	3	21.4	21.4	21.4	23.135	0	8.3797	9344900	45	NaN	17.382	17.5207	17.6446	NaN	17.6495	17.4304	17.7814	18.2566	17.5773	17.7239
	1.16378	-0.277096	P82909	P82909	28S ribosomal protein S36, mitochondrial	MRPS36	1315	Color2 [DarkGray]	1	4						-1		2-oxoglutarate metabolic process;carboxylic acid metabolic process;cellular metabolic process;cellular process;dicarboxylic acid metabolic process;metabolic process;organic acid metabolic process;organic substance metabolic process;oxoacid metabolic process;primary metabolic process;small molecule metabolic process;tricarboxylic acid cycle		catalytic complex;cellular anatomical entity;dihydrolipoyl dehydrogenase complex;intracellular membrane-bounded organelle;intracellular organelle;membrane;membrane-bounded organelle;mitochondrial alpha-ketoglutarate dehydrogenase complex;mitochondrial inner membrane;mitochondrial membrane;mitochondrial oxoglutarate dehydrogenase complex;mitochondrial protein-containing complex;mitochondrial trica…	cellular process;metabolic process;organic acid metabolic process;primary metabolic process;small molecule metabolic process	catalytic complex;cellular anatomical entity;intracellular membrane-bounded organelle;intracellular organelle;membrane;mitochondrion;organelle;oxidoreductase complex;oxoglutarate dehydrogenase complex;protein-containing complex;tricarboxylic acid cycle enzyme complex		GO:0006082;GO:0006099;GO:0006103;GO:0008152;GO:0009987;GO:0019752;GO:0043436;GO:0043648;GO:0044237;GO:0044238;GO:0044281;GO:0071704		GO:0005739;GO:0005743;GO:0005947;GO:0009353;GO:0016020;GO:0019866;GO:0030062;GO:0031090;GO:0031966;GO:0032991;GO:0043226;GO:0043227;GO:0043229;GO:0043231;GO:0045239;GO:0045240;GO:0045252;GO:0098798;GO:0110165;GO:1902494;GO:1990204;GO:1990234		4	4	4	57.3	57.3	57.3	11.466	0	10.935	31325000	90	18.4735	18.0009	18.6008	18.3366	18.5092	18.7806	18.9209	18.6087	18.5209	18.6365	18.6735
	0	-0.276359	Q9H019	Q9H019	Mitochondrial fission regulator 1-like	MTFR1L	2392	Color2 [DarkGray]	1	4						-1		aerobic respiration;cellular component organization;cellular component organization or biogenesis;cellular metabolic process;cellular process;cellular respiration;energy derivation by oxidation of organic compounds;generation of precursor metabolites and energy;metabolic process;mitochondrial fission;mitochondrion organization;organelle fission;organelle organization		cellular anatomical entity;intracellular membrane-bounded organelle;intracellular organelle;membrane-bounded organelle;mitochondrion;organelle	cellular component organization;cellular component organization or biogenesis;cellular process;cellular respiration;generation of precursor metabolites and energy;metabolic process;mitochondrion organization;organelle fission;organelle organization	cellular anatomical entity;intracellular membrane-bounded organelle;intracellular organelle;mitochondrion;organelle		GO:0000266;GO:0006091;GO:0006996;GO:0007005;GO:0008152;GO:0009060;GO:0009987;GO:0015980;GO:0016043;GO:0044237;GO:0045333;GO:0048285;GO:0071840		GO:0005739;GO:0043226;GO:0043227;GO:0043229;GO:0043231;GO:0110165		2	2	2	9.9	9.9	9.9	31.957	0.00047664	4.7299	4922000	22	17.2724	NaN	15.8924	16.8455	17.0468	17.202	17.3838	16.9057	NaN	17.1708	16.9564
	0.1789	-0.275917	P60981	P60981	Destrin	DSTN	1167	Color2 [DarkGray]	1	4						-1		actin filament depolymerization;actin filament fragmentation;actin filament organization;actin filament severing;actin filament-based process;actin polymerization or depolymerization;biological regulation;cellular component disassembly;cellular component organization;cellular component organization or biogenesis;cellular process;positive regulation of actin filament depolymerization;positive regu…	actin binding;actin filament binding;binding;cytoskeletal protein binding;protein binding;protein-containing complex binding	actin cytoskeleton;cellular anatomical entity;cortical actin cytoskeleton;cortical cytoskeleton;cytoplasm;cytoskeleton;extracellular exosome;extracellular membrane-bounded organelle;extracellular organelle;extracellular vesicle;intracellular non-membrane-bounded organelle;intracellular organelle;membrane-bounded organelle;non-membrane-bounded organelle;organelle;vesicle	biological regulation;cellular component disassembly;cellular component organization;cellular component organization or biogenesis;cellular process;protein depolymerization;regulation of biological process;regulation of biological quality;regulation of organelle organization	cellular anatomical entity;cytoplasm;cytoskeleton;extracellular organelle;intracellular non-membrane-bounded organelle;intracellular organelle;non-membrane-bounded organelle;organelle;vesicle		GO:0007015;GO:0008064;GO:0008154;GO:0009987;GO:0010638;GO:0016043;GO:0022411;GO:0030029;GO:0030042;GO:0030043;GO:0030832;GO:0030834;GO:0030836;GO:0032535;GO:0032956;GO:0032970;GO:0032984;GO:0033043;GO:0043243;GO:0043244;GO:0043933;GO:0048518;GO:0048522;GO:0050789;GO:0050794;GO:0051014;GO:0051128;GO:0051130;GO:0051261;GO:0051493;GO:0051495;GO:0065007;GO:0065008;GO:0071840;GO:0090066;GO:0097435;GO:…	GO:0003779;GO:0005488;GO:0005515;GO:0008092;GO:0044877;GO:0051015	GO:0005737;GO:0005856;GO:0015629;GO:0030863;GO:0030864;GO:0031982;GO:0043226;GO:0043227;GO:0043228;GO:0043229;GO:0043230;GO:0043232;GO:0065010;GO:0070062;GO:0110165;GO:1903561		4	3	3	28.5	24.2	24.2	18.506	0	8.5502	17235000	55	19.5258	19.0889	NaN	NaN	18.7597	18.1499	NaN	NaN	NaN	19.2605	NaN
	0	-0.271561	Q5VU43	Q5VU43	Myomegalin	PDE4DIP	1761	Color2 [DarkGray]	1	4						-1		astral microtubule organization;biological regulation;cell cycle process;cellular component assembly;cellular component organization;cellular component organization or biogenesis;cellular process;centrosome cycle;cytoplasmic microtubule organization;cytoskeleton organization;microtubule cytoskeleton organization;microtubule organizing center organization;microtubule-based process;organelle organi…	binding;enzyme binding;molecular adaptor activity;protein binding	cellular anatomical entity;centrosome;contractile fiber;cytoplasm;Golgi apparatus;intracellular membrane-bounded organelle;intracellular non-membrane-bounded organelle;intracellular organelle;membrane-bounded organelle;microtubule organizing center;myofibril;non-membrane-bounded organelle;nucleus;organelle;supramolecular complex;supramolecular fiber;supramolecular polymer	biological regulation;cellular component assembly;cellular component organization;cellular component organization or biogenesis;cellular process;cytoskeleton organization;microtubule cytoskeleton organization;microtubule organizing center organization;microtubule-based process;organelle organization;protein-containing complex assembly;regulation of biological process;regulation of organelle organ…	cellular anatomical entity;centrosome;cytoplasm;Golgi apparatus;intracellular membrane-bounded organelle;intracellular non-membrane-bounded organelle;intracellular organelle;microtubule organizing center;non-membrane-bounded organelle;nucleus;organelle		GO:0000226;GO:0006996;GO:0007010;GO:0007017;GO:0007051;GO:0007098;GO:0009987;GO:0010638;GO:0010968;GO:0016043;GO:0022402;GO:0022607;GO:0030953;GO:0031023;GO:0031110;GO:0031112;GO:0031113;GO:0031116;GO:0031122;GO:0031334;GO:0032271;GO:0032273;GO:0032886;GO:0033043;GO:0043254;GO:0043933;GO:0044087;GO:0044089;GO:0048518;GO:0048522;GO:0050789;GO:0050794;GO:0051128;GO:0051130;GO:0051493;GO:0051495;GO:…	GO:0005488;GO:0005515;GO:0019899;GO:0060090	GO:0005634;GO:0005737;GO:0005794;GO:0005813;GO:0005815;GO:0030016;GO:0043226;GO:0043227;GO:0043228;GO:0043229;GO:0043231;GO:0043232;GO:0043292;GO:0099080;GO:0099081;GO:0099512;GO:0110165		2	2	2	0.9	0.9	0.9	265.1	0.0019275	2.2269	7792900	9	NaN	NaN	NaN	NaN	17.8786	NaN	NaN	NaN	NaN	NaN	NaN
	0.610297	-0.270342	Q9NPA0	Q9NPA0	ER membrane protein complex subunit 7	EMC7	2498	Color2 [DarkGray]	1	4						-1		cellular localization;cellular macromolecule localization;cellular process;establishment of localization;establishment of protein localization;establishment of protein localization to membrane;localization;localization within membrane;macromolecule localization;protein insertion into ER membrane;protein insertion into ER membrane by stop-transfer membrane-anchor sequence;protein insertion into me…	binding;carbohydrate binding	cellular anatomical entity;EMC complex;endoplasmic reticulum membrane;endoplasmic reticulum protein-containing complex;membrane;membrane protein complex;organelle membrane;protein-containing complex	cellular localization;cellular process;establishment of localization;localization;macromolecule localization;protein localization	cellular anatomical entity;membrane;membrane protein complex;protein-containing complex		GO:0008104;GO:0009987;GO:0033036;GO:0045048;GO:0045050;GO:0045184;GO:0051179;GO:0051205;GO:0051234;GO:0051641;GO:0051668;GO:0070727;GO:0071816;GO:0072657;GO:0090150	GO:0005488;GO:0030246	GO:0005789;GO:0016020;GO:0031090;GO:0032991;GO:0072546;GO:0098796;GO:0110165;GO:0140534		3	3	3	22.3	22.3	22.3	26.47	0.00054975	6.8422	19912000	59	18.7083	18.1168	17.9268	19.1219	18.5032	18.8772	18.8251	18.7255	18.4631	NaN	18.694
	1.26024	-0.269743	Q9Y371	Q9Y371	Endophilin-B1	SH3GLB1	2801	Color2 [DarkGray]	1	4						-1		apoptotic process;autophagic cell death;autophagy;biological regulation;catabolic process;cell communication;cell death;cellular catabolic process;cellular component organization;cellular component organization or biogenesis;cellular localization;cellular macromolecule localization;cellular metabolic process;cellular process;cellular response to amino acid starvation;cellular response to external…	binding;cadherin binding;cell adhesion molecule binding;identical protein binding;lipid binding;protein binding;protein dimerization activity;protein homodimerization activity	autophagosome membrane;bounding membrane of organelle;cellular anatomical entity;cytoplasm;cytoplasmic vesicle;cytosol;Golgi membrane;intracellular membrane-bounded organelle;intracellular organelle;intracellular vesicle;membrane;membrane-bounded organelle;midbody;mitochondrial membrane;mitochondrial outer membrane;organelle;organelle membrane;organelle outer membrane;outer membrane;protein-conta…	autophagy;biological regulation;catabolic process;cell communication;cellular component organization;cellular component organization or biogenesis;cellular localization;cellular process;localization;macromolecule catabolic process;macromolecule localization;macromolecule metabolic process;membrane organization;metabolic process;programmed cell death;protein localization;regulation of biological p…	cellular anatomical entity;cytoplasm;cytoplasmic vesicle;cytosol;intracellular membrane-bounded organelle;intracellular organelle;membrane;midbody;organelle;outer membrane;protein-containing complex;vesicle	Endocytosis	GO:0006914;GO:0006915;GO:0006950;GO:0007154;GO:0008104;GO:0008152;GO:0008219;GO:0009056;GO:0009057;GO:0009267;GO:0009605;GO:0009893;GO:0009894;GO:0009896;GO:0009987;GO:0009991;GO:0010506;GO:0010508;GO:0010564;GO:0010638;GO:0012501;GO:0016043;GO:0016239;GO:0016241;GO:0019222;GO:0031323;GO:0031325;GO:0031329;GO:0031331;GO:0031334;GO:0031647;GO:0031667;GO:0031668;GO:0031669;GO:0032465;GO:0032801;GO:…	GO:0005488;GO:0005515;GO:0008289;GO:0042802;GO:0042803;GO:0045296;GO:0046983;GO:0050839	GO:0000139;GO:0000421;GO:0005737;GO:0005741;GO:0005774;GO:0005829;GO:0016020;GO:0019867;GO:0030496;GO:0031090;GO:0031410;GO:0031966;GO:0031968;GO:0031982;GO:0032991;GO:0043226;GO:0043227;GO:0043229;GO:0043231;GO:0097708;GO:0098588;GO:0110165	ko04144	5	5	4	18.4	18.4	16.2	40.796	0	9.0764	8217400	26	16.7937	16.7132	16.4999	17.0417	16.9606	16.854	16.7695	17.1642	NaN	17.0143	17.1159
	0.968934	-0.26968	Q8NBU5	Q8NBU5	ATPase family AAA domain-containing protein 1	ATAD1	1973	Color2 [DarkGray]	1	4						-1		behavior;biological regulation;cellular localization;cellular macromolecule localization;cellular process;cognition;establishment of localization;establishment of protein localization;establishment of protein localization to membrane;extraction of mislocalized protein from membrane;extraction of mislocalized protein from mitochondrial outer membrane;learning;learning or memory;localization;locali…	adenyl nucleotide binding;adenyl ribonucleotide binding;anion binding;ATP binding;ATP hydrolysis activity;ATP-dependent activity;binding;carbohydrate derivative binding;catalytic activity;heterocyclic compound binding;hydrolase activity;hydrolase activity, acting on acid anhydrides;hydrolase activity, acting on acid anhydrides, in phosphorus-containing anhydrides;ion binding;membrane protein disl…	bounding membrane of organelle;cell junction;cellular anatomical entity;cytosol;glutamatergic synapse;intracellular membrane-bounded organelle;intracellular organelle;membrane;membrane-bounded organelle;microbody;microbody membrane;mitochondrial membrane;mitochondrial outer membrane;organelle;organelle membrane;organelle outer membrane;outer membrane;peroxisomal membrane;plasma membrane region;po…	behavior;biological regulation;cellular localization;cellular process;cognition;establishment of localization;localization;macromolecule localization;modulation of chemical synaptic transmission;multicellular organismal process;nervous system process;protein localization;regulation of biological process;regulation of biological quality;regulation of postsynaptic neurotransmitter receptor internal…	cell junction;cellular anatomical entity;cytosol;glutamatergic synapse;intracellular membrane-bounded organelle;intracellular organelle;membrane;microbody;organelle;outer membrane;postsynaptic membrane;synapse;synaptic membrane		GO:0002090;GO:0002092;GO:0003008;GO:0007610;GO:0007611;GO:0007612;GO:0007613;GO:0008104;GO:0009987;GO:0010646;GO:0010648;GO:0023051;GO:0023057;GO:0030100;GO:0032501;GO:0032879;GO:0033036;GO:0045184;GO:0045807;GO:0048259;GO:0048260;GO:0048518;GO:0048519;GO:0048522;GO:0048523;GO:0050789;GO:0050794;GO:0050804;GO:0050805;GO:0050877;GO:0050890;GO:0051049;GO:0051050;GO:0051128;GO:0051130;GO:0051179;GO:…	GO:0000166;GO:0003824;GO:0005215;GO:0005488;GO:0005524;GO:0016462;GO:0016787;GO:0016817;GO:0016818;GO:0016887;GO:0017076;GO:0017111;GO:0030554;GO:0032553;GO:0032555;GO:0032559;GO:0035639;GO:0036094;GO:0043167;GO:0043168;GO:0097159;GO:0097367;GO:0140318;GO:0140567;GO:0140657;GO:1901265;GO:1901363	GO:0005741;GO:0005778;GO:0005829;GO:0016020;GO:0019867;GO:0030054;GO:0031090;GO:0031903;GO:0031966;GO:0031968;GO:0042579;GO:0043226;GO:0043227;GO:0043229;GO:0043231;GO:0045202;GO:0045211;GO:0097060;GO:0098588;GO:0098590;GO:0098978;GO:0110165		4	4	4	15.2	15.2	15.2	40.744	0.00055772	7.0145	16125000	28	18.0581	17.6238	17.455	17.9887	17.7239	18.2113	17.8228	18.1627	NaN	17.9481	17.9022
	0.620403	-0.269646	Q8NBM8	Q8NBM8	Prenylcysteine oxidase-like	PCYOX1L	1970	Color2 [DarkGray]	1	4						-1		catabolic process;cellular metabolic process;cellular modified amino acid catabolic process;cellular modified amino acid metabolic process;cellular process;macromolecule catabolic process;macromolecule metabolic process;metabolic process;modification-dependent macromolecule catabolic process;modification-dependent protein catabolic process;nitrogen compound metabolic process;organic substance cat…	catalytic activity;oxidoreductase activity;oxidoreductase activity, acting on a sulfur group of donors;oxidoreductase activity, acting on a sulfur group of donors, oxygen as acceptor;prenylcysteine oxidase activity	cellular anatomical entity;cytoplasmic vesicle lumen;extracellular region;intracellular organelle lumen;membrane;membrane-enclosed lumen;organelle lumen;platelet alpha granule lumen;secretory granule lumen;vesicle lumen	catabolic process;cellular modified amino acid metabolic process;cellular process;macromolecule catabolic process;macromolecule metabolic process;metabolic process;nitrogen compound metabolic process;primary metabolic process;protein metabolic process;proteolysis;proteolysis involved in protein catabolic process	cellular anatomical entity;extracellular region;membrane;organelle lumen		GO:0006508;GO:0006575;GO:0006807;GO:0008152;GO:0009056;GO:0009057;GO:0009987;GO:0019538;GO:0019941;GO:0030327;GO:0030328;GO:0030329;GO:0042219;GO:0043170;GO:0043632;GO:0044237;GO:0044238;GO:0051603;GO:0071704;GO:1901564;GO:1901565;GO:1901575	GO:0001735;GO:0003824;GO:0016491;GO:0016667;GO:0016670	GO:0005576;GO:0016020;GO:0031093;GO:0031974;GO:0031983;GO:0034774;GO:0043233;GO:0060205;GO:0070013;GO:0110165		2	2	2	7.1	7.1	7.1	54.646	0.00040437	2.6559	7964100	44	17.4157	NaN	NaN	17.4506	17.2419	17.3551	17.365	17.358	NaN	17.402	NaN
	0	-0.269335	Q9NQ29	Q9NQ29	Putative RNA-binding protein Luc7-like 1	LUC7L	2504	Color2 [DarkGray]	1	4						-1		biological regulation;cellular component assembly;cellular component organization;cellular component organization or biogenesis;cellular process;mRNA splice site recognition;negative regulation of biological process;negative regulation of developmental process;negative regulation of multicellular organismal process;negative regulation of muscle organ development;negative regulation of muscle tiss…	binding;identical protein binding;mRNA binding;nucleic acid binding;organic cyclic compound binding;protein binding;protein domain specific binding;RNA binding;RS domain binding	nuclear protein-containing complex;prespliceosome;protein-containing complex;ribonucleoprotein complex;small nuclear ribonucleoprotein complex;Sm-like protein family complex;spliceosomal complex;spliceosomal snRNP complex;U1 snRNP;U2-type prespliceosome;U2-type spliceosomal complex	biological regulation;cellular component assembly;cellular component organization;cellular component organization or biogenesis;cellular process;protein-containing complex assembly;protein-RNA complex assembly;regulation of biological process	protein-containing complex;ribonucleoprotein complex;small nuclear ribonucleoprotein complex;spliceosomal complex		GO:0006376;GO:0009987;GO:0016043;GO:0016202;GO:0022607;GO:0022618;GO:0043933;GO:0045843;GO:0048519;GO:0048634;GO:0048635;GO:0050789;GO:0050793;GO:0051093;GO:0051239;GO:0051241;GO:0065003;GO:0065007;GO:0071826;GO:0071840;GO:1901861;GO:1901862	GO:0003676;GO:0003723;GO:0003729;GO:0005488;GO:0005515;GO:0019904;GO:0042802;GO:0050733;GO:0097159	GO:0005681;GO:0005684;GO:0005685;GO:0030532;GO:0032991;GO:0071004;GO:0071010;GO:0097525;GO:0120114;GO:0140513;GO:1990904		5	2	2	15.1	7	7	43.727	0.00041701	2.9368	4351800	20	NaN	17.4615	NaN	17.5615	17.9941	NaN	17.3245	NaN	17.3769	NaN	17.2195
	0.614121	-0.267636	P10620	P10620	Microsomal glutathione S-transferase 1	MGST1	549	Color2 [DarkGray]	1	4						-1		cellular process;cellular response to chemical stimulus;cellular response to chemical stress;cellular response to hydroperoxide;cellular response to lipid;cellular response to lipid hydroperoxide;cellular response to organic substance;cellular response to oxidative stress;cellular response to oxygen-containing compound;cellular response to stimulus;cellular response to stress;establishment of loc…	antioxidant activity;catalytic activity;glutathione peroxidase activity;glutathione transferase activity;oxidoreductase activity;oxidoreductase activity, acting on peroxide as acceptor;peroxidase activity;transferase activity;transferase activity, transferring alkyl or aryl (other than methyl) groups	azurophil granule membrane;bounding membrane of organelle;cellular anatomical entity;cytoplasmic vesicle membrane;endoplasmic reticulum;endoplasmic reticulum membrane;intracellular membrane-bounded organelle;intracellular organelle;lysosomal membrane;lytic vacuole membrane;membrane;membrane-bounded organelle;microbody;microbody membrane;mitochondrial membrane;mitochondrial outer membrane;mitochon…	cellular process;establishment of localization;localization;response to chemical;response to oxidative stress;response to stimulus;response to stress;transport	cellular anatomical entity;endoplasmic reticulum;intracellular membrane-bounded organelle;intracellular organelle;membrane;microbody;mitochondrion;organelle;outer membrane;plasma membrane	Drug metabolism - cytochrome P450;Glutathione metabolism;Metabolism of xenobiotics by cytochrome P450	GO:0006810;GO:0006950;GO:0006979;GO:0006982;GO:0009987;GO:0010033;GO:0015711;GO:0033194;GO:0033554;GO:0033993;GO:0034599;GO:0034635;GO:0042221;GO:0050896;GO:0051179;GO:0051234;GO:0051716;GO:0062197;GO:0070887;GO:0071310;GO:0071396;GO:0071447;GO:0071449;GO:0071702;GO:1901700;GO:1901701	GO:0003824;GO:0004364;GO:0004601;GO:0004602;GO:0016209;GO:0016491;GO:0016684;GO:0016740;GO:0016765	GO:0005739;GO:0005741;GO:0005765;GO:0005774;GO:0005778;GO:0005783;GO:0005789;GO:0005886;GO:0012506;GO:0016020;GO:0019867;GO:0030659;GO:0030667;GO:0031090;GO:0031903;GO:0031966;GO:0031968;GO:0035577;GO:0042579;GO:0043226;GO:0043227;GO:0043229;GO:0043231;GO:0098588;GO:0098852;GO:0110165	ko00480;ko00980;ko00982	3	3	3	34.2	34.2	34.2	17.598	0.00056211	7.1581	11271000	61	18.0161	16.9127	17.7076	17.198	17.6998	17.8158	17.7366	18.049	NaN	17.8968	17.8696
	1.74784	-0.267532	O14548	O14548	Cytochrome c oxidase subunit 7A-related protein, mitochondrial	COX7A2L	90	Color2 [DarkGray]	1	4						-1		aerobic electron transport chain;aerobic respiration;biological regulation;cellular component assembly;cellular component organization;cellular component organization or biogenesis;cellular metabolic process;cellular process;cellular respiration;electron transport chain;energy derivation by oxidation of organic compounds;generation of precursor metabolites and energy;metabolic process;mitochondri…	active monoatomic ion transmembrane transporter activity;active transmembrane transporter activity;catalytic activity;cytochrome-c oxidase activity;electron transfer activity;inorganic cation transmembrane transporter activity;inorganic molecular entity transmembrane transporter activity;monoatomic cation transmembrane transporter activity;monoatomic ion transmembrane transporter activity;oxidore…	catalytic complex;cellular anatomical entity;cytochrome complex;inner mitochondrial membrane protein complex;intracellular membrane-bounded organelle;intracellular non-membrane-bounded organelle;intracellular organelle;membrane;membrane protein complex;membrane-bounded organelle;mitochondrial inner membrane;mitochondrial membrane;mitochondrial protein-containing complex;mitochondrial respirasome;…	biological regulation;cellular component assembly;cellular component organization;cellular component organization or biogenesis;cellular process;cellular respiration;electron transport chain;generation of precursor metabolites and energy;metabolic process;mitochondrion organization;organelle organization;protein-containing complex assembly;regulation of biological process;regulation of metabolic …	catalytic complex;cellular anatomical entity;intracellular membrane-bounded organelle;intracellular non-membrane-bounded organelle;intracellular organelle;membrane;membrane protein complex;mitochondrion;non-membrane-bounded organelle;nucleolus;organelle;protein-containing complex;respiratory chain complex IV	Alzheimer's disease;Cardiac muscle contraction;Huntington's disease;Oxidative phosphorylation;Parkinson's disease	GO:0002082;GO:0006091;GO:0006123;GO:0006996;GO:0007005;GO:0008152;GO:0009060;GO:0009987;GO:0015980;GO:0016043;GO:0019222;GO:0019646;GO:0022607;GO:0022900;GO:0022904;GO:0031323;GO:0043457;GO:0043467;GO:0043933;GO:0044237;GO:0045333;GO:0050789;GO:0050794;GO:0065003;GO:0065007;GO:0071840;GO:0097250;GO:1903715	GO:0003824;GO:0004129;GO:0005215;GO:0008324;GO:0009055;GO:0015075;GO:0015078;GO:0015318;GO:0015399;GO:0015453;GO:0016491;GO:0016675;GO:0022804;GO:0022853;GO:0022857;GO:0022890	GO:0005730;GO:0005739;GO:0005743;GO:0005746;GO:0005751;GO:0016020;GO:0019866;GO:0031090;GO:0031966;GO:0032991;GO:0043226;GO:0043227;GO:0043228;GO:0043229;GO:0043231;GO:0043232;GO:0045277;GO:0070069;GO:0070469;GO:0098796;GO:0098798;GO:0098800;GO:0098803;GO:0110165;GO:1902494	ko00190;ko04260;ko05010;ko05012;ko05016	2	2	2	40.4	40.4	40.4	12.615	0.000407	2.7098	8362800	16	16.8746	16.741	16.8786	NaN	17.1179	17.1074	17.4498	16.9879	NaN	17.4733	17.0974
	0.428397	-0.267138	P30533	P30533	Alpha-2-macroglobulin receptor-associated protein	LRPAP1	807	Color2 [DarkGray]	1	4						-1		amyloid-beta clearance;amyloid-beta clearance by transcytosis;biological regulation;cellular process;establishment of localization;extracellular negative regulation of signal transduction;extracellular regulation of signal transduction;localization;multicellular organismal process;negative regulation of amyloid-beta clearance;negative regulation of binding;negative regulation of biological proces…	amide binding;amyloid-beta binding;binding;carbohydrate derivative binding;enzyme binding;glycosaminoglycan binding;heparin binding;lipase binding;lipoprotein particle receptor binding;low-density lipoprotein particle receptor binding;molecular function activator activity;molecular function inhibitor activity;molecular function regulator activity;peptide binding;protein binding;receptor antagonis…	cell surface;cellular anatomical entity;cis-Golgi network;cytoplasmic vesicle;endomembrane system;endoplasmic reticulum;endoplasmic reticulum lumen;endoplasmic reticulum-Golgi intermediate compartment;endosome;endosome lumen;extracellular region;Golgi apparatus;Golgi lumen;intracellular membrane-bounded organelle;intracellular organelle;intracellular organelle lumen;intracellular vesicle;membrane…	biological regulation;cellular process;establishment of localization;localization;multicellular organismal process;regulation of biological process;regulation of molecular function;regulation of transport;signal transduction;transport;vesicle-mediated transport	cell surface;cellular anatomical entity;cytoplasmic vesicle;endomembrane system;endoplasmic reticulum;endosome;extracellular region;Golgi apparatus;intracellular membrane-bounded organelle;intracellular organelle;membrane;organelle;organelle lumen;plasma membrane;vesicle		GO:0002090;GO:0002091;GO:0006810;GO:0007165;GO:0009966;GO:0009968;GO:0009987;GO:0010646;GO:0010648;GO:0010915;GO:0010916;GO:0010984;GO:0010985;GO:0016192;GO:0023051;GO:0023057;GO:0030100;GO:0032091;GO:0032501;GO:0032879;GO:0043393;GO:0044092;GO:0045056;GO:0045806;GO:0048259;GO:0048261;GO:0048518;GO:0048519;GO:0048523;GO:0048583;GO:0048585;GO:0050789;GO:0050794;GO:0051049;GO:0051051;GO:0051098;GO:…	GO:0001540;GO:0005102;GO:0005488;GO:0005515;GO:0005539;GO:0008201;GO:0019899;GO:0030545;GO:0030546;GO:0030547;GO:0033218;GO:0035473;GO:0042277;GO:0048018;GO:0048019;GO:0050750;GO:0070325;GO:0070326;GO:0097367;GO:0098772;GO:0140677;GO:0140678;GO:1901681	GO:0005576;GO:0005768;GO:0005783;GO:0005788;GO:0005793;GO:0005794;GO:0005796;GO:0005801;GO:0005886;GO:0009986;GO:0012505;GO:0016020;GO:0031410;GO:0031904;GO:0031974;GO:0031982;GO:0043226;GO:0043227;GO:0043229;GO:0043231;GO:0043233;GO:0048237;GO:0070013;GO:0097708;GO:0110165		5	5	5	17.6	17.6	17.6	41.465	0.00047939	4.8071	8399000	11	NaN	NaN	16.5758	NaN	NaN	16.9725	17.0939	NaN	NaN	17.3775	17.112
	0.952323	-0.265803	Q15293	Q15293	Reticulocalbin-1	RCN1	1621	Color2 [DarkGray]	1	4						-1		anatomical structure development;animal organ development;camera-type eye development;chordate embryonic development;developmental process;embryo development;embryo development ending in birth or egg hatching;eye development;in utero embryonic development;multicellular organism development;multicellular organismal process;sensory organ development	binding;calcium ion binding;cation binding;ion binding;metal ion binding	cellular anatomical entity;endoplasmic reticulum;endoplasmic reticulum lumen;intracellular membrane-bounded organelle;intracellular organelle;intracellular organelle lumen;membrane-bounded organelle;membrane-enclosed lumen;organelle;organelle lumen	anatomical structure development;developmental process;embryo development;multicellular organism development;multicellular organismal process;sensory organ development	cellular anatomical entity;endoplasmic reticulum;intracellular membrane-bounded organelle;intracellular organelle;organelle;organelle lumen		GO:0001654;GO:0001701;GO:0007275;GO:0007423;GO:0009790;GO:0009792;GO:0032501;GO:0032502;GO:0043009;GO:0043010;GO:0048513;GO:0048856	GO:0005488;GO:0005509;GO:0043167;GO:0043169;GO:0046872	GO:0005783;GO:0005788;GO:0031974;GO:0043226;GO:0043227;GO:0043229;GO:0043231;GO:0043233;GO:0070013;GO:0110165		11	11	11	43.2	43.2	43.2	38.89	0	68.436	130240000	367	20.0148	19.3379	19.3094	20.0767	19.9638	19.8936	19.8892	19.8167	19.5582	19.7248	19.7812
	1.21097	-0.265718	P52815	P52815	39S ribosomal protein L12, mitochondrial	MRPL12	1077	Color2 [DarkGray]	1	4						-1		amide biosynthetic process;amide metabolic process;aromatic compound biosynthetic process;biological regulation;biosynthetic process;cellular aromatic compound metabolic process;cellular biosynthetic process;cellular metabolic process;cellular nitrogen compound biosynthetic process;cellular nitrogen compound metabolic process;cellular process;DNA-templated transcription;heterocycle biosynthetic p…	binding;mRNA binding;nucleic acid binding;organic cyclic compound binding;RNA binding;structural constituent of ribosome;structural molecule activity	cellular anatomical entity;intracellular membrane-bounded organelle;intracellular organelle;intracellular organelle lumen;large ribosomal subunit;membrane;membrane-bounded organelle;membrane-enclosed lumen;mitochondrial inner membrane;mitochondrial large ribosomal subunit;mitochondrial matrix;mitochondrial membrane;mitochondrial protein-containing complex;mitochondrion;organellar large ribosomal …	amide metabolic process;biological regulation;biosynthetic process;cellular aromatic compound metabolic process;cellular nitrogen compound metabolic process;cellular process;DNA-templated transcription;heterocycle metabolic process;macromolecule biosynthetic process;macromolecule metabolic process;metabolic process;mitochondrial translation;nitrogen compound metabolic process;nucleobase-containin…	cellular anatomical entity;intracellular membrane-bounded organelle;intracellular organelle;membrane;mitochondrion;organelle;organelle lumen;protein-containing complex;ribonucleoprotein complex		GO:0000959;GO:0006139;GO:0006351;GO:0006355;GO:0006390;GO:0006412;GO:0006518;GO:0006725;GO:0006807;GO:0008152;GO:0009058;GO:0009059;GO:0009889;GO:0009891;GO:0009893;GO:0009987;GO:0010468;GO:0010556;GO:0010557;GO:0010604;GO:0016070;GO:0018130;GO:0019219;GO:0019222;GO:0019438;GO:0019538;GO:0031323;GO:0031325;GO:0031326;GO:0031328;GO:0032543;GO:0032774;GO:0034641;GO:0034654;GO:0043043;GO:0043170;GO:…	GO:0003676;GO:0003723;GO:0003729;GO:0003735;GO:0005198;GO:0005488;GO:0097159	GO:0000315;GO:0005739;GO:0005743;GO:0005759;GO:0005762;GO:0015934;GO:0016020;GO:0019866;GO:0031090;GO:0031966;GO:0031974;GO:0032991;GO:0043226;GO:0043227;GO:0043229;GO:0043231;GO:0043233;GO:0044391;GO:0070013;GO:0098798;GO:0110165;GO:1990904		7	7	7	48	48	48	21.348	0	47.39	105170000	343	19.7586	19.5956	19.6195	20.0141	19.5362	19.6228	19.6562	19.6252	19.8345	19.6349	19.5209
	1.25519	-0.265049	Q15067	Q15067	Peroxisomal acyl-coenzyme A oxidase 1	ACOX1	1602	Color2 [DarkGray]	1	4						-1		biosynthetic process;carboxylic acid catabolic process;carboxylic acid metabolic process;catabolic process;cellular biosynthetic process;cellular catabolic process;cellular component organization;cellular component organization or biogenesis;cellular lipid catabolic process;cellular lipid metabolic process;cellular metabolic process;cellular process;chemical homeostasis;cholesterol homeostasis;de…	acyl-CoA oxidase activity;anion binding;binding;carboxylic acid binding;catalytic activity;FAD binding;fatty acid binding;flavin adenine dinucleotide binding;heterocyclic compound binding;identical protein binding;ion binding;lipid binding;monocarboxylic acid binding;nucleoside phosphate binding;nucleotide binding;organic acid binding;organic cyclic compound binding;oxidoreductase activity;oxidor…	bounding membrane of organelle;cellular anatomical entity;cytosol;intracellular membrane-bounded organelle;intracellular organelle;intracellular organelle lumen;membrane;membrane-bounded organelle;membrane-enclosed lumen;microbody;microbody lumen;microbody membrane;organelle;organelle lumen;organelle membrane;peroxisomal matrix;peroxisomal membrane;peroxisome	biosynthetic process;catabolic process;cellular component organization;cellular component organization or biogenesis;cellular lipid metabolic process;cellular process;chemical homeostasis;developmental process;generation of precursor metabolites and energy;homeostatic process;lipid metabolic process;metabolic process;monocarboxylic acid metabolic process;organelle fission;organelle organization;o…	cellular anatomical entity;cytosol;intracellular membrane-bounded organelle;intracellular organelle;membrane;microbody;organelle;organelle lumen;peroxisome	alpha-Linolenic acid metabolism;Biosynthesis of unsaturated fatty acids;Fatty acid metabolism;Peroxisome;PPAR signaling pathway	GO:0000038;GO:0003006;GO:0006082;GO:0006091;GO:0006629;GO:0006631;GO:0006635;GO:0006690;GO:0006692;GO:0006693;GO:0006996;GO:0007276;GO:0007283;GO:0008152;GO:0009056;GO:0009058;GO:0009062;GO:0009987;GO:0016042;GO:0016043;GO:0016054;GO:0016559;GO:0019395;GO:0019752;GO:0022414;GO:0030258;GO:0032502;GO:0032787;GO:0033540;GO:0033559;GO:0034440;GO:0042592;GO:0042632;GO:0042743;GO:0042760;GO:0043436;GO:…	GO:0000166;GO:0003824;GO:0003997;GO:0005488;GO:0005504;GO:0005515;GO:0008289;GO:0016401;GO:0016491;GO:0016627;GO:0016634;GO:0019904;GO:0030165;GO:0031406;GO:0033293;GO:0036094;GO:0042802;GO:0042803;GO:0043167;GO:0043168;GO:0043177;GO:0046983;GO:0050660;GO:0071949;GO:0097159;GO:1901265;GO:1901363	GO:0005777;GO:0005778;GO:0005782;GO:0005829;GO:0016020;GO:0031090;GO:0031903;GO:0031907;GO:0031974;GO:0042579;GO:0043226;GO:0043227;GO:0043229;GO:0043231;GO:0043233;GO:0070013;GO:0098588;GO:0110165	ko00071;ko00592;ko01040;ko03320;ko04146	14	14	14	28.2	28.2	28.2	74.423	0	26.79	37408000	133	18.1686	17.945	17.6928	18.1846	18.5319	18.1612	18.4111	18.1696	17.5118	18.2844	18.1958
	2.69777	-0.263965	Q8TAE8	Q8TAE8	Growth arrest and DNA damage-inducible proteins-interacting protein 1	GADD45GIP1	2005	Color2 [DarkGray]	1	4						-1		amide biosynthetic process;amide metabolic process;biosynthetic process;cell cycle;cellular biosynthetic process;cellular metabolic process;cellular nitrogen compound biosynthetic process;cellular nitrogen compound metabolic process;cellular process;macromolecule biosynthetic process;macromolecule metabolic process;metabolic process;mitochondrial translation;nitrogen compound metabolic process;or…		cellular anatomical entity;intracellular membrane-bounded organelle;intracellular organelle;intracellular organelle lumen;large ribosomal subunit;membrane;membrane-bounded organelle;membrane-enclosed lumen;mitochondrial inner membrane;mitochondrial large ribosomal subunit;mitochondrial matrix;mitochondrial membrane;mitochondrial protein-containing complex;mitochondrion;nucleoplasm;organellar larg…	amide metabolic process;biosynthetic process;cell cycle;cellular nitrogen compound metabolic process;cellular process;macromolecule biosynthetic process;macromolecule metabolic process;metabolic process;mitochondrial translation;nitrogen compound metabolic process;peptide metabolic process;primary metabolic process;protein metabolic process;translation	cellular anatomical entity;intracellular membrane-bounded organelle;intracellular organelle;membrane;mitochondrion;nucleoplasm;organelle;organelle lumen;protein-containing complex;ribonucleoprotein complex		GO:0006412;GO:0006518;GO:0006807;GO:0007049;GO:0008152;GO:0009058;GO:0009059;GO:0009987;GO:0019538;GO:0032543;GO:0034641;GO:0043043;GO:0043170;GO:0043603;GO:0043604;GO:0044237;GO:0044238;GO:0044249;GO:0044271;GO:0071704;GO:1901564;GO:1901566;GO:1901576		GO:0000315;GO:0005654;GO:0005739;GO:0005743;GO:0005759;GO:0005762;GO:0015934;GO:0016020;GO:0019866;GO:0031090;GO:0031966;GO:0031974;GO:0032991;GO:0043226;GO:0043227;GO:0043229;GO:0043231;GO:0043233;GO:0044391;GO:0070013;GO:0098798;GO:0110165;GO:1990904		5	5	5	36	36	36	25.384	0.00058038	7.7223	14536000	46	17.4739	NaN	17.5459	17.2459	17.4685	17.428	17.5351	17.5696	17.4975	17.2778	17.5037
	0.517651	-0.263559	O00273	O00273	DNA fragmentation factor subunit alpha	DFFA	57	Color2 [DarkGray]	1	4						-1		apoptotic DNA fragmentation;apoptotic process;aromatic compound catabolic process;biological regulation;catabolic process;cell death;cellular aromatic compound metabolic process;cellular catabolic process;cellular metabolic process;cellular nitrogen compound catabolic process;cellular nitrogen compound metabolic process;cellular process;chaperone-mediated protein folding;DNA catabolic process;DNA…	binding;deoxyribonuclease inhibitor activity;enzyme inhibitor activity;enzyme regulator activity;molecular function inhibitor activity;molecular function regulator activity;nuclease inhibitor activity;protein binding;protein domain specific binding;protein folding chaperone	cellular anatomical entity;chromatin;cytosol;intracellular membrane-bounded organelle;intracellular organelle;membrane;membrane-bounded organelle;nucleoplasm;nucleus;organelle;plasma membrane;protein-containing complex;protein-DNA complex	biological regulation;catabolic process;cellular aromatic compound metabolic process;cellular nitrogen compound metabolic process;cellular process;DNA metabolic process;heterocycle metabolic process;macromolecule catabolic process;macromolecule metabolic process;metabolic process;nitrogen compound metabolic process;nucleobase-containing compound catabolic process;nucleobase-containing compound me…	cellular anatomical entity;cytosol;intracellular membrane-bounded organelle;intracellular organelle;membrane;nucleoplasm;nucleus;organelle;plasma membrane;protein-containing complex;protein-DNA complex	Apoptosis	GO:0006139;GO:0006259;GO:0006308;GO:0006309;GO:0006457;GO:0006725;GO:0006807;GO:0006915;GO:0008152;GO:0008219;GO:0009056;GO:0009057;GO:0009892;GO:0009894;GO:0009895;GO:0009987;GO:0010605;GO:0012501;GO:0019219;GO:0019222;GO:0019439;GO:0031323;GO:0031324;GO:0031329;GO:0031330;GO:0032069;GO:0032070;GO:0032074;GO:0032076;GO:0034641;GO:0034655;GO:0042981;GO:0043065;GO:0043066;GO:0043067;GO:0043068;GO:…	GO:0004857;GO:0005488;GO:0005515;GO:0019904;GO:0030234;GO:0044183;GO:0060703;GO:0098772;GO:0140678;GO:0140721	GO:0000785;GO:0005634;GO:0005654;GO:0005829;GO:0005886;GO:0016020;GO:0032991;GO:0032993;GO:0043226;GO:0043227;GO:0043229;GO:0043231;GO:0110165	ko04210	7	7	7	30.8	30.8	30.8	36.521	0	13.039	12615000	59	17.46	17.425	16.6723	16.3837	17.948	17.4498	17.6191	17.4357	NaN	17.7895	17.6566
	1.16555	-0.260054	Q8WWV3	Q8WWV3	Reticulon-4-interacting protein 1, mitochondrial	RTN4IP1	2040	Color2 [DarkGray]	1	4						-1		anatomical structure development;biological regulation;developmental process;nervous system development;regulation of biological process;regulation of cell projection organization;regulation of cellular component organization;regulation of cellular process;regulation of dendrite development;regulation of developmental process;regulation of neuron projection development;regulation of plasma membra…	binding;catalytic activity;cation binding;ion binding;metal ion binding;oxidoreductase activity;transition metal ion binding;zinc ion binding	bounding membrane of organelle;cellular anatomical entity;intracellular membrane-bounded organelle;intracellular organelle;membrane;membrane-bounded organelle;mitochondrial membrane;mitochondrial outer membrane;mitochondrion;organelle;organelle membrane;organelle outer membrane;outer membrane	anatomical structure development;biological regulation;developmental process;nervous system development;regulation of biological process;system development	cellular anatomical entity;intracellular membrane-bounded organelle;intracellular organelle;membrane;mitochondrion;organelle;outer membrane		GO:0007399;GO:0010975;GO:0031344;GO:0032502;GO:0048731;GO:0048856;GO:0050773;GO:0050789;GO:0050793;GO:0050794;GO:0051128;GO:0065007;GO:0120035	GO:0003824;GO:0005488;GO:0008270;GO:0016491;GO:0043167;GO:0043169;GO:0046872;GO:0046914	GO:0005739;GO:0005741;GO:0016020;GO:0019867;GO:0031090;GO:0031966;GO:0031968;GO:0043226;GO:0043227;GO:0043229;GO:0043231;GO:0098588;GO:0110165		7	7	7	31.3	31.3	31.3	43.589	0	10.903	15659000	55	17.7651	17.3967	17.6862	17.8891	17.2674	17.4682	17.6337	17.6814	NaN	17.6218	17.5506
	0.776308	-0.258106	P61981	P61981	14-3-3 protein gamma;14-3-3 protein gamma, N-terminally processed	YWHAG	1206	Color2 [DarkGray]	1	4						-1		biological regulation;cell communication;cellular localization;cellular macromolecule localization;cellular process;cellular response to chemical stimulus;cellular response to endogenous stimulus;cellular response to external stimulus;cellular response to extracellular stimulus;cellular response to glucose starvation;cellular response to hormone stimulus;cellular response to insulin stimulus;cell…	binding;enzyme binding;enzyme inhibitor activity;enzyme regulator activity;identical protein binding;insulin-like growth factor receptor binding;kinase binding;kinase inhibitor activity;kinase regulator activity;molecular function inhibitor activity;molecular function regulator activity;molecular sequestering activity;nucleic acid binding;organic cyclic compound binding;phosphoprotein binding;pho…	anchoring junction;cell junction;cell-substrate junction;cellular anatomical entity;cytoplasm;cytosol;extracellular exosome;extracellular membrane-bounded organelle;extracellular organelle;extracellular vesicle;focal adhesion;membrane;membrane-bounded organelle;organelle;presynapse;vesicle	biological regulation;cell communication;cellular localization;cellular process;establishment of localization;localization;macromolecule localization;modulation of chemical synaptic transmission;protein localization;protein targeting;regulation of biological process;regulation of biological quality;regulation of catalytic activity;regulation of metabolic process;regulation of molecular function;r…	cell junction;cellular anatomical entity;cytoplasm;cytosol;extracellular organelle;membrane;organelle;presynapse;vesicle	Cell cycle;Hepatitis C;Hippo signaling pathway;Neurotrophin signaling pathway;Oocyte meiosis;PI3K-Akt signaling pathway;Viral carcinogenesis	GO:0001932;GO:0001933;GO:0006469;GO:0006605;GO:0006950;GO:0007154;GO:0007165;GO:0008104;GO:0009267;GO:0009605;GO:0009719;GO:0009725;GO:0009892;GO:0009966;GO:0009968;GO:0009987;GO:0009991;GO:0010033;GO:0010243;GO:0010563;GO:0010605;GO:0010646;GO:0010648;GO:0019220;GO:0019222;GO:0023051;GO:0023057;GO:0031323;GO:0031324;GO:0031399;GO:0031400;GO:0031667;GO:0031668;GO:0031669;GO:0032006;GO:0032007;GO:…	GO:0003676;GO:0003723;GO:0004857;GO:0004860;GO:0005080;GO:0005102;GO:0005159;GO:0005488;GO:0005515;GO:0008426;GO:0019207;GO:0019210;GO:0019887;GO:0019899;GO:0019900;GO:0019901;GO:0019904;GO:0030234;GO:0030291;GO:0030971;GO:0042802;GO:0045309;GO:0050815;GO:0051219;GO:0097159;GO:0098772;GO:0140311;GO:0140313;GO:0140678;GO:1990782	GO:0005737;GO:0005829;GO:0005925;GO:0016020;GO:0030054;GO:0030055;GO:0031982;GO:0043226;GO:0043227;GO:0043230;GO:0065010;GO:0070062;GO:0070161;GO:0098793;GO:0110165;GO:1903561	ko04110;ko04114;ko04722	13	8	8	51	37.2	37.2	28.302	0	16.511	25343000	71	18.3001	18.64	18.9793	18.9166	18.855	18.0553	18.5097	17.982	18.9154	18.408	18.7421
	2.00125	-0.257602	Q15836	Q15836	Vesicle-associated membrane protein 3	VAMP3	1656	Color2 [DarkGray]	1	4						-1		biological regulation;calcium-ion regulated exocytosis;cell adhesion;cell-substrate adhesion;cellular component assembly;cellular component organization;cellular component organization or biogenesis;cellular localization;cellular macromolecule localization;cellular process;cellular response to chemical stimulus;cellular response to cytokine stimulus;cellular response to organic substance;cellular…	binding;molecular adaptor activity;protein binding;protein-macromolecule adaptor activity;SNAP receptor activity;SNARE binding;syntaxin binding;syntaxin-1 binding	bounding membrane of organelle;cell junction;cell projection;cell surface;cellular anatomical entity;clathrin-coated endocytic vesicle membrane;clathrin-coated vesicle;clathrin-coated vesicle membrane;coated vesicle;coated vesicle membrane;cytoplasmic vesicle;cytoplasmic vesicle membrane;cytosol;early endosome membrane;endocytic vesicle membrane;endosome;endosome membrane;intracellular membrane-b…	biological regulation;cell adhesion;cellular component assembly;cellular component organization;cellular component organization or biogenesis;cellular localization;cellular process;endosomal transport;establishment of localization;exocytosis;Golgi vesicle transport;localization;macromolecule localization;membrane docking;membrane fusion;membrane organization;organelle fusion;organelle localizatio…	cell junction;cell projection;cell surface;cellular anatomical entity;coated vesicle;cytoplasmic vesicle;cytosol;endosome;intracellular membrane-bounded organelle;intracellular organelle;membrane;membrane protein complex;neuron projection;organelle;plasma membrane;protein-containing complex;secretory vesicle;synapse;vesicle	Phagosome;SNARE interactions in vesicular transport	GO:0001919;GO:0001921;GO:0006810;GO:0006887;GO:0006892;GO:0006893;GO:0006904;GO:0006906;GO:0006996;GO:0007155;GO:0008104;GO:0009893;GO:0009987;GO:0010033;GO:0010604;GO:0015031;GO:0016043;GO:0016050;GO:0016192;GO:0016197;GO:0016482;GO:0017156;GO:0019222;GO:0022406;GO:0022607;GO:0023051;GO:0023056;GO:0031589;GO:0032879;GO:0032940;GO:0033036;GO:0034097;GO:0034341;GO:0034446;GO:0035493;GO:0042147;GO:…	GO:0000149;GO:0005484;GO:0005488;GO:0005515;GO:0017075;GO:0019905;GO:0030674;GO:0060090	GO:0005768;GO:0005829;GO:0005886;GO:0009986;GO:0010008;GO:0012506;GO:0016020;GO:0030054;GO:0030133;GO:0030135;GO:0030136;GO:0030141;GO:0030659;GO:0030662;GO:0030665;GO:0030666;GO:0030669;GO:0030670;GO:0031090;GO:0031201;GO:0031410;GO:0031901;GO:0031982;GO:0032588;GO:0032991;GO:0042995;GO:0043005;GO:0043226;GO:0043227;GO:0043229;GO:0043231;GO:0045202;GO:0048471;GO:0055037;GO:0055038;GO:0097708;GO:…	ko04130;ko04145	6	6	3	62	62	29	11.309	0	26.526	53879000	142	19.5121	19.4107	19.425	19.3092	19.6656	19.6795	19.7709	19.7324	19.4896	19.6292	19.6329
	0	-0.257596	Q9HC78	Q9HC78	Zinc finger and BTB domain-containing protein 20	ZBTB20	2475	Color2 [DarkGray]	1	4						-1		biological regulation;carbohydrate homeostasis;cellular homeostasis;cellular process;cellular response to carbohydrate stimulus;cellular response to chemical stimulus;cellular response to glucose stimulus;cellular response to hexose stimulus;cellular response to monosaccharide stimulus;cellular response to organic substance;cellular response to oxygen-containing compound;cellular response to stim…	binding;cation binding;cis-regulatory region sequence-specific DNA binding;DNA binding;DNA-binding transcription factor activity;DNA-binding transcription factor activity, RNA polymerase II-specific;DNA-binding transcription repressor activity;DNA-binding transcription repressor activity, RNA polymerase II-specific;double-stranded DNA binding;ion binding;metal ion binding;nucleic acid binding;org…	cellular anatomical entity;cytoplasm;intracellular membrane-bounded organelle;intracellular organelle;membrane-bounded organelle;nuclear body;nucleoplasm;nucleus;organelle	biological regulation;cellular homeostasis;cellular process;chemical homeostasis;homeostatic process;regulation of biological process;regulation of DNA-templated transcription;regulation of metabolic process;response to chemical;response to stimulus	cellular anatomical entity;cytoplasm;intracellular membrane-bounded organelle;intracellular organelle;nucleoplasm;nucleus;organelle		GO:0000122;GO:0001678;GO:0001817;GO:0001819;GO:0002682;GO:0006109;GO:0006110;GO:0006140;GO:0006355;GO:0006357;GO:0009743;GO:0009746;GO:0009749;GO:0009889;GO:0009890;GO:0009891;GO:0009892;GO:0009893;GO:0009894;GO:0009896;GO:0009987;GO:0010033;GO:0010468;GO:0010556;GO:0010557;GO:0010558;GO:0010562;GO:0010604;GO:0010605;GO:0010628;GO:0010629;GO:0019216;GO:0019219;GO:0019220;GO:0019222;GO:0019725;GO:…	GO:0000976;GO:0000977;GO:0000978;GO:0000981;GO:0000987;GO:0001067;GO:0001217;GO:0001227;GO:0003676;GO:0003677;GO:0003690;GO:0003700;GO:0005488;GO:0043167;GO:0043169;GO:0043565;GO:0046872;GO:0097159;GO:0140110;GO:1990837	GO:0005634;GO:0005654;GO:0005737;GO:0016604;GO:0043226;GO:0043227;GO:0043229;GO:0043231;GO:0110165		2	2	2	5.4	5.4	5.4	81.082	0.00045872	4.1552	3243000	6	NaN	NaN	NaN	NaN	16.3454	NaN	NaN	16.4471	NaN	NaN	NaN
	0.261754	-0.255373	O75934	O75934	Pre-mRNA-splicing factor SPF27	BCAS2	311	Color2 [DarkGray]	1	4						-1		cellular aromatic compound metabolic process;cellular metabolic process;cellular nitrogen compound metabolic process;cellular process;heterocycle metabolic process;macromolecule metabolic process;metabolic process;mRNA metabolic process;mRNA processing;mRNA splicing, via spliceosome;nitrogen compound metabolic process;nucleic acid metabolic process;nucleobase-containing compound metabolic process…		catalytic complex;catalytic step 2 spliceosome;cellular anatomical entity;centrosome;intracellular membrane-bounded organelle;intracellular non-membrane-bounded organelle;intracellular organelle;membrane-bounded organelle;microtubule organizing center;non-membrane-bounded organelle;nuclear body;nuclear protein-containing complex;nuclear speck;nucleolus;nucleoplasm;nucleus;organelle;protein-contai…	cellular aromatic compound metabolic process;cellular nitrogen compound metabolic process;cellular process;heterocycle metabolic process;macromolecule metabolic process;metabolic process;mRNA metabolic process;mRNA processing;nitrogen compound metabolic process;nucleobase-containing compound metabolic process;primary metabolic process;RNA metabolic process;RNA processing;RNA splicing;RNA splicing…	catalytic complex;cellular anatomical entity;centrosome;intracellular membrane-bounded organelle;intracellular non-membrane-bounded organelle;intracellular organelle;microtubule organizing center;non-membrane-bounded organelle;nucleolus;nucleoplasm;nucleus;organelle;protein-containing complex;ribonucleoprotein complex;spliceosomal complex	Spliceosome	GO:0000375;GO:0000377;GO:0000398;GO:0006139;GO:0006396;GO:0006397;GO:0006725;GO:0006807;GO:0008152;GO:0008380;GO:0009987;GO:0016070;GO:0016071;GO:0034641;GO:0043170;GO:0044237;GO:0044238;GO:0046483;GO:0071704;GO:0090304;GO:1901360		GO:0000974;GO:0005634;GO:0005654;GO:0005681;GO:0005684;GO:0005730;GO:0005813;GO:0005815;GO:0016604;GO:0016607;GO:0032991;GO:0043226;GO:0043227;GO:0043228;GO:0043229;GO:0043231;GO:0043232;GO:0071007;GO:0071013;GO:0110165;GO:0140513;GO:1902494;GO:1990904	ko03040	5	5	5	29.8	29.8	29.8	26.131	0.00047687	4.7449	16624000	41	17.7986	17.9017	17.7808	16.3788	18.3134	17.7819	17.7236	17.7755	17.5684	17.8086	17.9165
	1.89268	-0.254855	P42025	P42025	Beta-centractin	ACTR1B	911	Color2 [DarkGray]	1	4						-1			adenyl nucleotide binding;adenyl ribonucleotide binding;anion binding;ATP binding;binding;carbohydrate derivative binding;heterocyclic compound binding;ion binding;nucleoside phosphate binding;nucleotide binding;organic cyclic compound binding;purine nucleotide binding;purine ribonucleoside triphosphate binding;purine ribonucleotide binding;ribonucleotide binding;small molecule binding	cellular anatomical entity;centrosome;cytoplasm;cytoplasmic vesicle lumen;cytoskeleton;cytosol;dynactin complex;extracellular exosome;extracellular membrane-bounded organelle;extracellular organelle;extracellular region;extracellular vesicle;ficolin-1-rich granule lumen;intracellular non-membrane-bounded organelle;intracellular organelle;intracellular organelle lumen;membrane;membrane-bounded org…		cellular anatomical entity;centrosome;cytoplasm;cytoskeleton;cytosol;extracellular organelle;extracellular region;intracellular non-membrane-bounded organelle;intracellular organelle;membrane;microtubule organizing center;non-membrane-bounded organelle;organelle;organelle lumen;protein-containing complex;vesicle			GO:0000166;GO:0005488;GO:0005524;GO:0017076;GO:0030554;GO:0032553;GO:0032555;GO:0032559;GO:0035639;GO:0036094;GO:0043167;GO:0043168;GO:0097159;GO:0097367;GO:1901265;GO:1901363	GO:0005576;GO:0005737;GO:0005813;GO:0005815;GO:0005829;GO:0005856;GO:0005869;GO:0005875;GO:0015630;GO:0016020;GO:0031974;GO:0031982;GO:0031983;GO:0032991;GO:0034774;GO:0043226;GO:0043227;GO:0043228;GO:0043229;GO:0043230;GO:0043232;GO:0043233;GO:0060205;GO:0065010;GO:0070013;GO:0070062;GO:0110165;GO:1903561;GO:1904813		3	1	1	17	4	4	42.293	0.00051546	5.9601	11892000	46	NaN	17.7966	17.929	17.9705	18.1807	18.0586	18.0892	18.258	NaN	18.2622	18.3412
	2.53609	-0.252418	P46782	P46782	40S ribosomal protein S5;40S ribosomal protein S5, N-terminally processed	RPS5	958	Color2 [DarkGray]	1	4						-1		amide biosynthetic process;amide metabolic process;biological regulation;biosynthetic process;cellular biosynthetic process;cellular component assembly;cellular component biogenesis;cellular component organization;cellular component organization or biogenesis;cellular metabolic process;cellular nitrogen compound biosynthetic process;cellular nitrogen compound metabolic process;cellular process;cy…	binding;mRNA binding;nucleic acid binding;organic cyclic compound binding;RNA binding;rRNA binding;structural constituent of ribosome;structural molecule activity	anchoring junction;cell junction;cell-substrate junction;cellular anatomical entity;cytoplasm;cytosol;cytosolic ribosome;cytosolic small ribosomal subunit;extracellular exosome;extracellular membrane-bounded organelle;extracellular organelle;extracellular vesicle;focal adhesion;intracellular non-membrane-bounded organelle;intracellular organelle;membrane;membrane-bounded organelle;non-membrane-bo…	amide metabolic process;biological regulation;biosynthetic process;cellular component assembly;cellular component biogenesis;cellular component organization;cellular component organization or biogenesis;cellular nitrogen compound metabolic process;cellular process;cytoplasmic translation;macromolecule biosynthetic process;macromolecule metabolic process;metabolic process;nitrogen compound metabol…	cell junction;cellular anatomical entity;cytoplasm;cytosol;extracellular organelle;intracellular non-membrane-bounded organelle;intracellular organelle;membrane;non-membrane-bounded organelle;nucleolus;nucleoplasm;organelle;preribosome;protein-containing complex;ribonucleoprotein complex;ribosome;small ribosomal subunit;vesicle	Ribosome	GO:0000028;GO:0002181;GO:0006412;GO:0006413;GO:0006450;GO:0006518;GO:0006807;GO:0008152;GO:0009058;GO:0009059;GO:0009987;GO:0016043;GO:0019538;GO:0022607;GO:0022613;GO:0022618;GO:0034641;GO:0042274;GO:0043043;GO:0043170;GO:0043603;GO:0043604;GO:0043933;GO:0044085;GO:0044237;GO:0044238;GO:0044249;GO:0044271;GO:0065003;GO:0065007;GO:0065008;GO:0071704;GO:0071826;GO:0071840;GO:1901564;GO:1901566;GO:…	GO:0003676;GO:0003723;GO:0003729;GO:0003735;GO:0005198;GO:0005488;GO:0019843;GO:0097159	GO:0005654;GO:0005730;GO:0005737;GO:0005829;GO:0005840;GO:0005925;GO:0015935;GO:0016020;GO:0022626;GO:0022627;GO:0030054;GO:0030055;GO:0030684;GO:0031982;GO:0032040;GO:0032991;GO:0043226;GO:0043227;GO:0043228;GO:0043229;GO:0043230;GO:0043232;GO:0044391;GO:0065010;GO:0070062;GO:0070161;GO:0110165;GO:1903561;GO:1990904	ko03010	9	9	9	46.1	46.1	46.1	22.876	0	76.473	211400000	766	19.9991	20.3002	19.9778	20.3254	20.1452	20.1728	19.9203	20.5074	20.3815	20.4243	20.2873
	2.65748	-0.252287	P51572	P51572	B-cell receptor-associated protein 31	BCAP31	1053	Color2 [DarkGray]	1	4						-1		apoptotic process;biological regulation;calcium ion homeostasis;calcium-mediated signaling;calcium-mediated signaling using intracellular calcium source;cell death;cellular homeostasis;cellular localization;cellular macromolecule localization;cellular process;cellular response to stimulus;cellular response to stress;chemical homeostasis;developmental process;developmental process involved in repr…	binding;MHC class I protein binding;MHC protein binding;protein binding;protein-containing complex binding;signaling receptor binding	bounding membrane of organelle;cellular anatomical entity;clathrin-coated vesicle;coated vesicle;cytoplasmic vesicle;cytosol;endoplasmic reticulum;endoplasmic reticulum membrane;endoplasmic reticulum-Golgi intermediate compartment membrane;Golgi cisterna membrane;Golgi membrane;intracellular membrane-bounded organelle;intracellular non-membrane-bounded organelle;intracellular organelle;intracellu…	biological regulation;cellular homeostasis;cellular localization;cellular process;chemical homeostasis;developmental process;establishment of localization;Golgi vesicle transport;homeostatic process;inorganic ion homeostasis;intracellular monoatomic ion homeostasis;intracellular signal transduction;localization;macromolecule localization;positive regulation of apoptotic process;positive regulatio…	cellular anatomical entity;coated vesicle;cytoplasmic vesicle;cytosol;endoplasmic reticulum;intracellular membrane-bounded organelle;intracellular non-membrane-bounded organelle;intracellular organelle;lipid droplet;membrane;mitochondrion;non-membrane-bounded organelle;organelle;plasma membrane;vesicle	Protein processing in endoplasmic reticulum	GO:0003006;GO:0006605;GO:0006626;GO:0006810;GO:0006873;GO:0006874;GO:0006888;GO:0006915;GO:0006950;GO:0007165;GO:0007204;GO:0007276;GO:0007283;GO:0008104;GO:0008219;GO:0009893;GO:0009894;GO:0009896;GO:0009966;GO:0009967;GO:0009987;GO:0010604;GO:0010646;GO:0010647;GO:0010950;GO:0010952;GO:0012501;GO:0016192;GO:0019222;GO:0019722;GO:0019725;GO:0019932;GO:0022414;GO:0023051;GO:0023056;GO:0030003;GO:…	GO:0005102;GO:0005488;GO:0005515;GO:0042287;GO:0042288;GO:0044877	GO:0000139;GO:0005739;GO:0005783;GO:0005789;GO:0005811;GO:0005829;GO:0005886;GO:0016020;GO:0030135;GO:0030136;GO:0031090;GO:0031410;GO:0031982;GO:0032580;GO:0033116;GO:0043226;GO:0043227;GO:0043228;GO:0043229;GO:0043231;GO:0043232;GO:0044232;GO:0044233;GO:0097038;GO:0097708;GO:0098552;GO:0098553;GO:0098576;GO:0098588;GO:0110165	ko04141	9	9	9	32.5	32.5	32.5	27.991	0	43.987	220870000	383	20.7527	20.6317	20.8393	20.856	20.7849	20.6631	20.7129	20.71	20.7704	20.6045	20.6489
	1.0612	-0.250343	P11234	P11234	Ras-related protein Ral-B	RALB	561	Color2 [DarkGray]	1	4						-1		apoptotic process;biological regulation;cell communication;cell cycle;cell death;cell division;cellular process;cellular response to chemical stimulus;cellular response to dsRNA;cellular response to exogenous dsRNA;cellular response to external stimulus;cellular response to extracellular stimulus;cellular response to nitrogen compound;cellular response to nutrient levels;cellular response to orga…	anion binding;ATPase binding;binding;carbohydrate derivative binding;catalytic activity;enzyme binding;G protein activity;GDP binding;GTP binding;GTPase activity;guanyl nucleotide binding;guanyl ribonucleotide binding;heterocyclic compound binding;hydrolase activity;hydrolase activity, acting on acid anhydrides;hydrolase activity, acting on acid anhydrides, in phosphorus-containing anhydrides;ion…	cellular anatomical entity;extracellular exosome;extracellular membrane-bounded organelle;extracellular organelle;extracellular vesicle;membrane;membrane-bounded organelle;midbody;organelle;plasma membrane;vesicle	biological regulation;cell communication;cell cycle;cell division;cellular process;endocytosis;establishment of localization;intracellular signal transduction;localization;positive regulation of catalytic activity;programmed cell death;regulation of biological process;regulation of catalytic activity;regulation of metabolic process;regulation of molecular function;regulation of organelle organiza…	cellular anatomical entity;extracellular organelle;membrane;midbody;organelle;plasma membrane;vesicle	Pancreatic cancer;Pathways in cancer	GO:0001928;GO:0001932;GO:0001934;GO:0006810;GO:0006897;GO:0006898;GO:0006915;GO:0006950;GO:0007049;GO:0007154;GO:0007165;GO:0007264;GO:0007265;GO:0008219;GO:0009267;GO:0009605;GO:0009893;GO:0009894;GO:0009896;GO:0009966;GO:0009967;GO:0009987;GO:0009991;GO:0010033;GO:0010506;GO:0010508;GO:0010562;GO:0010604;GO:0010638;GO:0010646;GO:0010647;GO:0012501;GO:0014070;GO:0016192;GO:0016239;GO:0016241;GO:…	GO:0000166;GO:0003824;GO:0003924;GO:0003925;GO:0005488;GO:0005515;GO:0005525;GO:0016462;GO:0016787;GO:0016817;GO:0016818;GO:0017076;GO:0017111;GO:0019001;GO:0019003;GO:0019899;GO:0031625;GO:0032553;GO:0032555;GO:0032561;GO:0035639;GO:0036094;GO:0043167;GO:0043168;GO:0044389;GO:0051117;GO:0097159;GO:0097367;GO:0098772;GO:1901265;GO:1901363	GO:0005886;GO:0016020;GO:0030496;GO:0031982;GO:0043226;GO:0043227;GO:0043230;GO:0065010;GO:0070062;GO:0110165;GO:1903561	ko05200;ko05212	9	3	3	54.9	19.4	19.4	23.408	0.00047348	4.5679	18189000	45	NaN	17.9853	18.1813	17.868	18.3061	18.3491	18.2381	18.3892	18.3585	18.2563	18.1498
	2.21184	-0.249932	Q9BVK6	Q9BVK6	Transmembrane emp24 domain-containing protein 9	TMED9	2335	Color2 [DarkGray]	1	4						-1		biological regulation;cellular component organization;cellular component organization or biogenesis;cellular localization;cellular macromolecule localization;cellular process;COPI coating of Golgi vesicle;endoplasmic reticulum to Golgi vesicle-mediated transport;establishment of localization;establishment of localization in cell;establishment of protein localization;Golgi organization;Golgi trans…	binding;protein binding;SNARE binding;syntaxin binding	bounding membrane of organelle;cellular anatomical entity;clathrin-coated vesicle;coated vesicle;COPII-coated ER to Golgi transport vesicle;cytoplasmic vesicle;endoplasmic reticulum;endoplasmic reticulum membrane;endoplasmic reticulum-Golgi intermediate compartment;endoplasmic reticulum-Golgi intermediate compartment membrane;exocytic vesicle;extracellular exosome;extracellular membrane-bounded o…	biological regulation;cellular component organization;cellular component organization or biogenesis;cellular localization;cellular process;establishment of localization;Golgi organization;Golgi vesicle transport;intracellular protein transport;localization;macromolecule localization;organelle organization;protein localization;protein transport;regulation of biological process;regulation of organe…	cellular anatomical entity;coated vesicle;cytoplasmic vesicle;endoplasmic reticulum;extracellular organelle;Golgi apparatus;intracellular membrane-bounded organelle;intracellular organelle;membrane;organelle;secretory vesicle;synaptic vesicle;vesicle		GO:0006810;GO:0006886;GO:0006888;GO:0006901;GO:0006996;GO:0007030;GO:0008104;GO:0009987;GO:0010638;GO:0015031;GO:0016043;GO:0016050;GO:0016192;GO:0033036;GO:0033043;GO:0045184;GO:0046907;GO:0048193;GO:0048200;GO:0048205;GO:0048518;GO:0048522;GO:0050789;GO:0050794;GO:0051128;GO:0051130;GO:0051179;GO:0051234;GO:0051641;GO:0051649;GO:0065007;GO:0070727;GO:0071702;GO:0071705;GO:0071840	GO:0000149;GO:0005488;GO:0005515;GO:0019905	GO:0000139;GO:0005783;GO:0005789;GO:0005793;GO:0005794;GO:0005798;GO:0008021;GO:0016020;GO:0030133;GO:0030134;GO:0030135;GO:0030136;GO:0030140;GO:0031090;GO:0031410;GO:0031982;GO:0033116;GO:0043226;GO:0043227;GO:0043229;GO:0043230;GO:0043231;GO:0065010;GO:0070062;GO:0070382;GO:0097708;GO:0098588;GO:0099503;GO:0110165;GO:1903561		8	8	7	41.3	41.3	34	27.277	0	58.675	61964000	191	19.3695	18.996	19.0356	19.2636	19.0653	19.2928	19.421	19.5078	19.3601	19.3028	19.4527
	1.17153	-0.249096	P18859	P18859	ATP synthase-coupling factor 6, mitochondrial	ATP5J	667	Color2 [DarkGray]	1	4						-1		anatomical structure development;aromatic compound biosynthetic process;ATP biosynthetic process;ATP metabolic process;biosynthetic process;carbohydrate derivative biosynthetic process;carbohydrate derivative metabolic process;cellular aromatic compound metabolic process;cellular biosynthetic process;cellular metabolic process;cellular nitrogen compound biosynthetic process;cellular nitrogen comp…	inorganic cation transmembrane transporter activity;inorganic molecular entity transmembrane transporter activity;monoatomic cation transmembrane transporter activity;monoatomic ion transmembrane transporter activity;proton transmembrane transporter activity;transmembrane transporter activity;transporter activity	ATPase complex;catalytic complex;cellular anatomical entity;inner mitochondrial membrane protein complex;intracellular membrane-bounded organelle;intracellular organelle;membrane;membrane protein complex;membrane-bounded organelle;mitochondrial inner membrane;mitochondrial membrane;mitochondrial protein-containing complex;mitochondrial proton-transporting ATP synthase complex;mitochondrial proton…	anatomical structure development;biosynthetic process;carbohydrate derivative metabolic process;cellular aromatic compound metabolic process;cellular nitrogen compound metabolic process;cellular process;developmental process;heterocycle metabolic process;metabolic process;nitrogen compound metabolic process;nucleobase-containing compound metabolic process;nucleobase-containing small molecule meta…	catalytic complex;cellular anatomical entity;intracellular membrane-bounded organelle;intracellular organelle;membrane;membrane protein complex;mitochondrion;organelle;protein-containing complex;proton-transporting two-sector ATPase complex	Alzheimer's disease;Huntington's disease;Oxidative phosphorylation;Parkinson's disease	GO:0006139;GO:0006163;GO:0006164;GO:0006725;GO:0006753;GO:0006754;GO:0006793;GO:0006796;GO:0006807;GO:0008152;GO:0009058;GO:0009117;GO:0009141;GO:0009142;GO:0009144;GO:0009145;GO:0009150;GO:0009152;GO:0009165;GO:0009199;GO:0009201;GO:0009205;GO:0009206;GO:0009259;GO:0009260;GO:0009987;GO:0015986;GO:0018130;GO:0019438;GO:0019637;GO:0019693;GO:0021762;GO:0032502;GO:0034641;GO:0034654;GO:0042776;GO:…	GO:0005215;GO:0008324;GO:0015075;GO:0015078;GO:0015318;GO:0022857;GO:0022890	GO:0000276;GO:0005739;GO:0005743;GO:0005753;GO:0016020;GO:0016469;GO:0019866;GO:0031090;GO:0031966;GO:0032991;GO:0033177;GO:0043226;GO:0043227;GO:0043229;GO:0043231;GO:0045259;GO:0045263;GO:0098796;GO:0098798;GO:0098800;GO:0110165;GO:1902494;GO:1904949	ko00190;ko05010;ko05012;ko05016	5	5	5	54.6	54.6	54.6	12.587	0	70.458	88319000	227	20.4958	19.8334	20.0826	20.4515	20.215	20.063	20.2782	20.0735	20.1739	19.9891	20.2499
	1.03191	-0.248881	P42696	P42696	RNA-binding protein 34	RBM34	922	Color2 [DarkGray]	1	4						-1		cellular aromatic compound metabolic process;cellular metabolic process;cellular nitrogen compound metabolic process;cellular process;heterocycle metabolic process;macromolecule metabolic process;maturation of LSU-rRNA;maturation of LSU-rRNA from tricistronic rRNA transcript (SSU-rRNA, 5.8S rRNA, LSU-rRNA);metabolic process;ncRNA metabolic process;ncRNA processing;nitrogen compound metabolic proc…	binding;nucleic acid binding;organic cyclic compound binding;RNA binding;rRNA binding	cellular anatomical entity;chromosome;intracellular non-membrane-bounded organelle;intracellular organelle;non-membrane-bounded organelle;nucleolus;nucleoplasm;organelle	cellular aromatic compound metabolic process;cellular nitrogen compound metabolic process;cellular process;heterocycle metabolic process;macromolecule metabolic process;metabolic process;nitrogen compound metabolic process;nucleobase-containing compound metabolic process;primary metabolic process;RNA metabolic process;RNA processing;rRNA metabolic process;rRNA processing	cellular anatomical entity;chromosome;intracellular non-membrane-bounded organelle;intracellular organelle;non-membrane-bounded organelle;nucleolus;nucleoplasm;organelle		GO:0000463;GO:0000470;GO:0006139;GO:0006364;GO:0006396;GO:0006725;GO:0006807;GO:0008152;GO:0009987;GO:0016070;GO:0016072;GO:0034470;GO:0034641;GO:0034660;GO:0043170;GO:0044237;GO:0044238;GO:0046483;GO:0071704;GO:0090304;GO:1901360	GO:0003676;GO:0003723;GO:0005488;GO:0019843;GO:0097159	GO:0005654;GO:0005694;GO:0005730;GO:0043226;GO:0043228;GO:0043229;GO:0043232;GO:0110165		7	7	7	22.3	22.3	22.3	48.564	0	10.769	13797000	65	17.6223	17.2364	17.071	17.4364	17.6865	17.1785	17.8436	17.2664	17.2455	17.7144	17.4926
	0.515959	-0.248506	P04439	P04439	HLA class I histocompatibility antigen, A-3 alpha chain	HLA-A	426	Color2 [DarkGray]	1	4						-1		activation of immune response;adaptive immune response;adaptive immune response based on somatic recombination of immune receptors built from immunoglobulin superfamily domains;alpha-beta T cell activation;antibacterial humoral response;antigen processing and presentation;antigen processing and presentation of endogenous antigen;antigen processing and presentation of endogenous peptide antigen;an…	amide binding;antigen binding;beta-2-microglobulin binding;binding;CD8 receptor binding;nucleic acid binding;organic cyclic compound binding;peptide antigen binding;peptide binding;protein binding;protein-containing complex binding;RNA binding;signaling receptor binding;T cell receptor binding;TAP binding;TAP complex binding	bounding membrane of organelle;cell surface;cellular anatomical entity;coated vesicle membrane;cytoplasmic vesicle membrane;early endosome membrane;endocytic vesicle membrane;endoplasmic reticulum;endoplasmic reticulum exit site;endoplasmic reticulum membrane;endoplasmic reticulum protein-containing complex;endosome membrane;ER to Golgi transport vesicle membrane;external side of plasma membrane;…	biological process involved in interspecies interaction between organisms;biological regulation;cell activation;cell killing;cell surface receptor signaling pathway;cellular process;defense response to other organism;detection of stimulus;immune response;immune system process;multicellular organismal process;regulation of biological process;regulation of metabolic process;response to biotic stimu…	cell surface;cellular anatomical entity;endoplasmic reticulum;extracellular organelle;extracellular space;Golgi apparatus;intracellular membrane-bounded organelle;intracellular organelle;membrane;membrane protein complex;MHC class I peptide loading complex;MHC protein complex;organelle;plasma membrane;protein-containing complex;vesicle	Allograft rejection;Antigen processing and presentation;Autoimmune thyroid disease;Cell adhesion molecules (CAMs);Endocytosis;Graft-versus-host disease;Natural killer cell mediated cytotoxicity;Phagosome;Type I diabetes mellitus;Viral myocarditis	GO:0001775;GO:0001817;GO:0001819;GO:0001906;GO:0001909;GO:0001910;GO:0001911;GO:0001912;GO:0001913;GO:0001914;GO:0001916;GO:0002250;GO:0002252;GO:0002253;GO:0002347;GO:0002376;GO:0002418;GO:0002419;GO:0002424;GO:0002428;GO:0002429;GO:0002443;GO:0002449;GO:0002456;GO:0002460;GO:0002474;GO:0002475;GO:0002476;GO:0002478;GO:0002483;GO:0002484;GO:0002485;GO:0002486;GO:0002682;GO:0002683;GO:0002684;GO:…	GO:0003676;GO:0003723;GO:0003823;GO:0005102;GO:0005488;GO:0005515;GO:0030881;GO:0033218;GO:0042277;GO:0042605;GO:0042608;GO:0042610;GO:0044877;GO:0046977;GO:0062061;GO:0097159	GO:0000139;GO:0005615;GO:0005783;GO:0005789;GO:0005794;GO:0005797;GO:0005886;GO:0009897;GO:0009986;GO:0010008;GO:0012506;GO:0012507;GO:0016020;GO:0030658;GO:0030659;GO:0030662;GO:0030666;GO:0030670;GO:0031090;GO:0031901;GO:0031982;GO:0031984;GO:0031985;GO:0032991;GO:0042611;GO:0042612;GO:0042824;GO:0043226;GO:0043227;GO:0043229;GO:0043230;GO:0043231;GO:0055038;GO:0065010;GO:0070062;GO:0070971;GO:…	ko04144;ko04145;ko04514;ko04612;ko04650;ko04940;ko05320;ko05330;ko05332;ko05416	12	12	7	40.5	40.5	23.6	40.84	0	28.651	45264000	144	18.9697	18.4115	17.9775	18.2676	19.1658	18.2417	18.3298	18.2178	17.8361	18.2714	18.2311
	1.23606	-0.248403	Q12959	Q12959	Disks large homolog 1	DLG1	1444	Color2 [DarkGray]	1	4						-1		actin cytoskeleton organization;actin filament organization;actin filament polymerization;actin filament-based process;actin polymerization or depolymerization;amyloid precursor protein metabolic process;anatomical structure development;anatomical structure morphogenesis;animal organ morphogenesis;anterograde trans-synaptic signaling;astral microtubule organization;bicellular tight junction assem…	binding;cadherin binding;catalytic activity;catalytic activity, acting on a protein;cell adhesion molecule binding;channel regulator activity;cytoskeletal protein binding;enzyme binding;guanylate kinase activity;hydrolase activity;hydrolase activity, acting on ester bonds;ion channel regulator activity;kinase activity;kinase binding;L27 domain binding;molecular adaptor activity;molecular function…	adherens junction;anchoring junction;apical plasma membrane;basement membrane;basolateral plasma membrane;bicellular tight junction;cell junction;cell projection;cell projection membrane;cell-cell contact zone;cell-cell junction;cellular anatomical entity;collagen-containing extracellular matrix;cytoplasm;cytoplasmic side of membrane;cytoplasmic side of plasma membrane;cytosol;endoplasmic reticul…	actin cytoskeleton organization;anatomical structure development;biological regulation;cell activation;cell adhesion;cell communication;cell junction organization;cell population proliferation;cell recognition;cell-cell signaling;cellular component assembly;cellular component organization;cellular component organization or biogenesis;cellular localization;cellular process;chemical synaptic transm…	cell junction;cell projection;cellular anatomical entity;cytoplasm;cytosol;endoplasmic reticulum;external encapsulating structure;extracellular matrix;extracellular organelle;glutamatergic synapse;Golgi apparatus;intracellular membrane-bounded organelle;intracellular organelle;membrane;membrane protein complex;microtubule;neuron projection;nucleus;organelle;plasma membrane;postsynaptic density me…	T cell receptor signaling pathway	GO:0000122;GO:0000226;GO:0001658;GO:0001763;GO:0001771;GO:0001775;GO:0001935;GO:0002009;GO:0002028;GO:0002088;GO:0002376;GO:0002682;GO:0002683;GO:0002694;GO:0002695;GO:0003006;GO:0003008;GO:0003012;GO:0006355;GO:0006357;GO:0006807;GO:0006936;GO:0006937;GO:0006939;GO:0006942;GO:0006996;GO:0007010;GO:0007015;GO:0007017;GO:0007043;GO:0007051;GO:0007154;GO:0007155;GO:0007162;GO:0007163;GO:0007165;GO:…	GO:0003824;GO:0004385;GO:0004721;GO:0005198;GO:0005488;GO:0005515;GO:0008092;GO:0015459;GO:0016247;GO:0016301;GO:0016740;GO:0016772;GO:0016776;GO:0016787;GO:0016788;GO:0016791;GO:0019205;GO:0019899;GO:0019900;GO:0019902;GO:0019904;GO:0042578;GO:0044325;GO:0045296;GO:0050145;GO:0050839;GO:0060090;GO:0097016;GO:0098772;GO:0098879;GO:0098918;GO:0098919;GO:0099106;GO:0099186;GO:0140096;GO:0141108	GO:0001772;GO:0005604;GO:0005634;GO:0005737;GO:0005783;GO:0005789;GO:0005794;GO:0005829;GO:0005874;GO:0005886;GO:0005911;GO:0005912;GO:0005923;GO:0009898;GO:0014704;GO:0016020;GO:0016323;GO:0016324;GO:0016328;GO:0030054;GO:0030312;GO:0031012;GO:0031090;GO:0031253;GO:0031594;GO:0031982;GO:0032991;GO:0033268;GO:0035748;GO:0042383;GO:0042995;GO:0043005;GO:0043219;GO:0043226;GO:0043227;GO:0043229;GO:…	ko04660	2	2	2	5.2	5.2	5.2	100.45	0.0051338	1.884	2868200	16	16.4503	NaN	16.6246	NaN	NaN	NaN	NaN	NaN	NaN	NaN	16.6677
	0.676201	-0.245352	P04080	P04080	Cystatin-B	CSTB	419	Color2 [DarkGray]	1	4						-1		adult behavior;adult locomotory behavior;behavior;biological regulation;locomotory behavior;multicellular organismal process;negative regulation of biological process;negative regulation of catalytic activity;negative regulation of hydrolase activity;negative regulation of macromolecule metabolic process;negative regulation of metabolic process;negative regulation of molecular function;negative r…	binding;cysteine-type endopeptidase inhibitor activity;endopeptidase inhibitor activity;endopeptidase regulator activity;enzyme binding;enzyme inhibitor activity;enzyme regulator activity;molecular function inhibitor activity;molecular function regulator activity;nucleic acid binding;organic cyclic compound binding;peptidase inhibitor activity;peptidase regulator activity;protease binding;protein…	cellular anatomical entity;collagen-containing extracellular matrix;cytoplasm;cytoplasmic vesicle lumen;cytosol;external encapsulating structure;extracellular exosome;extracellular matrix;extracellular membrane-bounded organelle;extracellular organelle;extracellular region;extracellular space;extracellular vesicle;ficolin-1-rich granule lumen;intracellular membrane-bounded organelle;intracellular…	behavior;biological regulation;locomotory behavior;multicellular organismal process;regulation of biological process;regulation of catalytic activity;regulation of metabolic process;regulation of molecular function	cellular anatomical entity;cytoplasm;cytosol;external encapsulating structure;extracellular matrix;extracellular organelle;extracellular region;extracellular space;intracellular membrane-bounded organelle;intracellular non-membrane-bounded organelle;intracellular organelle;non-membrane-bounded organelle;nucleolus;nucleus;organelle;organelle lumen;vesicle		GO:0007610;GO:0007626;GO:0008344;GO:0009892;GO:0010466;GO:0010605;GO:0019222;GO:0030162;GO:0030534;GO:0032501;GO:0043086;GO:0044092;GO:0045861;GO:0048519;GO:0050789;GO:0050790;GO:0051171;GO:0051172;GO:0051246;GO:0051248;GO:0051336;GO:0051346;GO:0052547;GO:0060255;GO:0065007;GO:0065009;GO:0080090	GO:0002020;GO:0003676;GO:0003723;GO:0004857;GO:0004866;GO:0004869;GO:0005488;GO:0005515;GO:0019899;GO:0030234;GO:0030414;GO:0061134;GO:0061135;GO:0097159;GO:0098772;GO:0140678	GO:0005576;GO:0005615;GO:0005634;GO:0005730;GO:0005737;GO:0005829;GO:0030312;GO:0031012;GO:0031974;GO:0031982;GO:0031983;GO:0034774;GO:0043226;GO:0043227;GO:0043228;GO:0043229;GO:0043230;GO:0043231;GO:0043232;GO:0043233;GO:0060205;GO:0062023;GO:0065010;GO:0070013;GO:0070062;GO:0110165;GO:1903561;GO:1904724;GO:1904813		4	4	4	55.1	55.1	55.1	11.139	0	11.951	40247000	132	18.9269	18.3122	19.1327	19.5637	19.0708	19.41	19.0062	19.5902	19.1644	19.0706	19.4212
	1.07386	-0.244438	Q96CM8	Q96CM8	Acyl-CoA synthetase family member 2, mitochondrial	ACSF2	2136	Color2 [DarkGray]	1	4						-1		acyl-CoA metabolic process;amide metabolic process;carbohydrate derivative metabolic process;carboxylic acid metabolic process;cellular aromatic compound metabolic process;cellular lipid metabolic process;cellular metabolic process;cellular nitrogen compound metabolic process;cellular process;fatty acid metabolic process;heterocycle metabolic process;lipid metabolic process;metabolic process;mono…	acid-thiol ligase activity;adenyl nucleotide binding;adenyl ribonucleotide binding;anion binding;ATP binding;ATP-dependent activity;binding;butyrate-CoA ligase activity;carbohydrate derivative binding;catalytic activity;CoA-ligase activity;fatty acid ligase activity;heterocyclic compound binding;ion binding;ligase activity;ligase activity, forming carbon-sulfur bonds;long-chain fatty acid-CoA lig…	cellular anatomical entity;intracellular organelle lumen;membrane-enclosed lumen;mitochondrial matrix;organelle lumen	amide metabolic process;carbohydrate derivative metabolic process;cellular aromatic compound metabolic process;cellular lipid metabolic process;cellular nitrogen compound metabolic process;cellular process;heterocycle metabolic process;lipid metabolic process;metabolic process;monocarboxylic acid metabolic process;nitrogen compound metabolic process;nucleobase-containing compound metabolic proces…	cellular anatomical entity;organelle lumen		GO:0006082;GO:0006139;GO:0006163;GO:0006629;GO:0006631;GO:0006637;GO:0006725;GO:0006753;GO:0006790;GO:0006793;GO:0006796;GO:0006807;GO:0008152;GO:0009117;GO:0009150;GO:0009259;GO:0009987;GO:0019637;GO:0019693;GO:0019752;GO:0032787;GO:0033865;GO:0033875;GO:0034032;GO:0034641;GO:0035383;GO:0043436;GO:0043603;GO:0044237;GO:0044238;GO:0044255;GO:0044281;GO:0046483;GO:0055086;GO:0071704;GO:0072521;GO:…	GO:0000166;GO:0003824;GO:0004467;GO:0005488;GO:0005524;GO:0015645;GO:0016405;GO:0016874;GO:0016877;GO:0016878;GO:0017076;GO:0030554;GO:0031956;GO:0032553;GO:0032555;GO:0032559;GO:0035639;GO:0036094;GO:0043167;GO:0043168;GO:0047760;GO:0097159;GO:0097367;GO:0140657;GO:1901265;GO:1901363	GO:0005759;GO:0031974;GO:0043233;GO:0070013;GO:0110165		13	13	13	35.6	35.6	35.6	68.124	0	29.753	50404000	143	19.0771	18.5208	18.3785	18.5016	19.0246	18.7817	18.933	18.7513	19.199	18.895	18.8452
	1.23585	-0.243856	P22570	P22570	NADPH:adrenodoxin oxidoreductase, mitochondrial	FDXR	711	Color2 [DarkGray]	1	4						-1		alcohol metabolic process;biosynthetic process;cellular biosynthetic process;cellular ketone metabolic process;cellular metabolic process;cellular process;cholesterol metabolic process;generation of precursor metabolites and energy;ketone biosynthetic process;lipid biosynthetic process;lipid metabolic process;metabolic process;organic cyclic compound biosynthetic process;organic cyclic compound m…	catalytic activity;ferredoxin-NAD(P) reductase activity;ferredoxin-NADP+ reductase activity;NADPH-adrenodoxin reductase activity;oxidoreductase activity;oxidoreductase activity, acting on iron-sulfur proteins as donors;oxidoreductase activity, acting on iron-sulfur proteins as donors, NAD or NADP as acceptor	cellular anatomical entity;intracellular membrane-bounded organelle;intracellular organelle;intracellular organelle lumen;membrane;membrane-bounded organelle;membrane-enclosed lumen;mitochondrial inner membrane;mitochondrial matrix;mitochondrial membrane;mitochondrion;organelle;organelle inner membrane;organelle lumen;organelle membrane	alcohol metabolic process;biosynthetic process;cellular ketone metabolic process;cellular process;generation of precursor metabolites and energy;lipid metabolic process;metabolic process;primary metabolic process;small molecule metabolic process;ubiquinone biosynthetic process	cellular anatomical entity;intracellular membrane-bounded organelle;intracellular organelle;membrane;mitochondrion;organelle;organelle lumen		GO:0006066;GO:0006091;GO:0006629;GO:0006694;GO:0006743;GO:0006744;GO:0008152;GO:0008202;GO:0008203;GO:0008610;GO:0009058;GO:0009987;GO:0016125;GO:0042180;GO:0042181;GO:0044237;GO:0044238;GO:0044249;GO:0044281;GO:0044283;GO:0071704;GO:1901360;GO:1901362;GO:1901576;GO:1901615;GO:1901661;GO:1901663;GO:1902652	GO:0003824;GO:0004324;GO:0008937;GO:0015039;GO:0016491;GO:0016730;GO:0016731	GO:0005739;GO:0005743;GO:0005759;GO:0016020;GO:0019866;GO:0031090;GO:0031966;GO:0031974;GO:0043226;GO:0043227;GO:0043229;GO:0043231;GO:0043233;GO:0070013;GO:0110165		6	6	6	17.5	17.5	17.5	53.836	0.00057604	7.6499	17295000	52	17.7386	17.4205	17.1105	17.5893	17.7374	17.361	17.7209	17.5173	17.8522	17.5198	17.6529
	1.78119	-0.240848	P61604	P61604	10 kDa heat shock protein, mitochondrial	HSPE1	1196	Color2 [DarkGray]	1	4						-1		activation of cysteine-type endopeptidase activity involved in apoptotic process;biological regulation;cell differentiation;cellular developmental process;cellular process;chaperone cofactor-dependent protein refolding;chaperone-mediated protein folding;'de novo' post-translational protein folding;'de novo' protein folding;developmental process;osteoblast differentiation;positive regulation of bi…	adenyl nucleotide binding;adenyl ribonucleotide binding;anion binding;ATP binding;binding;carbohydrate derivative binding;cation binding;heterocyclic compound binding;ion binding;metal ion binding;nucleic acid binding;nucleoside phosphate binding;nucleotide binding;organic cyclic compound binding;protein binding;protein folding chaperone;protein-folding chaperone binding;purine nucleotide binding…	cellular anatomical entity;extracellular exosome;extracellular membrane-bounded organelle;extracellular organelle;extracellular vesicle;intracellular membrane-bounded organelle;intracellular organelle;intracellular organelle lumen;membrane;membrane-bounded organelle;membrane-enclosed lumen;mitochondrial matrix;mitochondrion;organelle;organelle lumen;vesicle	biological regulation;cell differentiation;cellular process;developmental process;positive regulation of catalytic activity;protein folding;regulation of biological process;regulation of catalytic activity;regulation of metabolic process;regulation of molecular function;response to chemical;response to stimulus;response to stress	cellular anatomical entity;extracellular organelle;intracellular membrane-bounded organelle;intracellular organelle;membrane;mitochondrion;organelle;organelle lumen;vesicle		GO:0001649;GO:0006457;GO:0006458;GO:0006919;GO:0006950;GO:0006986;GO:0009893;GO:0009987;GO:0010033;GO:0010604;GO:0010950;GO:0010952;GO:0019222;GO:0030154;GO:0030162;GO:0032502;GO:0035966;GO:0042221;GO:0043085;GO:0043280;GO:0043281;GO:0044093;GO:0045862;GO:0048518;GO:0048869;GO:0050789;GO:0050790;GO:0050896;GO:0051084;GO:0051085;GO:0051171;GO:0051173;GO:0051246;GO:0051247;GO:0051336;GO:0051345;GO:…	GO:0000166;GO:0003676;GO:0003723;GO:0005488;GO:0005515;GO:0005524;GO:0017076;GO:0030554;GO:0032553;GO:0032555;GO:0032559;GO:0035639;GO:0036094;GO:0043167;GO:0043168;GO:0043169;GO:0044183;GO:0046872;GO:0051082;GO:0051087;GO:0097159;GO:0097367;GO:1901265;GO:1901363	GO:0005739;GO:0005759;GO:0016020;GO:0031974;GO:0031982;GO:0043226;GO:0043227;GO:0043229;GO:0043230;GO:0043231;GO:0043233;GO:0065010;GO:0070013;GO:0070062;GO:0110165;GO:1903561		14	14	14	91.2	91.2	91.2	10.932	0	145.19	1154000000	1259	23.0192	22.8887	22.8355	23.0552	22.7371	22.927	23.0047	22.9193	23.2318	22.7774	22.8909
	0.983785	-0.240387	Q5JRX3	Q5JRX3	Presequence protease, mitochondrial	PITRM1	1735	Color2 [DarkGray]	1	4						-1		cellular localization;cellular macromolecule localization;cellular process;establishment of localization;establishment of protein localization;establishment of protein localization to mitochondrion;establishment of protein localization to organelle;localization;macromolecule localization;macromolecule metabolic process;metabolic process;nitrogen compound metabolic process;organic substance metabo…	binding;catalytic activity;catalytic activity, acting on a protein;cation binding;endopeptidase activity;enzyme activator activity;enzyme regulator activity;hydrolase activity;ion binding;metal ion binding;metalloendopeptidase activity;metallopeptidase activity;molecular function activator activity;molecular function regulator activity;peptidase activity;transition metal ion binding;zinc ion bind…	cellular anatomical entity;intracellular membrane-bounded organelle;intracellular organelle;intracellular organelle lumen;membrane-bounded organelle;membrane-enclosed lumen;mitochondrial matrix;mitochondrion;organelle;organelle lumen	cellular localization;cellular process;establishment of localization;localization;macromolecule localization;macromolecule metabolic process;metabolic process;nitrogen compound metabolic process;primary metabolic process;protein localization;protein maturation;protein metabolic process;protein processing;protein targeting;proteolysis	cellular anatomical entity;intracellular membrane-bounded organelle;intracellular organelle;mitochondrion;organelle;organelle lumen		GO:0006508;GO:0006605;GO:0006626;GO:0006807;GO:0008104;GO:0008152;GO:0009987;GO:0016485;GO:0019538;GO:0033036;GO:0033365;GO:0043170;GO:0044238;GO:0045184;GO:0051179;GO:0051234;GO:0051604;GO:0051641;GO:0070585;GO:0070727;GO:0071704;GO:0072594;GO:0072655;GO:1901564	GO:0003824;GO:0004175;GO:0004222;GO:0005488;GO:0008047;GO:0008233;GO:0008237;GO:0008270;GO:0016787;GO:0030234;GO:0043167;GO:0043169;GO:0046872;GO:0046914;GO:0098772;GO:0140096;GO:0140677	GO:0005739;GO:0005759;GO:0031974;GO:0043226;GO:0043227;GO:0043229;GO:0043231;GO:0043233;GO:0070013;GO:0110165		15	15	15	20.4	20.4	20.4	117.41	0	23.591	43551000	159	17.9363	17.7474	18.201	17.6811	17.5428	18.1784	17.9738	18.0871	17.3406	18.0043	18.0342
	1.8047	-0.239568	P80723	P80723	Brain acid soluble protein 1	BASP1	1309	Color2 [DarkGray]	1	4						-1		anatomical structure development;animal organ development;anterior/posterior pattern specification;biological regulation;cell differentiation;cell differentiation involved in kidney development;cellular developmental process;cellular process;developmental process;developmental process involved in reproduction;diaphragm development;epithelial cell differentiation;epithelial cell differentiation in…	binding;DNA binding;double-stranded DNA binding;nucleic acid binding;organic cyclic compound binding;protein binding;protein domain specific binding;sequence-specific DNA binding;sequence-specific double-stranded DNA binding;transcription cis-regulatory region binding;transcription coregulator activity;transcription corepressor activity;transcription regulator activity;transcription regulatory re…	cell junction;cellular anatomical entity;chromatin;cytoplasm;cytoskeleton;extracellular exosome;extracellular membrane-bounded organelle;extracellular organelle;extracellular vesicle;growth cone;intracellular membrane-bounded organelle;intracellular non-membrane-bounded organelle;intracellular organelle;membrane;membrane-bounded organelle;non-membrane-bounded organelle;nuclear body;nuclear matrix…	anatomical structure development;biological regulation;cell differentiation;cellular process;developmental process;multicellular organismal process;muscle structure development;pattern specification process;regulation of biological process;regulation of DNA-templated transcription;regulation of metabolic process;reproductive process	cell junction;cellular anatomical entity;cytoplasm;cytoskeleton;extracellular organelle;intracellular membrane-bounded organelle;intracellular non-membrane-bounded organelle;intracellular organelle;membrane;non-membrane-bounded organelle;nucleus;organelle;plasma membrane;protein-containing complex;protein-DNA complex;site of polarized growth;vesicle		GO:0003002;GO:0003006;GO:0006355;GO:0007356;GO:0007389;GO:0007517;GO:0008406;GO:0009888;GO:0009889;GO:0009890;GO:0009892;GO:0009952;GO:0009987;GO:0010468;GO:0010556;GO:0010558;GO:0010605;GO:0019219;GO:0019222;GO:0021762;GO:0022414;GO:0030154;GO:0030855;GO:0031323;GO:0031324;GO:0031326;GO:0031327;GO:0032501;GO:0032502;GO:0035850;GO:0040008;GO:0045892;GO:0045927;GO:0045934;GO:0046620;GO:0046622;GO:…	GO:0000976;GO:0001067;GO:0003676;GO:0003677;GO:0003690;GO:0003712;GO:0003714;GO:0005488;GO:0005515;GO:0019904;GO:0043565;GO:0097159;GO:0140110;GO:1990837	GO:0000785;GO:0005634;GO:0005737;GO:0005856;GO:0005886;GO:0016020;GO:0016363;GO:0016604;GO:0016605;GO:0016607;GO:0030054;GO:0030426;GO:0030427;GO:0031982;GO:0032991;GO:0032993;GO:0043226;GO:0043227;GO:0043228;GO:0043229;GO:0043230;GO:0043231;GO:0043232;GO:0065010;GO:0070062;GO:0110165;GO:1903561		10	10	10	73.1	73.1	73.1	22.693	0	31.8	80227000	274	19.757	19.7212	19.6783	19.8311	19.4312	19.5795	19.312	19.5035	19.8182	19.2864	19.3268
	1.20012	-0.238797	Q13011	Q13011	Delta(3,5)-Delta(2,4)-dienoyl-CoA isomerase, mitochondrial	ECH1	1449	Color2 [DarkGray]	1	4						-1		carboxylic acid catabolic process;carboxylic acid metabolic process;catabolic process;cellular catabolic process;cellular lipid catabolic process;cellular lipid metabolic process;cellular metabolic process;cellular process;fatty acid beta-oxidation;fatty acid catabolic process;fatty acid metabolic process;fatty acid oxidation;lipid catabolic process;lipid metabolic process;lipid modification;lipi…	catalytic activity;delta(3,5)-delta(2,4)-dienoyl-CoA isomerase activity;intramolecular oxidoreductase activity;intramolecular oxidoreductase activity, transposing C=C bonds;isomerase activity	cellular anatomical entity;cytosol;extracellular exosome;extracellular membrane-bounded organelle;extracellular organelle;extracellular vesicle;intracellular membrane-bounded organelle;intracellular organelle;intracellular organelle lumen;membrane;membrane-bounded organelle;membrane-enclosed lumen;microbody;microbody lumen;mitochondrion;organelle;organelle lumen;peroxisomal matrix;peroxisome;vesi…	catabolic process;cellular lipid metabolic process;cellular process;lipid metabolic process;metabolic process;monocarboxylic acid metabolic process;organic acid metabolic process;primary metabolic process;small molecule metabolic process	cellular anatomical entity;cytosol;extracellular organelle;intracellular membrane-bounded organelle;intracellular organelle;membrane;microbody;mitochondrion;organelle;organelle lumen;peroxisome;vesicle	Peroxisome	GO:0006082;GO:0006629;GO:0006631;GO:0006635;GO:0008152;GO:0009056;GO:0009062;GO:0009987;GO:0016042;GO:0016054;GO:0019395;GO:0019752;GO:0030258;GO:0032787;GO:0034440;GO:0043436;GO:0044237;GO:0044238;GO:0044242;GO:0044248;GO:0044255;GO:0044281;GO:0044282;GO:0046395;GO:0071704;GO:0072329;GO:1901575	GO:0003824;GO:0016853;GO:0016860;GO:0016863;GO:0051750	GO:0005739;GO:0005777;GO:0005782;GO:0005829;GO:0016020;GO:0031907;GO:0031974;GO:0031982;GO:0042579;GO:0043226;GO:0043227;GO:0043229;GO:0043230;GO:0043231;GO:0043233;GO:0065010;GO:0070013;GO:0070062;GO:0110165;GO:1903561	ko04146	10	10	10	48.5	48.5	48.5	35.816	0	42.88	68185000	238	18.9615	19.1594	18.7794	18.6844	19.1399	19.0459	18.9766	19.0238	19.0252	19.0739	18.9523
	1.52044	-0.238554	Q9NUJ1	Q9NUJ1	Mycophenolic acid acyl-glucuronide esterase, mitochondrial	ABHD10	2545	Color2 [DarkGray]	1	4						-1		carbohydrate derivative catabolic process;carbohydrate derivative metabolic process;carboxylic acid metabolic process;catabolic process;cellular glucuronidation;cellular metabolic process;cellular process;glucuronate metabolic process;glucuronoside catabolic process;glucuronoside metabolic process;glycoside catabolic process;glycoside metabolic process;glycosyl compound catabolic process;glycosyl…	carboxylic ester hydrolase activity;catalytic activity;catalytic activity, acting on a protein;hydrolase activity;hydrolase activity, acting on ester bonds;hydrolase activity, acting on glycosyl bonds;hydrolase activity, hydrolyzing O-glycosyl compounds;mycophenolic acid acyl-glucuronide esterase activity;palmitoyl hydrolase activity;palmitoyl-(protein) hydrolase activity;thiolester hydrolase act…	cellular anatomical entity;cytosol;intracellular membrane-bounded organelle;intracellular organelle;intracellular organelle lumen;membrane-bounded organelle;membrane-enclosed lumen;mitochondrial matrix;mitochondrion;organelle;organelle lumen	carbohydrate derivative metabolic process;catabolic process;cellular process;macromolecule catabolic process;macromolecule metabolic process;macromolecule modification;metabolic process;monocarboxylic acid metabolic process;nitrogen compound metabolic process;organic acid metabolic process;primary metabolic process;protein catabolic process;protein metabolic process;protein modification process;s…	cellular anatomical entity;cytosol;intracellular membrane-bounded organelle;intracellular organelle;mitochondrion;organelle;organelle lumen		GO:0002084;GO:0006063;GO:0006082;GO:0006807;GO:0008152;GO:0009056;GO:0009057;GO:0009987;GO:0016137;GO:0016139;GO:0019389;GO:0019391;GO:0019538;GO:0019585;GO:0019752;GO:0030163;GO:0032787;GO:0035601;GO:0036211;GO:0042157;GO:0042159;GO:0043170;GO:0043412;GO:0043436;GO:0044237;GO:0044238;GO:0044281;GO:0052695;GO:0071704;GO:0098732;GO:0098734;GO:1901135;GO:1901136;GO:1901564;GO:1901565;GO:1901575;GO:…	GO:0003824;GO:0004553;GO:0008474;GO:0016787;GO:0016788;GO:0016790;GO:0016798;GO:0052689;GO:0098599;GO:0102390;GO:0140096	GO:0005739;GO:0005759;GO:0005829;GO:0031974;GO:0043226;GO:0043227;GO:0043229;GO:0043231;GO:0043233;GO:0070013;GO:0110165		9	9	9	39.5	39.5	39.5	33.932	0	23.042	46874000	142	18.7871	18.7237	18.303	18.6205	18.4295	18.3623	18.475	18.3899	18.4663	18.3503	18.3254
	0.321925	-0.236783	Q9BRJ6	Q9BRJ6	Uncharacterized protein C7orf50	C7orf50	2294	Color2 [DarkGray]	1	4						-1			binding;nucleic acid binding;organic cyclic compound binding;RNA binding						GO:0003676;GO:0003723;GO:0005488;GO:0097159			2	2	2	22.2	22.2	22.2	22.083	0.00048333	4.9951	4289900	8	16.9161	NaN	NaN	NaN	17.0917	16.4411	16.8902	16.643	NaN	16.3512	16.6723
	0	-0.236368	Q9UHR5	Q9UHR5	SAP30-binding protein	SAP30BP	2684	Color2 [DarkGray]	1	4						-1		biological process involved in interaction with symbiont;biological process involved in interspecies interaction between organisms;biological process involved in symbiotic interaction;biological regulation;modulation by host of symbiont process;modulation by host of symbiont transcription;regulation of biological process;regulation of biosynthetic process;regulation of cellular biosynthetic proce…		cellular anatomical entity;cytoskeleton;intermediate filament cytoskeleton;intracellular membrane-bounded organelle;intracellular non-membrane-bounded organelle;intracellular organelle;membrane-bounded organelle;non-membrane-bounded organelle;nucleoplasm;nucleus;organelle	biological process involved in interspecies interaction between organisms;biological process involved in symbiotic interaction;biological regulation;regulation of biological process;regulation of DNA-templated transcription;regulation of metabolic process;response to biotic stimulus;response to external stimulus;response to stimulus	cellular anatomical entity;cytoskeleton;intracellular membrane-bounded organelle;intracellular non-membrane-bounded organelle;intracellular organelle;non-membrane-bounded organelle;nucleoplasm;nucleus;organelle		GO:0006355;GO:0009605;GO:0009607;GO:0009615;GO:0009889;GO:0010468;GO:0010556;GO:0019219;GO:0019222;GO:0031323;GO:0031326;GO:0043207;GO:0044403;GO:0044419;GO:0050789;GO:0050794;GO:0050896;GO:0051171;GO:0051252;GO:0051702;GO:0051707;GO:0051851;GO:0052472;GO:0060255;GO:0065007;GO:0080090;GO:2001141		GO:0005634;GO:0005654;GO:0005856;GO:0043226;GO:0043227;GO:0043228;GO:0043229;GO:0043231;GO:0043232;GO:0045111;GO:0110165		2	2	2	8.4	8.4	8.4	33.87	0.00044346	3.6867	1447500	5	NaN	16.1632	NaN	NaN	NaN	NaN	NaN	NaN	16.1419	NaN	NaN
	0.906393	-0.236296	Q13084	Q13084	39S ribosomal protein L28, mitochondrial	MRPL28	1452	Color2 [DarkGray]	1	4						-1		amide biosynthetic process;amide metabolic process;biosynthetic process;cellular biosynthetic process;cellular metabolic process;cellular nitrogen compound biosynthetic process;cellular nitrogen compound metabolic process;cellular process;macromolecule biosynthetic process;macromolecule metabolic process;metabolic process;mitochondrial translation;nitrogen compound metabolic process;organic subst…	binding;nucleic acid binding;organic cyclic compound binding;RNA binding;structural constituent of ribosome;structural molecule activity	cellular anatomical entity;cytosol;intracellular membrane-bounded organelle;intracellular non-membrane-bounded organelle;intracellular organelle;large ribosomal subunit;membrane;membrane-bounded organelle;mitochondrial inner membrane;mitochondrial large ribosomal subunit;mitochondrial membrane;mitochondrial protein-containing complex;mitochondrial ribosome;mitochondrion;non-membrane-bounded organ…	amide metabolic process;biosynthetic process;cellular nitrogen compound metabolic process;cellular process;macromolecule biosynthetic process;macromolecule metabolic process;metabolic process;mitochondrial translation;nitrogen compound metabolic process;peptide metabolic process;primary metabolic process;protein metabolic process;translation	cellular anatomical entity;cytosol;intracellular membrane-bounded organelle;intracellular non-membrane-bounded organelle;intracellular organelle;membrane;mitochondrion;non-membrane-bounded organelle;organelle;protein-containing complex;ribonucleoprotein complex;ribosome		GO:0006412;GO:0006518;GO:0006807;GO:0008152;GO:0009058;GO:0009059;GO:0009987;GO:0019538;GO:0032543;GO:0034641;GO:0043043;GO:0043170;GO:0043603;GO:0043604;GO:0044237;GO:0044238;GO:0044249;GO:0044271;GO:0071704;GO:1901564;GO:1901566;GO:1901576	GO:0003676;GO:0003723;GO:0003735;GO:0005198;GO:0005488;GO:0097159	GO:0000313;GO:0000315;GO:0005739;GO:0005743;GO:0005761;GO:0005762;GO:0005829;GO:0005840;GO:0015934;GO:0016020;GO:0019866;GO:0031090;GO:0031966;GO:0032991;GO:0043226;GO:0043227;GO:0043228;GO:0043229;GO:0043231;GO:0043232;GO:0044391;GO:0098798;GO:0110165;GO:1990904		3	3	3	12.1	12.1	12.1	30.156	0.00045475	3.981	14001000	36	18.0851	17.4339	17.9026	17.8446	18.0298	18.2943	18.1099	18.3195	16.9877	18.2075	18.1845
	1.16228	-0.235127	Q92804	Q92804	TATA-binding protein-associated factor 2N	TAF15	2082	Color2 [DarkGray]	1	4						-1		biological regulation;cellular aromatic compound metabolic process;cellular metabolic process;cellular nitrogen compound metabolic process;cellular process;heterocycle metabolic process;macromolecule metabolic process;metabolic process;mRNA stabilization;negative regulation of biological process;negative regulation of catabolic process;negative regulation of cellular catabolic process;negative re…	binding;cation binding;DNA binding;ion binding;metal ion binding;mRNA 3'-UTR binding;mRNA binding;nucleic acid binding;organic cyclic compound binding;RNA binding;transcription coregulator activity;transcription regulator activity	cellular anatomical entity;cytoplasm;intracellular membrane-bounded organelle;intracellular organelle;membrane-bounded organelle;nucleoplasm;nucleus;organelle	biological regulation;cellular aromatic compound metabolic process;cellular nitrogen compound metabolic process;cellular process;heterocycle metabolic process;macromolecule metabolic process;metabolic process;nitrogen compound metabolic process;nucleobase-containing compound metabolic process;primary metabolic process;regulation of biological process;regulation of biological quality;regulation of…	cellular anatomical entity;cytoplasm;intracellular membrane-bounded organelle;intracellular organelle;nucleoplasm;nucleus;organelle	Basal transcription factors	GO:0006139;GO:0006355;GO:0006396;GO:0006725;GO:0006807;GO:0008152;GO:0008380;GO:0009889;GO:0009891;GO:0009892;GO:0009893;GO:0009894;GO:0009895;GO:0009987;GO:0010468;GO:0010556;GO:0010557;GO:0010604;GO:0010605;GO:0010608;GO:0010628;GO:0016070;GO:0019219;GO:0019222;GO:0031323;GO:0031324;GO:0031325;GO:0031326;GO:0031328;GO:0031329;GO:0031330;GO:0034641;GO:0043170;GO:0043487;GO:0043488;GO:0043489;GO:…	GO:0003676;GO:0003677;GO:0003712;GO:0003723;GO:0003729;GO:0003730;GO:0005488;GO:0043167;GO:0043169;GO:0046872;GO:0097159;GO:0140110	GO:0005634;GO:0005654;GO:0005737;GO:0043226;GO:0043227;GO:0043229;GO:0043231;GO:0110165	ko03022	11	9	9	32.8	30.4	30.4	61.829	0	32.019	105060000	231	20.0103	20.1607	20.6005	20.406	20.0362	20.3593	19.928	20.4491	20.6224	20.3315	20.3767
	0.655064	-0.234637	Q15375	Q15375	Ephrin type-A receptor 7	EPHA7	1628	Color2 [DarkGray]	1	4						-1		anatomical structure development;anatomical structure morphogenesis;animal organ development;apoptotic process;axon guidance;biological regulation;brain development;branching morphogenesis of a nerve;cell death;cell projection organization;cell surface receptor signaling pathway;cellular component organization;cellular component organization or biogenesis;cellular metabolic process;cellular proce…	adenyl nucleotide binding;adenyl ribonucleotide binding;anion binding;ATP binding;axon guidance receptor activity;binding;carbohydrate derivative binding;catalytic activity;catalytic activity, acting on a protein;chemorepellent activity;ephrin receptor activity;GPI-linked ephrin receptor activity;growth factor binding;heterocyclic compound binding;ion binding;kinase activity;molecular function ac…	cell junction;cell projection;cellular anatomical entity;dendrite;glutamatergic synapse;membrane;neuron projection;plasma membrane;plasma membrane bounded cell projection;synapse	anatomical structure development;biological regulation;cell surface receptor signaling pathway;cellular component organization;cellular component organization or biogenesis;cellular process;developmental process;locomotion;metabolic process;modulation of chemical synaptic transmission;multicellular organismal process;phosphorus metabolic process;phosphorylation;positive regulation of apoptotic pr…	cell junction;cell projection;cellular anatomical entity;glutamatergic synapse;membrane;neuron projection;plasma membrane;synapse	Axon guidance	GO:0001558;GO:0001763;GO:0001932;GO:0001934;GO:0002009;GO:0006793;GO:0006796;GO:0006915;GO:0006935;GO:0007165;GO:0007166;GO:0007167;GO:0007169;GO:0007411;GO:0007420;GO:0008152;GO:0008219;GO:0009653;GO:0009893;GO:0009966;GO:0009987;GO:0010562;GO:0010604;GO:0010646;GO:0010721;GO:0010975;GO:0010977;GO:0012501;GO:0016043;GO:0016310;GO:0019220;GO:0019222;GO:0022407;GO:0022603;GO:0023051;GO:0030030;GO:…	GO:0000166;GO:0003824;GO:0004672;GO:0004713;GO:0004714;GO:0004888;GO:0005003;GO:0005004;GO:0005005;GO:0005102;GO:0005488;GO:0005515;GO:0005524;GO:0008046;GO:0016301;GO:0016740;GO:0016772;GO:0016773;GO:0017076;GO:0019199;GO:0019838;GO:0030545;GO:0030546;GO:0030554;GO:0032553;GO:0032555;GO:0032559;GO:0035639;GO:0036094;GO:0038023;GO:0043167;GO:0043168;GO:0045499;GO:0048018;GO:0060089;GO:0097159;GO:…	GO:0005886;GO:0016020;GO:0030054;GO:0030425;GO:0042995;GO:0043005;GO:0045202;GO:0098978;GO:0110165;GO:0120025	ko04360	8	7	6	10.6	9.5	8.5	112.1	0	8.5587	10701000	35	17.0448	17.0886	17.0416	NaN	16.9992	16.8764	16.9845	17.0875	16.95	16.8193	17.0759
	1.16288	-0.234559	Q9UBX3	Q9UBX3	Mitochondrial dicarboxylate carrier	SLC25A10	2660	Color2 [DarkGray]	1	4						-1		biosynthetic process;C4-dicarboxylate transport;carbohydrate biosynthetic process;carbohydrate metabolic process;carboxylic acid transmembrane transport;carboxylic acid transport;cellular metabolic process;cellular process;dicarboxylic acid transport;establishment of localization;gluconeogenesis;glucose metabolic process;hexose biosynthetic process;hexose metabolic process;inorganic anion transme…	active transmembrane transporter activity;antiporter activity;C4-dicarboxylate transmembrane transporter activity;carboxylic acid transmembrane transporter activity;dicarboxylic acid transmembrane transporter activity;inorganic anion transmembrane transporter activity;inorganic molecular entity transmembrane transporter activity;malate transmembrane transporter activity;organic acid transmembrane…	cellular anatomical entity;intracellular membrane-bounded organelle;intracellular organelle;membrane;membrane-bounded organelle;mitochondrial inner membrane;mitochondrial membrane;mitochondrion;nucleoplasm;nucleus;organelle;organelle inner membrane;organelle membrane	biosynthetic process;carbohydrate metabolic process;cellular process;establishment of localization;lipid transport;localization;metabolic process;mitochondrial transport;monoatomic ion transport;organic acid transport;primary metabolic process;small molecule metabolic process;sulfur compound metabolic process;transmembrane transport;transport	cellular anatomical entity;intracellular membrane-bounded organelle;intracellular organelle;membrane;mitochondrion;nucleoplasm;nucleus;organelle	Proximal tubule bicarbonate reclamation	GO:0005975;GO:0005996;GO:0006006;GO:0006094;GO:0006790;GO:0006810;GO:0006811;GO:0006817;GO:0006835;GO:0006839;GO:0006869;GO:0008152;GO:0008272;GO:0009058;GO:0009987;GO:0015698;GO:0015709;GO:0015711;GO:0015729;GO:0015740;GO:0015743;GO:0015744;GO:0015849;GO:0016051;GO:0019318;GO:0019319;GO:0019418;GO:0035435;GO:0044237;GO:0044238;GO:0044281;GO:0044283;GO:0046364;GO:0046942;GO:0051179;GO:0051234;GO:…	GO:0005215;GO:0005310;GO:0005342;GO:0008514;GO:0015103;GO:0015114;GO:0015116;GO:0015117;GO:0015131;GO:0015140;GO:0015141;GO:0015291;GO:0015297;GO:0015318;GO:0015556;GO:0022804;GO:0022857;GO:0046943;GO:1901682;GO:1901702	GO:0005634;GO:0005654;GO:0005739;GO:0005743;GO:0016020;GO:0019866;GO:0031090;GO:0031966;GO:0043226;GO:0043227;GO:0043229;GO:0043231;GO:0110165	ko04964	5	5	5	21.6	21.6	21.6	31.282	0	11.885	35466000	140	19.1198	19.0231	19.1766	19.2854	18.9734	19.176	19.2569	19.1816	19.2044	19.0493	19.0271
	1.20328	-0.232435	Q08379	Q08379	Golgin subfamily A member 2	GOLGA2	1413	Color2 [DarkGray]	1	4						-1		asymmetric cell division;biological regulation;cell cycle process;cell division;cellular component assembly;cellular component disassembly;cellular component organization;cellular component organization or biogenesis;cellular localization;cellular macromolecule localization;cellular process;centrosome cycle;cytoskeleton organization;endoplasmic reticulum to Golgi vesicle-mediated transport;establ…	binding;cadherin binding;cell adhesion molecule binding;cytoskeletal protein binding;enzyme binding;identical protein binding;importin-alpha family protein binding;kinase binding;microtubule binding;protein binding;protein kinase binding;SNARE binding;syntaxin binding;tubulin binding	bounding membrane of organelle;cellular anatomical entity;cis-Golgi network;coated vesicle;COPII-coated ER to Golgi transport vesicle;cytoplasmic vesicle;endoplasmic reticulum-Golgi intermediate compartment membrane;Golgi apparatus;Golgi apparatus subcompartment;Golgi cis cisterna;Golgi cisterna;Golgi cisterna membrane;Golgi membrane;intracellular membrane-bounded organelle;intracellular non-memb…	biological regulation;cell division;cellular component assembly;cellular component disassembly;cellular component organization;cellular component organization or biogenesis;cellular localization;cellular process;cytoskeleton organization;establishment of localization;Golgi organization;Golgi vesicle transport;localization;macromolecule localization;macromolecule metabolic process;macromolecule mo…	cellular anatomical entity;coated vesicle;cytoplasmic vesicle;Golgi apparatus;intracellular membrane-bounded organelle;intracellular non-membrane-bounded organelle;intracellular organelle;membrane;microtubule;non-membrane-bounded organelle;organelle;vesicle		GO:0000212;GO:0000226;GO:0006486;GO:0006807;GO:0006810;GO:0006888;GO:0006996;GO:0007010;GO:0007017;GO:0007020;GO:0007030;GO:0007051;GO:0007052;GO:0007098;GO:0008104;GO:0008152;GO:0008356;GO:0009889;GO:0009891;GO:0009892;GO:0009893;GO:0009894;GO:0009895;GO:0009987;GO:0010506;GO:0010507;GO:0010556;GO:0010557;GO:0010559;GO:0010560;GO:0010604;GO:0015031;GO:0016043;GO:0016192;GO:0019222;GO:0019538;GO:…	GO:0000149;GO:0005488;GO:0005515;GO:0008017;GO:0008092;GO:0015631;GO:0019899;GO:0019900;GO:0019901;GO:0019905;GO:0042802;GO:0045296;GO:0050839;GO:0061676	GO:0000137;GO:0000139;GO:0000922;GO:0005794;GO:0005801;GO:0005819;GO:0005874;GO:0016020;GO:0030134;GO:0030135;GO:0031090;GO:0031410;GO:0031982;GO:0031984;GO:0031985;GO:0032580;GO:0033116;GO:0043226;GO:0043227;GO:0043228;GO:0043229;GO:0043231;GO:0043232;GO:0072686;GO:0097708;GO:0098588;GO:0098791;GO:0099080;GO:0099081;GO:0099512;GO:0099513;GO:0110165		3	3	3	4.2	4.2	4.2	113.08	0.00043516	3.4188	4826900	15	16.62	16.6729	16.3566	16.1195	16.5696	16.446	16.4252	NaN	NaN	16.4791	16.4203
	1.1725	-0.232345	Q16740	Q16740	ATP-dependent Clp protease proteolytic subunit, mitochondrial	CLPP	1678	Color2 [DarkGray]	1	4						-1		macromolecule metabolic process;membrane protein proteolysis;metabolic process;nitrogen compound metabolic process;organic substance metabolic process;organonitrogen compound metabolic process;primary metabolic process;protein metabolic process;protein quality control for misfolded or incompletely synthesized proteins;proteolysis;proteolysis involved in protein catabolic process	ATPase binding;ATP-dependent activity;ATP-dependent peptidase activity;binding;catalytic activity;catalytic activity, acting on a protein;endopeptidase activity;enzyme binding;hydrolase activity;identical protein binding;peptidase activity;protein binding;serine hydrolase activity;serine-type endopeptidase activity;serine-type peptidase activity	catalytic complex;cellular anatomical entity;endopeptidase Clp complex;intracellular membrane-bounded organelle;intracellular organelle;intracellular organelle lumen;membrane-bounded organelle;membrane-enclosed lumen;mitochondrial matrix;mitochondrion;organelle;organelle lumen;protein-containing complex	macromolecule metabolic process;metabolic process;nitrogen compound metabolic process;primary metabolic process;protein metabolic process;proteolysis;proteolysis involved in protein catabolic process	catalytic complex;cellular anatomical entity;endopeptidase Clp complex;intracellular membrane-bounded organelle;intracellular organelle;mitochondrion;organelle;organelle lumen;protein-containing complex	Cell cycle - Caulobacter	GO:0006508;GO:0006515;GO:0006807;GO:0008152;GO:0019538;GO:0033619;GO:0043170;GO:0044238;GO:0051603;GO:0071704;GO:1901564	GO:0003824;GO:0004175;GO:0004176;GO:0004252;GO:0005488;GO:0005515;GO:0008233;GO:0008236;GO:0016787;GO:0017171;GO:0019899;GO:0042802;GO:0051117;GO:0140096;GO:0140657	GO:0005739;GO:0005759;GO:0009368;GO:0031974;GO:0032991;GO:0043226;GO:0043227;GO:0043229;GO:0043231;GO:0043233;GO:0070013;GO:0110165;GO:1902494	ko04112	7	7	7	35	35	35	30.18	0	12.241	40962000	56	18.4253	18.1042	18.3099	18.1093	17.9493	17.7061	17.9949	18.1418	18.0504	17.8827	18.081
	0.458091	-0.231056	P52948	P52948	Nuclear pore complex protein Nup98-Nup96;Nuclear pore complex protein Nup98;Nuclear pore complex protein Nup96	NUP98	1082	Color2 [DarkGray]	1	4						-1		biological regulation;cellular component assembly;cellular component organization;cellular component organization or biogenesis;cellular localization;cellular macromolecule localization;cellular process;chromosome localization;chromosome organization;establishment of localization;establishment of localization in cell;establishment of protein localization;establishment of protein localization to o…	amide binding;binding;catalytic activity;catalytic activity, acting on a protein;chromatin binding;hydrolase activity;mRNA binding;nuclear localization sequence binding;nucleic acid binding;organic cyclic compound binding;peptidase activity;peptide binding;promoter-specific chromatin binding;protein-containing complex binding;RNA binding;serine hydrolase activity;serine-type peptidase activity;si…	cellular anatomical entity;cytosol;envelope;inclusion body;intracellular anatomical structure;membrane;nuclear body;nuclear envelope;nuclear inclusion body;nuclear membrane;nuclear periphery;nuclear pore;nuclear pore cytoplasmic filaments;nuclear pore nuclear basket;nuclear pore outer ring;nuclear protein-containing complex;nucleoplasm;organelle envelope;organelle membrane;protein-containing comp…	biological regulation;cellular component assembly;cellular component organization;cellular component organization or biogenesis;cellular localization;cellular process;chromosome organization;establishment of localization;intracellular protein transport;localization;macromolecule localization;macromolecule metabolic process;metabolic process;nitrogen compound metabolic process;nuclear transport;nu…	cellular anatomical entity;cytosol;intracellular anatomical structure;membrane;nuclear envelope;nuclear pore;nucleoplasm;organelle envelope;protein-containing complex;ribonucleoprotein complex	RNA transport	GO:0000972;GO:0000973;GO:0006405;GO:0006508;GO:0006606;GO:0006807;GO:0006810;GO:0006886;GO:0006913;GO:0006996;GO:0006997;GO:0006999;GO:0008104;GO:0008152;GO:0009889;GO:0009891;GO:0009893;GO:0009987;GO:0010468;GO:0010556;GO:0010557;GO:0010604;GO:0010628;GO:0015031;GO:0015931;GO:0016043;GO:0019219;GO:0019222;GO:0019538;GO:0022607;GO:0031323;GO:0031325;GO:0031326;GO:0031328;GO:0033036;GO:0033120;GO:…	GO:0003676;GO:0003682;GO:0003712;GO:0003713;GO:0003723;GO:0003729;GO:0003824;GO:0005048;GO:0005198;GO:0005488;GO:0008139;GO:0008233;GO:0008236;GO:0016787;GO:0017056;GO:0017171;GO:0033218;GO:0042277;GO:0044877;GO:0097159;GO:0140096;GO:0140110;GO:1990841	GO:0005622;GO:0005635;GO:0005643;GO:0005654;GO:0005829;GO:0016020;GO:0016234;GO:0016604;GO:0031080;GO:0031090;GO:0031965;GO:0031967;GO:0031975;GO:0032991;GO:0034399;GO:0042405;GO:0044614;GO:0044615;GO:0110165;GO:0140513;GO:1990904	ko03013	14	14	14	11.2	11.2	11.2	197.58	0	17.472	78361000	72	21.2492	19.9865	20.1047	20.7524	20.3797	20.8477	21.103	20.7236	20.2309	20.545	20.6859
	0	-0.230975	Q92530	Q92530	Proteasome inhibitor PI31 subunit	PSMF1	2058	Color2 [DarkGray]	1	4						-1		biological regulation;catabolic process;macromolecule catabolic process;macromolecule metabolic process;metabolic process;modification-dependent macromolecule catabolic process;modification-dependent protein catabolic process;negative regulation of biological process;negative regulation of catabolic process;negative regulation of macromolecule metabolic process;negative regulation of metabolic pr…	binding;endopeptidase inhibitor activity;endopeptidase regulator activity;enzyme inhibitor activity;enzyme regulator activity;identical protein binding;molecular function inhibitor activity;molecular function regulator activity;peptidase inhibitor activity;peptidase regulator activity;proteasome binding;protein binding;protein dimerization activity;protein heterodimerization activity;protein homo…	catalytic complex;cellular anatomical entity;cytosol;endoplasmic reticulum;intracellular membrane-bounded organelle;intracellular organelle;intracellular protein-containing complex;membrane;membrane-bounded organelle;nucleoplasm;organelle;perinuclear region of cytoplasm;proteasome core complex;protein-containing complex	biological regulation;catabolic process;macromolecule catabolic process;macromolecule metabolic process;metabolic process;nitrogen compound metabolic process;primary metabolic process;protein catabolic process;protein metabolic process;proteolysis;proteolysis involved in protein catabolic process;regulation of biological process;regulation of metabolic process	catalytic complex;cellular anatomical entity;cytosol;endoplasmic reticulum;intracellular membrane-bounded organelle;intracellular organelle;membrane;nucleoplasm;organelle;proteasome core complex;protein-containing complex	Proteasome	GO:0006508;GO:0006511;GO:0006807;GO:0008152;GO:0009056;GO:0009057;GO:0009892;GO:0009894;GO:0009895;GO:0010498;GO:0010605;GO:0019222;GO:0019538;GO:0019941;GO:0030162;GO:0030163;GO:0042176;GO:0042177;GO:0043161;GO:0043170;GO:0043632;GO:0044238;GO:0045861;GO:0048519;GO:0050789;GO:0051171;GO:0051172;GO:0051246;GO:0051248;GO:0051603;GO:0060255;GO:0061136;GO:0065007;GO:0071704;GO:0080090;GO:1901564;GO:…	GO:0004857;GO:0004866;GO:0005488;GO:0005515;GO:0030234;GO:0030414;GO:0042802;GO:0042803;GO:0044877;GO:0046982;GO:0046983;GO:0061134;GO:0061135;GO:0070628;GO:0098772;GO:0140678	GO:0005654;GO:0005783;GO:0005829;GO:0005839;GO:0016020;GO:0032991;GO:0043226;GO:0043227;GO:0043229;GO:0043231;GO:0048471;GO:0110165;GO:0140535;GO:1902494	ko03050	2	2	2	12.2	12.2	12.2	29.816	0.0018968	2.1034	7552400	5	NaN	NaN	NaN	NaN	17.5007	NaN	NaN	NaN	NaN	NaN	NaN
	2.28647	-0.230597	Q96KQ7	Q96KQ7	Histone-lysine N-methyltransferase EHMT2	EHMT2	2199	Color2 [DarkGray]	1	4						-1		adult behavior;anatomical structure development;behavior;behavioral response to cocaine;biological regulation;cell communication;cell cycle process;cell development;cell fate specification;cellular aromatic compound metabolic process;cellular component assembly;cellular component organization;cellular component organization or biogenesis;cellular developmental process;cellular metabolic process;c…	binding;C2H2 zinc finger domain binding;catalytic activity;catalytic activity, acting on a protein;cation binding;chromatin binding;DNA binding;double-stranded DNA binding;histone H3 methyltransferase activity;histone H3K27 methyltransferase activity;histone H3K56 methyltransferase activity;histone H3K9 methyltransferase activity;histone H3K9me2 methyltransferase activity;histone methyltransferas…	cellular anatomical entity;chromatin;intracellular membrane-bounded organelle;intracellular organelle;membrane-bounded organelle;nuclear body;nuclear speck;nucleoplasm;nucleus;organelle;protein-containing complex;protein-DNA complex	anatomical structure development;behavior;biological regulation;cell communication;cell development;cellular aromatic compound metabolic process;cellular component assembly;cellular component organization;cellular component organization or biogenesis;cellular nitrogen compound metabolic process;cellular process;cellular response to xenobiotic stimulus;chromosome organization;cognition;development…	cellular anatomical entity;intracellular membrane-bounded organelle;intracellular organelle;nucleoplasm;nucleus;organelle;protein-containing complex;protein-DNA complex	Lysine degradation	GO:0000122;GO:0001708;GO:0003006;GO:0003008;GO:0006139;GO:0006259;GO:0006275;GO:0006304;GO:0006305;GO:0006306;GO:0006355;GO:0006357;GO:0006479;GO:0006725;GO:0006807;GO:0006950;GO:0006996;GO:0007130;GO:0007154;GO:0007281;GO:0007286;GO:0007610;GO:0007611;GO:0007613;GO:0007616;GO:0008152;GO:0008213;GO:0009267;GO:0009410;GO:0009566;GO:0009605;GO:0009636;GO:0009719;GO:0009889;GO:0009890;GO:0009892;GO:…	GO:0000976;GO:0000977;GO:0001067;GO:0001221;GO:0001222;GO:0002039;GO:0003676;GO:0003677;GO:0003682;GO:0003690;GO:0003824;GO:0005488;GO:0005515;GO:0008134;GO:0008168;GO:0008170;GO:0008270;GO:0008276;GO:0008757;GO:0016278;GO:0016279;GO:0016740;GO:0016741;GO:0019904;GO:0042054;GO:0043167;GO:0043169;GO:0043565;GO:0044877;GO:0046872;GO:0046914;GO:0046974;GO:0046976;GO:0070742;GO:0097159;GO:0140096;GO:…	GO:0000785;GO:0005634;GO:0005654;GO:0016604;GO:0016607;GO:0032991;GO:0032993;GO:0043226;GO:0043227;GO:0043229;GO:0043231;GO:0110165	ko00310	3	3	3	4.1	4.1	4.1	132.37	0.00042052	3.025	3449600	6	16.2287	NaN	NaN	NaN	NaN	16.1921	NaN	16.3422	NaN	16.3293	16.4272
	0.796466	-0.229631	Q9NUQ7	Q9NUQ7	Ufm1-specific protease 2	UFSP2	2549	Color2 [DarkGray]	1	4						-1		biological regulation;macromolecule metabolic process;metabolic process;nitrogen compound metabolic process;organic substance metabolic process;organonitrogen compound metabolic process;primary metabolic process;protein metabolic process;proteolysis;regulation of biological process;regulation of cell communication;regulation of cellular process;regulation of intracellular estrogen receptor signal…	catalytic activity;catalytic activity, acting on a protein;cysteine-type peptidase activity;deUFMylase activity;hydrolase activity;peptidase activity;ubiquitin-like protein peptidase activity	cellular anatomical entity;cytoplasm;endoplasmic reticulum;intracellular membrane-bounded organelle;intracellular organelle;membrane-bounded organelle;nucleus;organelle	biological regulation;macromolecule metabolic process;metabolic process;nitrogen compound metabolic process;primary metabolic process;protein metabolic process;proteolysis;regulation of biological process	cellular anatomical entity;cytoplasm;endoplasmic reticulum;intracellular membrane-bounded organelle;intracellular organelle;nucleus;organelle		GO:0006508;GO:0006807;GO:0008152;GO:0009966;GO:0010646;GO:0019538;GO:0023051;GO:0033143;GO:0033146;GO:0043170;GO:0044238;GO:0048583;GO:0050789;GO:0050794;GO:0065007;GO:0071704;GO:1901564	GO:0003824;GO:0008233;GO:0008234;GO:0016787;GO:0019783;GO:0071567;GO:0140096	GO:0005634;GO:0005737;GO:0005783;GO:0043226;GO:0043227;GO:0043229;GO:0043231;GO:0110165		6	6	6	25.8	25.8	25.8	53.261	0	10.104	8878700	33	17.2932	16.6157	17.3267	17.047	17.4069	17.2775	17.2691	17.1707	17.0244	17.3246	17.2334
	1.35171	-0.229546	Q9BT22	Q9BT22	Chitobiosyldiphosphodolichol beta-mannosyltransferase	ALG1	2307	Color2 [DarkGray]	1	4						-1		alcohol metabolic process;biosynthetic process;carbohydrate derivative biosynthetic process;carbohydrate derivative metabolic process;cellular lipid metabolic process;cellular metabolic process;cellular process;dolichol metabolic process;dolichol-linked oligosaccharide biosynthetic process;glycosylation;isoprenoid metabolic process;lipid metabolic process;macromolecule glycosylation;macromolecule…	beta-1,4-mannosyltransferase activity;catalytic activity;chitobiosyldiphosphodolichol beta-mannosyltransferase activity;glycosyltransferase activity;hexosyltransferase activity;mannosyltransferase activity;transferase activity	cellular anatomical entity;endoplasmic reticulum;endoplasmic reticulum membrane;intracellular membrane-bounded organelle;intracellular organelle;membrane;membrane-bounded organelle;organelle;organelle membrane	alcohol metabolic process;biosynthetic process;carbohydrate derivative metabolic process;cellular lipid metabolic process;cellular process;lipid metabolic process;macromolecule metabolic process;macromolecule modification;metabolic process;nitrogen compound metabolic process;primary metabolic process;protein glycosylation;protein metabolic process;protein modification process;small molecule metab…	cellular anatomical entity;endoplasmic reticulum;intracellular membrane-bounded organelle;intracellular organelle;membrane;organelle	N-Glycan biosynthesis;Various types of N-glycan biosynthesis	GO:0006066;GO:0006486;GO:0006488;GO:0006490;GO:0006629;GO:0006720;GO:0006807;GO:0008152;GO:0009058;GO:0009987;GO:0016093;GO:0019348;GO:0019538;GO:0036211;GO:0043170;GO:0043412;GO:0043413;GO:0044237;GO:0044238;GO:0044255;GO:0044281;GO:0070085;GO:0071704;GO:1901135;GO:1901137;GO:1901564;GO:1901576;GO:1901615	GO:0000030;GO:0003824;GO:0004578;GO:0016740;GO:0016757;GO:0016758;GO:0019187	GO:0005783;GO:0005789;GO:0016020;GO:0031090;GO:0043226;GO:0043227;GO:0043229;GO:0043231;GO:0110165	ko00510;ko00513	4	4	4	10.3	10.3	10.3	52.518	0.0005618	7.1561	11514000	63	17.4445	17.2315	17.1984	17.2719	17.3128	17.1033	17.2545	17.301	17.4774	17.2855	17.3382
	0.511301	-0.228703	Q9BUR5	Q9BUR5	Apolipoprotein O	APOO	2327	Color2 [DarkGray]	1	4						-1		cellular component organization;cellular component organization or biogenesis;cellular process;cristae formation;establishment of localization;inner mitochondrial membrane organization;lipid transport;localization;membrane organization;mitochondrial membrane organization;mitochondrion organization;organelle organization;organic substance transport;transport		bounding membrane of organelle;cellular anatomical entity;cytosol;endoplasmic reticulum membrane;extracellular region;extracellular space;Golgi membrane;high-density lipoprotein particle;inner mitochondrial membrane protein complex;intracellular membrane-bounded organelle;intracellular organelle;lipoprotein particle;low-density lipoprotein particle;membrane;membrane protein complex;membrane-bound…	cellular component organization;cellular component organization or biogenesis;cellular process;establishment of localization;lipid transport;localization;membrane organization;mitochondrion organization;organelle organization;transport	cellular anatomical entity;cytosol;extracellular region;extracellular space;intracellular membrane-bounded organelle;intracellular organelle;membrane;membrane protein complex;mitochondrion;organelle;protein-containing complex		GO:0006810;GO:0006869;GO:0006996;GO:0007005;GO:0007006;GO:0007007;GO:0009987;GO:0016043;GO:0042407;GO:0051179;GO:0051234;GO:0061024;GO:0071702;GO:0071840		GO:0000139;GO:0001401;GO:0005576;GO:0005615;GO:0005739;GO:0005742;GO:0005743;GO:0005789;GO:0005829;GO:0016020;GO:0019866;GO:0031090;GO:0031966;GO:0032991;GO:0032994;GO:0034358;GO:0034361;GO:0034362;GO:0034364;GO:0034385;GO:0043226;GO:0043227;GO:0043229;GO:0043231;GO:0044232;GO:0044284;GO:0061617;GO:0098588;GO:0098796;GO:0098798;GO:0098799;GO:0098800;GO:0110165;GO:0140275;GO:1990777		4	4	4	24.2	24.2	24.2	22.284	0.00051099	5.8401	13395000	69	18.642	18.4529	18.2347	17.5612	17.6372	18.3442	18.3103	18.2921	18.267	18.307	18.2104
	0.777655	-0.228321	Q15758	Q15758	Neutral amino acid transporter B(0)	SLC1A5	1653	Color2 [DarkGray]	1	4						-1		amino acid import across plasma membrane;amino acid transmembrane transport;amino acid transport;aspartate transmembrane transport;C4-dicarboxylate transport;carboxylic acid transmembrane transport;carboxylic acid transport;cell differentiation;cellular component assembly;cellular component organization;cellular component organization or biogenesis;cellular developmental process;cellular process;…	acidic amino acid transmembrane transporter activity;active transmembrane transporter activity;amino acid transmembrane transporter activity;antiporter activity;binding;C4-dicarboxylate transmembrane transporter activity;carboxylic acid transmembrane transporter activity;cation binding;channel activity;dicarboxylic acid transmembrane transporter activity;exogenous protein binding;gated channel ac…	basal plasma membrane;cellular anatomical entity;cytoplasmic vesicle;extracellular exosome;extracellular membrane-bounded organelle;extracellular organelle;extracellular vesicle;intracellular membrane-bounded organelle;intracellular organelle;intracellular vesicle;melanosome;membrane;membrane-bounded organelle;organelle;pigment granule;plasma membrane;plasma membrane region;vesicle	amino acid transport;cell differentiation;cellular component assembly;cellular component organization;cellular component organization or biogenesis;cellular process;circulatory system process;developmental process;establishment of localization;localization;multicellular organismal process;organic acid transport;protein-containing complex assembly;secretion;transmembrane transport;transport	cellular anatomical entity;cytoplasmic vesicle;extracellular organelle;intracellular membrane-bounded organelle;intracellular organelle;membrane;organelle;plasma membrane;vesicle	Protein digestion and absorption	GO:0003008;GO:0003013;GO:0003018;GO:0003333;GO:0006810;GO:0006835;GO:0006865;GO:0006868;GO:0009987;GO:0010232;GO:0010585;GO:0015711;GO:0015740;GO:0015804;GO:0015807;GO:0015810;GO:0015849;GO:0016043;GO:0022607;GO:0030099;GO:0030154;GO:0030218;GO:0032501;GO:0032502;GO:0032940;GO:0043933;GO:0046903;GO:0046942;GO:0048869;GO:0051179;GO:0051234;GO:0051259;GO:0051260;GO:0055085;GO:0065003;GO:0070206;GO:…	GO:0001618;GO:0005215;GO:0005310;GO:0005342;GO:0005488;GO:0005515;GO:0008514;GO:0015171;GO:0015172;GO:0015175;GO:0015179;GO:0015183;GO:0015186;GO:0015194;GO:0015267;GO:0015291;GO:0015293;GO:0015297;GO:0015556;GO:0022803;GO:0022804;GO:0022834;GO:0022836;GO:0022857;GO:0038023;GO:0043167;GO:0043169;GO:0046872;GO:0046943;GO:0060089;GO:0140272	GO:0005886;GO:0009925;GO:0016020;GO:0031410;GO:0031982;GO:0042470;GO:0043226;GO:0043227;GO:0043229;GO:0043230;GO:0043231;GO:0048770;GO:0065010;GO:0070062;GO:0097708;GO:0098590;GO:0110165;GO:1903561	ko04974	3	3	3	8.1	8.1	8.1	56.598	0.00054945	6.8327	7489200	25	16.9236	16.7539	16.701	17.4091	16.7673	16.8729	17.0275	17.0226	NaN	16.8294	16.7494
	0.776444	-0.226234	Q9Y5U9	Q9Y5U9	Immediate early response 3-interacting protein 1	IER3IP1	2851	Color2 [DarkGray]	1	4						-1		anatomical structure development;animal organ development;biological regulation;brain development;cellular localization;cellular macromolecule localization;cellular process;developmental growth;developmental process;endoplasmic reticulum to Golgi vesicle-mediated transport;establishment of localization;establishment of localization in cell;establishment of protein localization;Golgi vesicle trans…		cellular anatomical entity;coated vesicle;COPII-coated ER to Golgi transport vesicle;cytoplasmic vesicle;endoplasmic reticulum;endoplasmic reticulum membrane;Golgi apparatus;intracellular membrane-bounded organelle;intracellular organelle;intracellular vesicle;membrane;membrane-bounded organelle;organelle;organelle membrane;vesicle	anatomical structure development;biological regulation;cellular localization;cellular process;developmental process;establishment of localization;Golgi vesicle transport;growth;localization;macromolecule localization;multicellular organismal process;protein localization;protein transport;regulation of biological process;regulation of protein localization;regulation of transport;transport;vesicle-…	cellular anatomical entity;coated vesicle;cytoplasmic vesicle;endoplasmic reticulum;Golgi apparatus;intracellular membrane-bounded organelle;intracellular organelle;membrane;organelle;vesicle		GO:0003330;GO:0003331;GO:0006810;GO:0006888;GO:0007420;GO:0008104;GO:0009987;GO:0015031;GO:0016192;GO:0032501;GO:0032502;GO:0032879;GO:0032880;GO:0033036;GO:0035265;GO:0040007;GO:0042981;GO:0043067;GO:0045184;GO:0046907;GO:0048193;GO:0048513;GO:0048518;GO:0048522;GO:0048589;GO:0048856;GO:0050708;GO:0050714;GO:0050789;GO:0050794;GO:0051046;GO:0051047;GO:0051049;GO:0051050;GO:0051128;GO:0051130;GO:…		GO:0005783;GO:0005789;GO:0005794;GO:0016020;GO:0030134;GO:0030135;GO:0031090;GO:0031410;GO:0031982;GO:0043226;GO:0043227;GO:0043229;GO:0043231;GO:0097708;GO:0110165		2	2	2	34.1	34.1	34.1	8.9687	0.00046232	4.2353	23723000	103	19.0626	18.8138	18.4019	19.2933	18.8566	19.1127	19.1094	18.9832	NaN	18.9775	18.8633
	0.845359	-0.226024	Q03701	Q03701	CCAAT/enhancer-binding protein zeta	CEBPZ	1378	Color2 [DarkGray]	1	4						-1		biological regulation;positive regulation of biological process;positive regulation of biosynthetic process;positive regulation of cellular biosynthetic process;positive regulation of cellular metabolic process;positive regulation of cellular process;positive regulation of DNA-templated transcription;positive regulation of macromolecule biosynthetic process;positive regulation of macromolecule me…	binding;nucleic acid binding;organic cyclic compound binding;RNA binding;transcription coactivator activity;transcription coregulator activity;transcription regulator activity	CCAAT-binding factor complex;cellular anatomical entity;intracellular membrane-bounded organelle;intracellular organelle;membrane-bounded organelle;nuclear protein-containing complex;nucleus;organelle;protein-containing complex;RNA polymerase II transcription regulator complex;transcription regulator complex	biological regulation;regulation of biological process;regulation of DNA-templated transcription;regulation of metabolic process	cellular anatomical entity;intracellular membrane-bounded organelle;intracellular organelle;nucleus;organelle;protein-containing complex;transcription regulator complex		GO:0006355;GO:0006357;GO:0009889;GO:0009891;GO:0009893;GO:0010468;GO:0010556;GO:0010557;GO:0010604;GO:0019219;GO:0019222;GO:0031323;GO:0031325;GO:0031326;GO:0031328;GO:0045893;GO:0045935;GO:0045944;GO:0048518;GO:0048522;GO:0050789;GO:0050794;GO:0051171;GO:0051173;GO:0051252;GO:0051254;GO:0060255;GO:0065007;GO:0080090;GO:1902680;GO:2001141	GO:0003676;GO:0003712;GO:0003713;GO:0003723;GO:0005488;GO:0097159;GO:0140110	GO:0005634;GO:0005667;GO:0016602;GO:0032991;GO:0043226;GO:0043227;GO:0043229;GO:0043231;GO:0090575;GO:0110165;GO:0140513		8	8	8	11.9	11.9	11.9	120.97	0	9.5025	18959000	48	17.7068	17.5022	17.4476	17.0168	17.812	17.592	17.7328	17.5116	17.6155	17.7257	17.6974
	0.473209	-0.225579	Q6P587	Q6P587	Acylpyruvase FAHD1, mitochondrial	FAHD1	1801	Color2 [DarkGray]	1	4						-1		carboxylic acid metabolic process;cellular metabolic process;cellular process;metabolic process;monocarboxylic acid metabolic process;organic acid metabolic process;organic substance metabolic process;oxoacid metabolic process;pyruvate metabolic process;small molecule metabolic process	acetylpyruvate hydrolase activity;acylpyruvate hydrolase activity;binding;carbon-carbon lyase activity;carboxy-lyase activity;catalytic activity;cation binding;fumarylpyruvate hydrolase activity;hydrolase activity;hydrolase activity, acting on acid carbon-carbon bonds;hydrolase activity, acting on acid carbon-carbon bonds, in ketonic substances;ion binding;lyase activity;metal ion binding;oxaloac…	cellular anatomical entity;cytosol;intracellular membrane-bounded organelle;intracellular organelle;intracellular organelle lumen;membrane-bounded organelle;membrane-enclosed lumen;mitochondrial matrix;mitochondrion;nucleoplasm;organelle;organelle lumen	cellular process;metabolic process;monocarboxylic acid metabolic process;organic acid metabolic process;pyruvate metabolic process;small molecule metabolic process	cellular anatomical entity;cytosol;intracellular membrane-bounded organelle;intracellular organelle;mitochondrion;nucleoplasm;organelle;organelle lumen		GO:0006082;GO:0006090;GO:0008152;GO:0009987;GO:0019752;GO:0032787;GO:0043436;GO:0044237;GO:0044281;GO:0071704	GO:0003824;GO:0005488;GO:0008948;GO:0016787;GO:0016822;GO:0016823;GO:0016829;GO:0016830;GO:0016831;GO:0018773;GO:0034545;GO:0043167;GO:0043169;GO:0046872;GO:0047621	GO:0005654;GO:0005739;GO:0005759;GO:0005829;GO:0031974;GO:0043226;GO:0043227;GO:0043229;GO:0043231;GO:0043233;GO:0070013;GO:0110165		4	4	4	37.9	37.9	37.9	24.843	0	17.146	34956000	197	18.583	18.5711	17.6514	17.585	18.8409	18.2881	18.6036	18.3111	17.5554	18.4393	18.3594
	1.98576	-0.222486	P21589	P21589	5-nucleotidase	NT5E	698	Color2 [DarkGray]	1	4						-1		adenosine biosynthetic process;adenosine metabolic process;ADP catabolic process;ADP metabolic process;AMP catabolic process;AMP metabolic process;anatomical structure homeostasis;aromatic compound biosynthetic process;aromatic compound catabolic process;ATP metabolic process;biological regulation;biosynthetic process;calcium ion homeostasis;carbohydrate derivative biosynthetic process;carbohydra…	5'-deoxynucleotidase activity;5'-nucleotidase activity;binding;catalytic activity;cation binding;GMP 5'-nucleotidase activity;heterocyclic compound binding;hydrolase activity;hydrolase activity, acting on ester bonds;identical protein binding;IMP 5'-nucleotidase activity;ion binding;metal ion binding;nucleoside phosphate binding;nucleotidase activity;nucleotide binding;organic cyclic compound bin…	cell surface;cellular anatomical entity;cytosol;external side of plasma membrane;extracellular exosome;extracellular membrane-bounded organelle;extracellular organelle;extracellular vesicle;membrane;membrane-bounded organelle;nucleoplasm;organelle;plasma membrane;side of membrane;vesicle	biological regulation;biosynthetic process;carbohydrate derivative metabolic process;catabolic process;cell adhesion;cellular aromatic compound metabolic process;cellular nitrogen compound metabolic process;cellular process;chemical homeostasis;DNA metabolic process;heterocycle metabolic process;homeostatic process;inorganic ion homeostasis;macromolecule metabolic process;metabolic process;multic…	cell surface;cellular anatomical entity;cytosol;extracellular organelle;membrane;nucleoplasm;organelle;plasma membrane;vesicle	Metabolic pathways;Nicotinate and nicotinamide metabolism;Nucleotide metabolism;Purine metabolism;Pyrimidine metabolism	GO:0001894;GO:0006139;GO:0006163;GO:0006195;GO:0006196;GO:0006259;GO:0006725;GO:0006753;GO:0006793;GO:0006796;GO:0006807;GO:0007155;GO:0007159;GO:0008152;GO:0009056;GO:0009058;GO:0009116;GO:0009117;GO:0009119;GO:0009123;GO:0009125;GO:0009126;GO:0009128;GO:0009132;GO:0009134;GO:0009135;GO:0009137;GO:0009141;GO:0009144;GO:0009150;GO:0009154;GO:0009158;GO:0009161;GO:0009163;GO:0009166;GO:0009167;GO:…	GO:0000166;GO:0002953;GO:0003824;GO:0005488;GO:0005515;GO:0008252;GO:0008253;GO:0008270;GO:0016787;GO:0016788;GO:0016791;GO:0036094;GO:0042578;GO:0042802;GO:0043167;GO:0043169;GO:0046872;GO:0046914;GO:0050340;GO:0050483;GO:0050484;GO:0097159;GO:0106411;GO:1901265;GO:1901363	GO:0005654;GO:0005829;GO:0005886;GO:0009897;GO:0009986;GO:0016020;GO:0031982;GO:0043226;GO:0043227;GO:0043230;GO:0065010;GO:0070062;GO:0098552;GO:0110165;GO:1903561	ko00230;ko00240;ko00760	23	23	23	49.7	49.7	49.7	63.367	0	227.12	652110000	1898	20.7444	20.4096	20.7176	20.6479	20.9117	20.7147	20.899	20.9279	20.3073	20.827	20.9979
	0.982363	-0.222326	Q16630	Q16630	Cleavage and polyadenylation specificity factor subunit 6	CPSF6	1673	Color2 [DarkGray]	1	4						-1		biological regulation;cellular aromatic compound metabolic process;cellular component assembly;cellular component organization;cellular component organization or biogenesis;cellular metabolic process;cellular nitrogen compound metabolic process;cellular process;heterocycle metabolic process;localization;macromolecule metabolic process;messenger ribonucleoprotein complex assembly;metabolic process…	binding;exon-exon junction complex binding;mRNA binding;nucleic acid binding;organic cyclic compound binding;protein-containing complex binding;ribonucleoprotein complex binding;ribosomal large subunit binding;ribosome binding;RNA binding	cellular anatomical entity;cytoplasm;interchromatin granule;intracellular membrane-bounded organelle;intracellular organelle;membrane;membrane-bounded organelle;mRNA cleavage and polyadenylation specificity factor complex;mRNA cleavage factor complex;nuclear body;nuclear protein-containing complex;nuclear speck;nucleoplasm;nucleus;organelle;paraspeckles;perichromatin fibrils;protein-containing co…	biological regulation;cellular aromatic compound metabolic process;cellular component assembly;cellular component organization;cellular component organization or biogenesis;cellular nitrogen compound metabolic process;cellular process;heterocycle metabolic process;localization;macromolecule metabolic process;metabolic process;mRNA metabolic process;mRNA processing;nitrogen compound metabolic proc…	cellular anatomical entity;cytoplasm;intracellular membrane-bounded organelle;intracellular organelle;membrane;mRNA cleavage factor complex;nucleoplasm;nucleus;organelle;protein-containing complex;ribonucleoprotein complex	mRNA surveillance pathway	GO:0006139;GO:0006396;GO:0006397;GO:0006725;GO:0006807;GO:0008152;GO:0009987;GO:0016043;GO:0016070;GO:0016071;GO:0022607;GO:0022618;GO:0031123;GO:0031124;GO:0032239;GO:0032241;GO:0032386;GO:0032388;GO:0032879;GO:0034641;GO:0043170;GO:0043933;GO:0044237;GO:0044238;GO:0046483;GO:0046822;GO:0046824;GO:0046831;GO:0046833;GO:0048518;GO:0048522;GO:0050789;GO:0050794;GO:0051049;GO:0051050;GO:0051179;GO:…	GO:0003676;GO:0003723;GO:0003729;GO:0005488;GO:0043021;GO:0043022;GO:0043023;GO:0044877;GO:0097159;GO:1990448	GO:0005634;GO:0005654;GO:0005726;GO:0005737;GO:0005847;GO:0005849;GO:0016020;GO:0016604;GO:0016607;GO:0032991;GO:0035061;GO:0042382;GO:0043226;GO:0043227;GO:0043229;GO:0043231;GO:0110165;GO:0140513;GO:1990904	ko03015	9	9	9	21.6	21.6	21.6	59.209	0	33.092	77673000	263	19.5504	19.4259	18.8842	19.3882	19.596	19.3472	19.1218	19.12	19.3743	19.4433	19.2408
	0.878932	-0.220174	P68431;Q16695;Q6NXT2	P68431;Q16695;Q6NXT2	Histone H3.1;Histone H3.1t;Histone H3.3C	HIST1H3A;HIST3H3;H3F3C	1297	Color2 [DarkGray]	1	4						-1		biological regulation;biosynthetic process;cellular biosynthetic process;cellular component assembly;cellular component organization;cellular component organization or biogenesis;cellular metabolic process;cellular process;chromatin organization;chromatin remodeling;chromosome organization;epigenetic regulation of gene expression;gene expression;macromolecule biosynthetic process;macromolecule me…	binding;cadherin binding;cell adhesion molecule binding;chromatin binding;chromatin DNA binding;DNA binding;nucleic acid binding;nucleosomal DNA binding;nucleosome binding;organic cyclic compound binding;protein binding;protein dimerization activity;protein heterodimerization activity;protein-containing complex binding;structural constituent of chromatin;structural molecule activity	cellular anatomical entity;chromatin;chromosomal region;chromosome, telomeric region;euchromatin;extracellular exosome;extracellular membrane-bounded organelle;extracellular organelle;extracellular region;extracellular vesicle;intracellular membrane-bounded organelle;intracellular organelle;membrane;membrane-bounded organelle;nucleoplasm;nucleosome;nucleus;organelle;protein-containing complex;pro…	biological regulation;biosynthetic process;cellular component assembly;cellular component organization;cellular component organization or biogenesis;cellular process;chromatin organization;chromosome organization;epigenetic regulation of gene expression;gene expression;macromolecule biosynthetic process;macromolecule metabolic process;metabolic process;organelle organization;protein-containing co…	cellular anatomical entity;extracellular organelle;extracellular region;intracellular membrane-bounded organelle;intracellular organelle;membrane;nucleoplasm;nucleosome;nucleus;organelle;protein-containing complex;protein-DNA complex;vesicle	Systemic lupus erythematosus	GO:0001558;GO:0006325;GO:0006334;GO:0006338;GO:0006996;GO:0008152;GO:0009058;GO:0009059;GO:0009889;GO:0009987;GO:0010467;GO:0010468;GO:0010556;GO:0016043;GO:0019222;GO:0022607;GO:0030307;GO:0031323;GO:0031326;GO:0032200;GO:0034728;GO:0040008;GO:0040029;GO:0043170;GO:0043933;GO:0044237;GO:0044249;GO:0045927;GO:0048518;GO:0048522;GO:0050789;GO:0050794;GO:0051128;GO:0051276;GO:0060255;GO:0065003;GO:…	GO:0003676;GO:0003677;GO:0003682;GO:0005198;GO:0005488;GO:0005515;GO:0030527;GO:0031490;GO:0031491;GO:0031492;GO:0044877;GO:0045296;GO:0046982;GO:0046983;GO:0050839;GO:0097159	GO:0000781;GO:0000785;GO:0000786;GO:0000791;GO:0005576;GO:0005634;GO:0005654;GO:0016020;GO:0031982;GO:0032991;GO:0032993;GO:0043226;GO:0043227;GO:0043229;GO:0043230;GO:0043231;GO:0065010;GO:0070062;GO:0098687;GO:0110165;GO:1903561	ko05322	9	9	1	55.9	55.9	23.5	15.404	0	261.56	4056600000	1373	25.5838	25.7792	26.0538	25.8143	25.295	25.4634	25.5197	25.5132	26.0738	25.5091	25.4072
	0.82788	-0.219791	P08574	P08574	Cytochrome c1, heme protein, mitochondrial	CYC1	498	Color2 [DarkGray]	1	4						-1		aerobic electron transport chain;aerobic respiration;cellular metabolic process;cellular process;cellular respiration;electron transport chain;energy derivation by oxidation of organic compounds;generation of precursor metabolites and energy;metabolic process;mitochondrial electron transport, ubiquinol to cytochrome c;respiratory electron transport chain;response to chemical;response to endogenou…	active monoatomic ion transmembrane transporter activity;active transmembrane transporter activity;binding;catalytic activity;cation binding;electron transfer activity;heme binding;inorganic cation transmembrane transporter activity;inorganic molecular entity transmembrane transporter activity;ion binding;metal ion binding;monoatomic cation transmembrane transporter activity;monoatomic ion transm…	catalytic complex;cellular anatomical entity;cytochrome complex;inner mitochondrial membrane protein complex;intracellular membrane-bounded organelle;intracellular organelle;membrane;membrane protein complex;membrane-bounded organelle;mitochondrial inner membrane;mitochondrial membrane;mitochondrial protein-containing complex;mitochondrial respiratory chain complex III;mitochondrion;nucleus;organ…	cellular process;cellular respiration;electron transport chain;generation of precursor metabolites and energy;metabolic process;response to chemical;response to endogenous stimulus;response to stimulus	catalytic complex;cellular anatomical entity;intracellular membrane-bounded organelle;intracellular organelle;membrane;membrane protein complex;mitochondrion;nucleus;organelle;oxidoreductase complex;protein-containing complex;respiratory chain complex III	Alzheimer's disease;Cardiac muscle contraction;Huntington's disease;Oxidative phosphorylation;Parkinson's disease	GO:0006091;GO:0006122;GO:0008152;GO:0009060;GO:0009719;GO:0009725;GO:0009987;GO:0010033;GO:0010243;GO:0015980;GO:0019646;GO:0022900;GO:0022904;GO:0033762;GO:0042221;GO:0043434;GO:0044237;GO:0045333;GO:0050896;GO:1901652;GO:1901698;GO:1901700	GO:0003824;GO:0005215;GO:0005488;GO:0008121;GO:0008324;GO:0009055;GO:0015075;GO:0015078;GO:0015318;GO:0015399;GO:0015453;GO:0016491;GO:0016679;GO:0020037;GO:0022804;GO:0022853;GO:0022857;GO:0022890;GO:0043167;GO:0043169;GO:0046872;GO:0046906;GO:0097159	GO:0005634;GO:0005739;GO:0005743;GO:0005750;GO:0016020;GO:0019866;GO:0031090;GO:0031966;GO:0032991;GO:0043226;GO:0043227;GO:0043229;GO:0043231;GO:0045275;GO:0070069;GO:0098796;GO:0098798;GO:0098800;GO:0098803;GO:0110165;GO:1902494;GO:1902495;GO:1990204;GO:1990351	ko00190;ko04260;ko05010;ko05012;ko05016	7	7	7	35.7	35.7	35.7	35.422	0	13.115	58303000	181	19.6799	19.371	19.9927	20.0031	19.4952	19.9526	19.5558	19.8238	19.8013	19.6069	19.7665
	0.726113	-0.217405	Q9BTD8	Q9BTD8	RNA-binding protein 42	RBM42	2311	Color2 [DarkGray]	1	4						-1		biological regulation;cellular aromatic compound metabolic process;cellular metabolic process;cellular nitrogen compound metabolic process;cellular process;heterocycle metabolic process;macromolecule metabolic process;metabolic process;mRNA metabolic process;mRNA processing;mRNA splicing, via spliceosome;negative regulation of biological process;negative regulation of biosynthetic process;negativ…	binding;mRNA binding;nucleic acid binding;organic cyclic compound binding;RNA binding	cellular anatomical entity;cytoplasm;intracellular membrane-bounded organelle;intracellular organelle;membrane-bounded organelle;nuclear protein-containing complex;nucleoplasm;nucleus;organelle;protein-containing complex;ribonucleoprotein complex;small nuclear ribonucleoprotein complex;Sm-like protein family complex;spliceosomal snRNP complex;spliceosomal tri-snRNP complex;U4/U6 x U5 tri-snRNP co…	biological regulation;cellular aromatic compound metabolic process;cellular nitrogen compound metabolic process;cellular process;heterocycle metabolic process;macromolecule metabolic process;metabolic process;mRNA metabolic process;mRNA processing;nitrogen compound metabolic process;nucleobase-containing compound metabolic process;primary metabolic process;regulation of biological process;regulat…	cellular anatomical entity;cytoplasm;intracellular membrane-bounded organelle;intracellular organelle;nucleoplasm;nucleus;organelle;protein-containing complex;ribonucleoprotein complex;small nuclear ribonucleoprotein complex		GO:0000375;GO:0000377;GO:0000398;GO:0006139;GO:0006396;GO:0006397;GO:0006725;GO:0006807;GO:0008152;GO:0008380;GO:0009889;GO:0009890;GO:0009892;GO:0009987;GO:0010468;GO:0010556;GO:0010558;GO:0010605;GO:0010629;GO:0016070;GO:0016071;GO:0019219;GO:0019222;GO:0031323;GO:0031324;GO:0031326;GO:0031327;GO:0033119;GO:0034641;GO:0043170;GO:0043484;GO:0044237;GO:0044238;GO:0045934;GO:0046483;GO:0048024;GO:…	GO:0003676;GO:0003723;GO:0003729;GO:0005488;GO:0097159	GO:0005634;GO:0005654;GO:0005737;GO:0030532;GO:0032991;GO:0043226;GO:0043227;GO:0043229;GO:0043231;GO:0046540;GO:0097525;GO:0097526;GO:0110165;GO:0120114;GO:0140513;GO:1990904		2	2	2	8.1	8.1	8.1	50.413	0.00046447	4.2847	5993900	33	17.0026	NaN	17.3051	17.5278	NaN	17.2127	NaN	17.3458	17.1375	17.1049	NaN
	0.458111	-0.215208	P19404	P19404	NADH dehydrogenase [ubiquinone] flavoprotein 2, mitochondrial	NDUFV2	673	Color2 [DarkGray]	1	4						-1		aerobic electron transport chain;aerobic respiration;anatomical structure development;aromatic compound biosynthetic process;ATP biosynthetic process;ATP metabolic process;biosynthetic process;carbohydrate derivative biosynthetic process;carbohydrate derivative metabolic process;cardiac muscle tissue development;cellular aromatic compound metabolic process;cellular biosynthetic process;cellular m…	2 iron, 2 sulfur cluster binding;active transmembrane transporter activity;binding;catalytic activity;cation binding;electron transfer activity;ion binding;iron-sulfur cluster binding;metal cluster binding;metal ion binding;NAD(P)H dehydrogenase (quinone) activity;NADH dehydrogenase (quinone) activity;NADH dehydrogenase (ubiquinone) activity;NADH dehydrogenase activity;oxidoreductase activity;oxi…	catalytic complex;cellular anatomical entity;inner mitochondrial membrane protein complex;intracellular membrane-bounded organelle;intracellular organelle;membrane;membrane protein complex;membrane-bounded organelle;mitochondrial inner membrane;mitochondrial membrane;mitochondrial protein-containing complex;mitochondrial respiratory chain complex I;mitochondrion;NADH dehydrogenase complex;organel…	anatomical structure development;biosynthetic process;carbohydrate derivative metabolic process;cellular aromatic compound metabolic process;cellular nitrogen compound metabolic process;cellular process;cellular respiration;developmental process;electron transport chain;generation of precursor metabolites and energy;heterocycle metabolic process;metabolic process;nervous system development;nitrog…	catalytic complex;cellular anatomical entity;intracellular membrane-bounded organelle;intracellular organelle;membrane;membrane protein complex;mitochondrion;NADH dehydrogenase complex;organelle;oxidoreductase complex;protein-containing complex	Alzheimer's disease;Huntington's disease;Oxidative phosphorylation;Parkinson's disease	GO:0006091;GO:0006120;GO:0006139;GO:0006163;GO:0006164;GO:0006725;GO:0006753;GO:0006754;GO:0006793;GO:0006796;GO:0006807;GO:0007399;GO:0008152;GO:0009058;GO:0009060;GO:0009117;GO:0009141;GO:0009142;GO:0009144;GO:0009145;GO:0009150;GO:0009152;GO:0009165;GO:0009199;GO:0009201;GO:0009205;GO:0009206;GO:0009259;GO:0009260;GO:0009888;GO:0009987;GO:0014706;GO:0015980;GO:0015986;GO:0018130;GO:0019438;GO:…	GO:0003824;GO:0003954;GO:0003955;GO:0005215;GO:0005488;GO:0008137;GO:0009055;GO:0015399;GO:0015453;GO:0016491;GO:0016651;GO:0016655;GO:0022804;GO:0022857;GO:0043167;GO:0043169;GO:0046872;GO:0050136;GO:0051536;GO:0051537;GO:0051540	GO:0005739;GO:0005743;GO:0005747;GO:0016020;GO:0019866;GO:0030964;GO:0031090;GO:0031966;GO:0032991;GO:0043226;GO:0043227;GO:0043229;GO:0043231;GO:0045271;GO:0098796;GO:0098798;GO:0098800;GO:0098803;GO:0110165;GO:1902494;GO:1902495;GO:1990204;GO:1990351	ko00190;ko05010;ko05012;ko05016	5	5	5	27.3	27.3	27.3	27.391	0	9.8827	21664000	106	17.6854	18.067	18.5882	17.0965	18.1262	18.1596	18.0956	18.1736	17.8091	18.1603	18.0386
[truncated: 2,686 more rows]
[truncated: 13 more columns]

## Sheet: CIT whole enrich
#category	term ID	term description	genes mapped	enrichment score	direction	false discovery rate	method	matching proteins in your input (IDs)	matching proteins in your input (labels)
[truncated: 38 more rows]

## Sheet: CIT DAPs interact
up/down	#category	term ID	term description	observed gene count	background gene count	strength	false discovery rate	matching proteins in your network (IDs)	matching proteins in your network (labels)
[truncated: 4 more rows]

## Sheet: OTA proteins
Significant	-lg10 p value	lg2 FC	Protein IDs	Majority protein IDs	Protein names	Gene names	id	Symbol color	Symbol type	Symbol size	Show label	Species	Only identified by site	Reverse	Potential contaminant	Taxonomy IDs	Taxonomy names	GOBP name	GOMF name	GOCC name	GOBP slim name	GOCC slim name	KEGG name	GOBP	GOMF	GOCC	KEGG	Peptides	Razor + unique peptides	Unique peptides	Sequence coverage [%]	Unique + razor sequence coverage [%]	Unique sequence coverage [%]	Mol. weight [kDa]	Q-value	Score	Intensity	MS/MS count	LFQ intensity CIT 1 P1_210_1_11364	LFQ intensity CIT 1 P2_219_1_11373	LFQ intensity CIT 1 P3_211_1_11365	LFQ intensity CIT 2 P1_229_1_11383	LFQ intensity CIT 2 P2_223_1_11377	LFQ intensity CIT 2 P3_209_1_11363	LFQ intensity CIT+OTA 1 P1_208_1_11362	LFQ intensity CIT+OTA 1 P2_226_1_11380	LFQ intensity CIT+OTA 1 P3_213_1_11367	LFQ intensity CIT+OTA 2 P1_214_1_11368	LFQ intensity CIT+OTA 2 P2_212_1_11366
[truncated: 2,849 more rows]
[truncated: 13 more columns]

[truncated: 5 more sheets: OTA whole enrich, OTA DAPs interact, CIT+OTA proteins, CIT+OTA whole enrich, CIT+OTA DAPs interact]
